# Supplementary material for: Genome-Wide Identification of WRKY Family Genes and the Expression Profiles in Response to Nitrogen Deficiency in Poplar
Source: Genes (Basel). 2022 Dec 10;13(12):2324. doi: 10.3390/genes13122324 (PMC9777946; doi:10.3390/genes13122324)
Supplement: Supplementary file 1 [file genes-13-02324-s001.zip]

Archive with 4 entries (4 files):
- Figure S1.png
- Table S1.xlsx
- Table S2(revised).xlsx
- Table S3.xlsx
