# Supplementary material for: Genome-Wide Identification of WRKY Family Genes and the Expression Profiles in Response to Nitrogen Deficiency in Poplar
Source: Genes (Basel). 2022 Dec 10;13(12):2324. doi: 10.3390/genes13122324 (PMC9777946; doi:10.3390/genes13122324)
Supplement: Supplementary file 1 [file genes-13-02324-s001.zip › Table S1.xlsx]

## Sheet: Nitogen response genes
Gene Name	apical_bud.spring_a	apical_bud.spring_c	apical_bud.winter_d	apical_bud.winter_e	BESC423.ZL_7_female_early	apical_bud.winter_c	BESC443.ZG_43_female_receptive	BESC842.ZI_22_female_late	apical_bud.spring_b	early_dormant_bud	fully_open_bud	GW9592.ZK_10_male_early	GW9840.ZE_30_male_early	GW9911.ZK_51_male_mid	late_dormant_bud	leaf.ABA.10uM_3hr	leaf.ACC.10uM_3hr	leaf.BAP.5uM_3hr	leaf.BL.0.1uM_3hr	leaf.Control.half.MS	leaf_ffe.standard	leaf.GA3.5uM_3hr	leaf_immature.standard	leaf.NAA.5uM_3hr	leaf.meJA.10uM_3hr	leaf.SA.100uM_3hr	leaf.SL.5uM_3hr	leaf_young.standard	predormant_bud_I	predormant_bud_II	root.ammonium	root.nitrate	root.standard	root_tip.standard	root.urea	stem.ammonium	stem_inode.standard	stem.fall_a	stem.fall_b	stem.nitrate	stem_node.standard	stem.spring_a	stem.spring_c	stem.spring_b	stem.urea	stem.winter_b	stem.winter_c	stem.winter_d	stem.winter_a
NLP7	0.06	0.016	0.127	0.016	0.058	0.022	0.444	0.224	0.25	0.857	0.527	0.149	0.206	0.132	0.149	1.518	0.814	0.811	0.858	0.665	0.695	0.829	0.922	1.181	1.715	0.775	1.516	1.07	0.639	0.448	1.489	5.175	5.648	17.398	3.204	1.514	1.491	0.492	0.015	0.104	1.008	0.108	0.016	0.021	1.133	0	0.054	0	0.091
ASN1	66.175	33.689	42.419	30.952	39.529	44.94	357.16	1608.33	725.148	110.941	28.504	236.641	167.373	510.97	2.083	8.695	187.54	38.17	123.703	56.646	22.114	125.188	501.621	46.894	167.9	76.688	4.781	232.169	129.939	124.346	126.581	293.382	122.653	27.274	565.485	11.011	164.883	94.823	6.69	7.103	35.887	2.965	4.171	10.613	26.153	8.999	13.995	22.725	10.635
GAD2	20.793	16.815	34.007	11.548	16.603	22.724	8.325	8.99	7.601	8.219	22.845	4.38	5.077	2.018	14.17	6.593	7.361	9.408	6.858	8.552	10.822	5.703	9.187	7.028	2.335	10.154	8.216	7.533	8.705	8.831	10.064	3.966	3.193	4.312	2.961	5.094	5.248	8.87	15.291	7.968	7.537	19.491	15.019	11.607	6.693	12.05	14.591	14.638	19.394
GLT2	61.41	36.812	67.494	58.784	50.451	51.047	135.016	102.229	112.517	66.793	39.996	58.236	71.149	35.13	6.116	43.462	73.298	60.939	15.918	9.635	6.443	18.545	23.766	22.769	18.382	17.244	14.019	21.798	60.259	60.713	112.305	35.899	28.197	93.731	19.542	82.14	70.403	23.435	139.924	93.147	25.465	61.596	57.888	116.589	20.188	130.383	73.973	73.731	81.164
GLT1	3.808	3.667	5.782	1.891	1.881	1.636	5.08	3.225	2.36	2.12	5.76	5.472	3.86	13.015	2.662	2.834	2.145	1.902	18.24	18.066	12.966	16.37	10.757	24.497	12.641	9.047	4.258	18.715	1.699	1.583	3.721	26.158	15.542	12.047	15.986	7.598	4.985	3.312	9.258	7.853	4.62	9.437	15.821	61.813	2.525	6.734	4.918	4.099	6.719
ASP1	10.364	23.58	111.447	8.226	8.731	9.009	62.745	49.791	42.021	29.22	57.766	28.023	34.663	10.676	4.837	54.125	63.003	60.134	32.379	34.325	29.742	20.757	18.853	25.183	15.363	44.369	60.198	26.258	21.96	18.93	66.257	24.852	23.097	62.111	20.377	86.834	61.211	22.517	17.736	9.406	29.825	8.805	13.611	24.635	23.195	12.604	6.169	8.301	7.113
NR2	19.466	10.107	1.603	30.608	20.239	13.324	12.929	2.84	8.738	21.175	17.176	2.019	1.953	6.133	4.906	55.828	20.288	35.902	73.595	66.6	44.715	65.593	64.289	81.102	68.583	58.842	46.868	50.69	15.084	16.063	39.26	146.781	149.826	5.095	70.594	8.334	9.063	42.389	16.534	15.507	130.481	15.554	7.987	6.435	121.359	14.876	21.403	18.443	30.044
GLU2c	27.26	25.376	22.905	13.472	12.291	24.126	31.348	39.704	30.26	19.886	93.474	5.452	10.315	6.115	11.515	52.207	23.486	35.725	29.22	34.433	31.127	21.131	37.441	38.254	13.134	47.629	17.847	24.034	15.912	18.733	50.073	0.242	0.168	0.583	0.124	5.776	7.46	81.205	28.669	18.628	90.573	27.276	31.214	26.442	92.357	14.116	10.931	12.746	15.615
NR1	3.506	1.68	1.252	2.511	2.209	1.777	0.45	0.233	0.48	1.258	1.106	0.06	0.108	0.2	1.113	2.621	0.474	1.563	14.795	7.95	7.199	5.504	5.867	15.605	9.377	17.839	17.367	3.422	0.519	0.765	1.202	3.062	14.529	5.667	1.456	0.331	0.611	1.574	0.716	2.197	8.855	1.462	0.487	0.279	19.715	1.406	1.276	0.973	7.175
GLN1	102.234	27.117	59.657	83.68	31.578	67.562	96.109	100.627	82.733	54.318	225.268	2.71	8.586	24.419	33.249	297.157	409.266	302.19	257.565	305.503	141.158	339.24	47.116	400.764	217.994	283.236	245.268	66.279	33.792	32.581	16.5	6.979	28.177	50.343	8.844	553.328	55.76	23.012	51.804	637.515	53.477	77.184	115.355	80.338	1075.08	67.67	56.063	80.619	28.987
NirA	1.836	0.911	1.166	1.096	1.341	2.084	0.233	0.632	1.295	2.038	12.918	0.206	0.56	1.148	2.574	45.092	51.56	24.734	56.815	60.253	9.465	58.646	2.308	27.947	73.082	42.738	56.242	4.232	2.071	0.826	57.259	61.179	11.206	5.189	43.168	38.123	1.357	5.579	2.042	77.007	1.913	1.632	0.923	0.941	64.996	1.338	0.892	3.013	2.447
GLU1	1.989	6.439	3.488	4.03	12.137	1.787	11.24	15.816	1.949	12.462	4.485	8.165	10.258	20.903	4.44	13.037	14.943	12.131	11.399	12.391	15.401	14.78	12.715	14.022	13.388	24.027	10.904	15.698	11.119	11.272	33.852	48.515	334.742	12.717	63.343	9.668	35.524	0.133	0.467	8.224	21.031	0.772	1.491	0.71	14.259	0.993	0.518	0.269	0.583
GLU2d	46.954	65.296	35.661	40.103	22.823	29.378	25.338	55.642	43.989	44.801	33.714	145.721	93.09	173.467	5.212	52.701	55.288	50.064	31.612	32.496	104.762	40.404	83.783	55.98	28.108	87.3	33.031	104.952	101.16	108.484	37.506	55.248	148.449	81.771	49.685	23.203	58.871	14.002	12.189	24.04	65.862	13.458	9.591	20.365	25.174	11.572	9.781	11.012	10.307
GLU2b	160.589	154.102	164.123	152.712	340.341	150.547	288.603	240.265	171.718	285.523	31.18	315.71	270.662	270.419	86.905	32.87	32.14	27.968	30.287	27.187	70.065	33.819	132.578	29.873	38.694	77.519	28.681	78.755	213.714	207.916	346.124	397.87	736.61	102.547	387.819	77.263	301.829	164.285	125.006	89.804	224.876	113.408	127.304	181.36	97.025	133.05	116.831	119.732	123.602
GLU2a	29.857	92.263	77.811	63.206	19.522	109.064	30.114	53.771	69.282	39.212	22.434	225.1	166.299	140.683	308.35	28.226	24.332	36.09	28.505	42.952	8.138	27.607	15.352	43.973	29.742	26.956	40.719	11.681	20.553	17.17	180.158	75.835	59.33	14.643	96.73	34.21	33.24	179.201	29.066	208.967	38.887	70.316	69.101	191.095	20.263	207.359	111.869	98.738	68.898
PtNRT2.4A	0	0	0.141	0.047	0	0.037	0	0	0.031	0	0	0	0	0	0	0	0.007	0	0	0.004	0	0	0	0	0	0	0.007	0.028	0	0	8.486	9.33	5.129	0	6.014	0	0	0	0	0	0	0.08	0.038	0	0	0	0.024	0.059	0.022
PtNRT1a1A	0.303	1.678	0.183	0.187	0.247	0.11	0.082	0.062	0.921	0.991	0.319	17.941	13.693	1.837	0.2	2.716	0.673	0.871	3.547	2.678	0.543	11.103	0.526	6.252	3.542	5.259	3.456	0.37	0.602	0.285	4.723	2.377	1.483	0.675	28.988	8.362	21.356	0.431	0.195	8.46	23.12	0.292	0.152	0.219	8.515	0.361	0.479	0.504	0.278
PtNRT3.1B	0	0	0	0	2.222	0.098	0.667	1.225	0.043	6.619	0.987	0.071	0.279	1.548	0.095	22.14	15.69	16.893	42.76	12.506	6.922	31.457	2.988	61.949	24.006	105.523	26.156	4.449	2.189	3.208	241.783	156.167	64.483	2.082	96.094	5.281	2.884	0.063	0	8.503	7.339	0	0	0	13.636	0	0	0	0
PtNRT1a1C	0.134	2.244	0	0	2.981	0	0	2.416	3.275	3.885	0.429	0.332	0.643	3.22	0.939	1.362	1.384	1.808	1.943	2.242	1.637	2.502	1.41	2.166	1.682	1.23	2.156	0.973	12.32	8.457	26.122	18.162	8.142	1.18	21.761	17.061	11.504	0.728	14.684	0	18.674	0.024	0.134	1.339	16.914	0.065	0.017	0.026	0.028
PtNRT2.5A	2.037	0.394	1.03	0.996	0.407	0.371	0.423	0.797	1.29	0.023	0.01	0.072	0.228	0.901	0.109	0.992	1.124	0.738	0.876	2.095	0.113	1.947	0.069	1.814	2.152	4.394	0.967	0.126	0.057	0.032	0.281	2.083	5.291	0.103	0.965	0.063	0.059	0.262	0.141	0.229	0.377	0.449	0.442	0.794	0.48	0.125	0.259	0.149	0.563
PtNRT3.1C	0.065	0	0.063	0	0.09	0.068	0.081	0.072	0	0.359	0	0.052	0.018	0.119	0	0.977	0.313	0.587	1.082	0.487	0.561	1.083	0.105	2.27	0.808	3.658	1.125	0.154	0.107	0.188	10.693	9.826	4.812	0.069	3.908	0.26	0.104	0.103	0	0.366	0.362	0	0	0	0.53	0	0	0	0
PtNRT1a2B	0	0	0	0	0	0.049	0	0.008	0.022	0.178	0	0	0	1.176	0.096	0.714	0.874	0.43	1.525	0.026	1.663	2.043	0.02	2.747	1.233	0.919	1.664	0.058	0.021	0.066	7.002	16.612	69.873	0.01	9.314	0	0.014	0	0	0	0.049	0	0	0	0	0	0	0	0
PtNRT3.1A	0.576	0.059	0.568	0.178	0.881	0.626	0.772	3.342	0.361	8.163	2.416	0.397	0.293	3.007	7.604	5.375	5.048	3.705	8.222	4.711	6.814	7.306	2.337	15.6	8.021	20.439	7.411	3.306	6.434	5.64	38.689	45.71	17.283	1.68	35.641	12.013	8.551	0.297	0.32	15.089	6.161	0.228	0.067	0.089	22.713	0	0.135	0.179	0.246
PtNRT1c2A	0.03	0.574	0.022	0	5.762	0	10.332	7.965	0.127	0.314	2.177	18.776	8.655	38.756	0.008	6.204	2.578	3.432	5.123	5.374	1.796	12.872	2.189	7.798	6.578	7.413	6.704	1.039	0.104	0.076	136.753	102.381	9.107	1.922	94.301	11.81	56.643	3.865	0.254	14.97	38.114	1.048	2.11	3.613	7.958	0.554	0.125	0.257	0.244
PtNRT1c4A	0	0.556	0	0.058	0.486	0	0.414	1.156	0.53	2.673	0.734	0.469	0.241	0.747	0.352	1.747	1.237	1.089	1.318	0.794	4.96	0.766	5.158	1.209	1.279	1.952	1	3.109	0.889	0.765	8.793	12.569	20.729	4.015	3.242	5.574	36.039	0.701	0.055	4.583	31.627	0.041	4.998	0.256	4.85	0	0	0.022	0
PtNRT1.5B	0	0	0	0	0	0	0	0	0.052	0	0	0.012	0.043	0.274	0	0	0	0	0.006	0.014	0	0	0	0	0	0	0.006	0.009	0	0	56.884	6.579	3.442	0	10.795	0	0	0	0	0	0	0	0	0	0	0	0	0	0
[truncated: 2 more columns]

## Sheet: Transcription factors
Gene Name	apical_bud.spring_a	apical_bud.spring_c	apical_bud.winter_d	apical_bud.winter_e	BESC423.ZL_7_female_early	apical_bud.winter_c	BESC443.ZG_43_female_receptive	BESC842.ZI_22_female_late	apical_bud.spring_b	early_dormant_bud	fully_open_bud	GW9592.ZK_10_male_early	GW9840.ZE_30_male_early	GW9911.ZK_51_male_mid	late_dormant_bud	leaf.ABA.10uM_3hr	leaf.ACC.10uM_3hr	leaf.BAP.5uM_3hr	leaf.BL.0.1uM_3hr	leaf.Control.half.MS	leaf_ffe.standard	leaf.GA3.5uM_3hr	leaf_immature.standard	leaf.NAA.5uM_3hr	leaf.meJA.10uM_3hr	leaf.SA.100uM_3hr	leaf.SL.5uM_3hr	leaf_young.standard	predormant_bud_I	predormant_bud_II	root.ammonium	root.nitrate	root.standard	root_tip.standard	root.urea	stem.ammonium	stem_inode.standard	stem.fall_a	stem.fall_b	stem.nitrate	stem_node.standard	stem.spring_a	stem.spring_c	stem.spring_b	stem.urea	stem.winter_b	stem.winter_c	stem.winter_d	stem.winter_a
Potri.019G073300	0.077	0	0	0	0	0	0	0	0	0	0.024	0	0.014	0.125	0.055	11.243	4.835	4.002	6.507	2.461	0	10.463	0	2.399	10.397	7.087	3.884	0.078	0.081	0.051	0.456	1.023	0.121	0	5.679	0	0	0	0.051	0	0	0	0	0	0.163	0	0	0	0
Potri.019G128300	0	0	0	0	0	0	0.019	0	0	0.043	0	0.609	0.312	0.751	0.014	0	0	0	0	0	0	0	0.092	0	0	0.012	0.014	0	0.121	0.079	0	0	0.018	0	0	0	0.013	0	0.023	0	0.112	0	0	0	0	0	0	0	0
Potri.019G099400	0.065	0	0.058	0	0.071	0.063	0.027	0.165	0	3.098	0.36	0.179	0.143	0.015	0.016	1.261	1.186	1.004	1.954	0.968	1.104	1.48	2.136	0.298	0.904	1.67	0.648	0.962	7.486	2.644	0.595	0.595	0.034	2.629	0.866	0.263	0.785	0.062	0.309	0	1.321	0	0.064	0.056	0.965	0	0.042	0.141	0.075
Potri.009G003200	0.239	0.051	0	0	0.152	0	0.162	0.028	0	0.166	0.018	0.065	0.122	0.305	0.014	0.088	0.102	0.026	0.057	0.068	0.25	0.08	0.125	0.051	0.03	0.127	0.014	0.221	0.014	0	0.17	0.321	0.423	0.15	0.321	0.086	0.573	0	0	0.205	0.255	0	0	0.149	0.094	0	0	0	0
Potri.009G023600	0.203	1.008	2.183	1.405	0.208	1.718	0.143	1.262	1.162	10.51	0.23	0.76	3.989	0.546	2.607	0.954	1.664	0.9	0.867	0.765	0.852	0.936	2.649	0.576	0.926	0.77	0.845	0.924	10.663	9.132	26.064	22.843	7.861	2.018	30.792	1.707	7.603	0.757	0.908	1.94	12.145	1.401	1.879	4.73	1.687	0.363	0.714	0.276	0.464
Potri.009G005600	0.097	0	0	0	0.041	0	0.091	0	0	0.015	0	0.896	1.488	0.598	0.044	0.018	0.018	0.091	0.016	0.061	0.072	0.036	0.055	0.041	0.051	0.034	0.05	0	0	0.015	6.79	10.328	12.542	0.015	12.88	0.267	0	0	0	0.028	0	0	0	0	0.074	0	0	0	0
Potri.009G009400	0	0	0.147	0	0	0	0	0	0	0	0	0	0	0	0	0	0	0	0	0	0	0	0	0	0	0	0	0	0	0	0	0	0	0	0	0	0.029	0	0	0	0	0	0.225	0	0	0	0	0	0
Potri.003G012100	12.408	0.609	4.437	2.969	5.722	14.525	13.307	4.988	1.814	10.505	22.742	19.57	14.621	35.356	11.438	4.155	3.841	3.981	5.044	5.589	15.719	4.85	11.034	3.881	6.694	10.607	5.587	15.494	8.383	5.711	10.244	9.348	7.372	9.301	5.011	19.177	13.61	3.762	5.724	14.868	14.122	2.739	3.13	3.033	16.259	5.148	4.734	7.881	4.728
Potri.003G014800	5.305	6.634	4.375	4.335	5.171	6.545	4.03	5.223	5.044	3.868	5.181	5.301	5.211	5.394	4.641	2.151	2.046	2.264	2.192	2.691	4.718	2.377	5.406	2.096	2.503	2.488	2.522	5.506	4.331	3.829	4.583	4.222	4.741	5.905	4.367	3.452	5.88	3.52	5.066	4.135	5.939	3.185	3.107	3.217	3.387	5.415	5.518	5.329	4.591
Potri.002G002200	1.249	2.087	46.085	35.208	45.824	0.468	1.979	23.627	18.129	10.294	2.679	3.227	2.86	6.297	23.383	9.972	5.075	6.085	7.914	7.04	1.856	12.799	2.484	8.297	11.719	7.457	9.58	1.131	4.921	5.374	23.148	23.225	11.096	1.623	42.071	6.303	14.674	11.374	23.43	7.412	10.97	11.133	18.723	7.279	20.25	24.926	20.136	16.022	18.404
Potri.002G002400	8.582	10.012	26.971	25.822	25.97	9.246	9.081	21.884	25.787	11.057	6.029	12.941	11.214	17.585	23.108	17.631	13.109	13.085	19.857	22.528	6.793	20.432	8.868	11.636	26.441	6.573	18.769	8.016	17.774	16.768	13.504	12.736	12.682	12.012	14.309	8.701	13.529	16.871	23.21	6.982	14.123	27.31	15.262	23.159	6.812	25.789	26.233	30.035	21.059
Potri.002G028400	3.609	1.735	4.598	6.022	3.235	6.878	8.901	7.415	5.296	0.962	0.261	15.995	16.637	4.215	0.438	0.18	0.143	0.103	0.088	0.123	0.093	0.059	0.734	0.155	0.015	0.071	0.09	0.047	0.312	0.142	0	0.015	0.028	0.135	0	0.108	1.685	2.617	1.749	0.28	3.14	5.346	8.885	9.058	0.284	2.202	2.445	4.073	1.569
Potri.002G039000	1.875	0.358	0	0	0	1.553	2.044	0.053	0	6.503	0.994	0.52	0.773	3.505	0.16	3.503	2.311	3.82	3.738	6.755	2.592	4.351	5.002	3.231	10.144	8.38	7.566	1.523	8.37	9.738	9.645	7.192	10.844	2.467	6.516	4.296	14.26	0	0	2.201	10.592	0	0.069	0	1.652	0	0	0	0
Potri.002G039100	0.587	0.186	4.044	0.839	3.986	1.084	0.411	2.942	1.717	7.978	1.978	1.682	2.463	12.958	2.603	11.755	8.977	9.805	18.611	30.972	3.152	19.927	1.636	7.303	33.518	19.067	22.151	0.818	5.861	5.586	28.029	6.162	4.999	1.765	26.233	7.425	3.834	2.534	9.317	1.932	3.254	0.286	0.06	0.553	2.07	0.931	2.104	3.822	2.972
Potri.002G039200	0	0	0	0	0	0	0	0	0	0	0	0	0	0.085	0	0.236	0.173	0.253	0.195	0.313	0	0.768	0	0.342	0.379	0.462	0.257	0	0	0	0.364	0.172	0.065	0	2.131	0.115	0	0	0	0	0.012	0	0	0	0.048	0	0	0	0
Potri.002G043300	0.614	10.195	32.099	58.444	28.658	0.206	0.213	30.001	36.117	30.263	1.213	0.026	0.02	0.052	58.752	1.62	1.36	0.397	2.968	0.272	0.894	0.024	15.11	2.8	0	1.331	0.534	6.816	8.662	9.299	0.373	0.221	0.411	6.888	0.016	0.813	0.236	87.322	55.476	1.7	2.447	43.577	3.596	30.046	0.859	47.876	55.51	29.86	33.972
Potri.002G115900	0.11	0	0	0.087	0	0.106	0.14	0	0	0.176	0	0.469	0.105	0.331	0.088	0.064	0.012	0.061	0.037	0.053	0.14	0.044	0.041	0.081	0.016	0.293	0.091	0.071	0.208	0.116	1.139	1.027	0.281	0.089	3.52	0.548	0.357	0	0	0.222	0.196	0	0	0	0.131	0	0	0	0
Potri.002G124000	0.45	0.357	51.642	36.185	71.158	0.858	0.897	23.733	28.084	13.501	0.281	1.46	1.216	5.884	40.987	10.618	5.158	5.842	16.008	16.1	0.198	9.988	0.372	8.806	32.824	11.575	15.615	0.204	2.64	1.394	13.863	18.02	18.779	0.106	16.663	2.914	3.834	39.706	67.572	1.732	5.532	36.866	7.892	18.937	3.778	83.804	91.981	60.528	52.84
Potri.002G086100	0.531	0.672	0	0.053	0	0.249	0.454	0.055	0	0.281	0.176	0.527	2.139	0.172	0.191	0.024	0.008	0.019	0.01	0.008	0.139	0.008	0.198	0.043	0	0.082	0.032	0.371	0.15	0.099	0.39	0.581	4.345	0.353	0.596	0.142	0.232	0	0	0.028	0.352	0	0	0	0.156	0	0	0	0
Potri.002G191800	0	0	0.055	0	0	0	0.033	0	0	0	0	0.133	0.011	0.026	0.094	9.207	7.323	10.075	9.097	4.662	0.033	10.171	0.037	6.96	3.521	4.834	5.285	0	0.049	0	4.546	12.811	0.212	0	44.218	0.021	0.045	0.15	0.229	0.041	0.072	0	0	0	0.066	0	0	0	0.075
Potri.002G193300	0.108	0	0	0.079	0	0.213	0.135	0	0	0	0.018	1.686	0.998	17.275	0	0.093	0.084	0.038	0.028	0.073	0.06	0.056	0.017	0.037	0	0.011	0.034	0.083	0	0.019	0.435	1.086	4.295	0.018	1.625	0.019	0.162	0	0	0.07	0.13	0	0	0	0.149	0	0	0	0
Potri.002G199800	1.523	6.58	2.814	2.843	2.285	2.174	1.382	2.477	3.448	10.012	7.418	0.998	2.111	4.581	8.166	9.015	12.832	14.17	13.957	6.951	7.449	6.419	10.623	10.608	1.828	8.642	7.04	10.884	5.773	4.258	8.788	9.01	10.985	7.061	13.327	7.701	6.871	5.751	3.362	9.657	5.175	1.709	1.249	0.905	5.946	2.688	2.271	1.866	3.659
Potri.002G201600	3.023	6.516	4.525	1.073	7.819	1.477	2.046	6.803	1.6	10.325	2.387	3.392	1.736	6.733	27.06	998.209	873.75	900.347	1172.86	1007.63	6.294	958.064	7.499	759.177	1290.27	603.369	1020.14	4.63	5.564	3.573	24.244	33.98	9.032	4.664	50.914	5.407	30.126	1.149	2.483	3.586	23.1	2.509	33.761	4.749	3.397	3.407	3.295	2.338	2.502
Potri.002G176900	34.861	24.699	0.472	1.744	0.446	57.291	26.915	8.715	2.463	12.411	16.406	24.665	21.945	10.449	0.618	16.831	15.804	15.761	20.02	11.75	26.857	19.254	43.571	22.132	7.025	22.518	11.612	29.155	25.315	27.147	16.011	8.942	7.454	41.728	17.369	11.078	37.317	0.272	0.045	12.685	33.39	0.277	2.092	1.858	8.704	0.055	0	0.081	0.092
Potri.004G004900	15.781	32.564	8.452	9.989	13.571	9.547	17.179	20.6	15.313	23.2	13.538	6.463	7.123	5.794	10.385	13.022	15.967	15.311	18.136	10.575	18.463	9.737	29.289	17.357	4.754	16.072	10.698	21.89	28.449	27.251	20.849	20.81	16.547	24.408	16.143	15.769	21.496	10.171	7.78	13.341	22.748	13.485	16.82	17.251	15.087	7.281	9.123	10.171	9.679
Potri.004G029800	0	0	0	0	0	0	0	0.059	0	0	0	0	0.031	0	0	0	0	0	0	0	0	0	0	0	0	0.045	0	0	0	0	0	0	0	0	0	0	0	0	0	0	0.045	0	0	0	0	0	0	0	0
Potri.004G058200	0	0	0	0	0	0	0.025	0	0	0.041	0	0	0	0	0.105	0	0	0	0	0	0	0	0	0	0	0	0	0	0	0	0	0	0.018	0	0.021	0.041	0.038	0	0	0	0	0	0	0	0	0	0	0	0
Potri.004G060900	2.421	2.876	14.383	9.549	3.377	23.915	2.864	6.665	10.07	6.562	2.65	2.212	5.091	2.086	6.339	1.789	2.394	2.432	2.242	4.833	2.425	2.139	4.726	2.55	6.696	1.174	3.92	3.868	5.798	6.921	111.082	74.355	49.384	3.063	62.396	2.013	0.629	4.85	5.334	1.546	6.824	3.349	1.916	2.551	3.99	5.228	3.475	3.106	7.953
Potri.002G008800	34.887	10.553	8.915	9.358	9.243	38.689	22.578	22.613	13.579	7.005	3.655	44.833	34.781	8.431	9.351	1.984	1.487	2.132	2.614	2.569	3.712	2.237	4.275	1.927	2.47	2.154	2.16	4.168	7.621	7.246	9.625	8.569	7.829	4.359	7.992	5.987	26.783	3.752	3.502	8.361	15.008	12.799	17.631	20.175	9.042	4.616	4.904	7.711	3.597
Potri.004G099400	3.995	0	0	0	3.364	0	1.533	0	0	1.502	1.995	1.775	2.096	17.357	0.129	2.223	2.092	2.953	2.405	2.159	3.197	3.077	3.8	2.492	1.312	1.806	2.739	3.056	3.304	1.746	8.135	9.712	1.509	3.303	8.517	15.474	5.271	0	0	9.725	5.828	0	0.097	0	6.037	0	0	0	0
Potri.019G003900	26.702	9.128	29.213	29.554	11.742	24.21	17.647	15.79	17.902	2.801	8.215	13.379	15.379	13.622	9.214	10.186	9.599	11.957	9.461	15.02	10.876	9.747	9.029	14.813	7.299	4.986	13.621	9.54	7.146	6.292	41.802	44.1	20.514	12.059	49.423	10.246	16.018	25.31	7.414	35.16	16.29	48.473	37.246	47.621	7.549	35.798	35.175	34.772	40.191
Potri.019G007100	0	0	0	0	0	0	0	0	0	0	0	0	0	0	0	0	0	0	0	0	0	0	0	0.013	0	0	0	0	0	0	0	0.016	0.149	0	0.023	0	0	0	0	0	0	0	0	0	0	0	0	0	0
Potri.019G014409	0.07	0	0.294	0.097	0.015	0.204	0	0	0	12.584	0	0	0	0	0.384	0.013	0	0	0	0.012	0	0	0.073	0.04	0	0	0.012	0	2.641	2.122	0.534	0.118	0.078	0.023	0.122	0.267	0.766	6.792	0.103	3.392	2.182	0	0	0	0.412	2.637	1.551	1.269	0.36
Potri.019G020900	12.561	3.887	13.526	13.365	24.573	13.179	32.341	27.468	10.539	9.949	9.068	17.081	14.642	24.872	17.469	13.434	12.86	17.396	9.95	26.206	8.692	15.958	8.988	35.132	11.496	8.028	24.563	8.545	13.724	13.894	12.895	14.775	16.543	10.445	15.36	12.123	10.15	7.526	8.121	9.688	13.056	13.597	11.008	10.857	12.928	9.638	10.307	8.716	11.449
Potri.019G067400	0	0.146	0	0	0.121	0.079	0.188	0.522	0	0.146	0	0.179	0.129	1.132	0.167	0.539	0.313	0.552	0.54	0.245	0.043	0.317	0.084	0.143	0.252	0.321	0.169	0.059	0.251	0.244	1.337	2.005	0.501	0.026	3.213	0.125	0.048	0	0.058	0	0.305	0	0	0.107	0.063	0	0	0	0
Potri.004G031800	8.178	12.637	0.611	1.146	9.412	0.33	10.234	4.591	1.186	11.3	22.764	11.51	9.804	8.663	6.402	12.485	17.703	18.999	10.926	13.725	27.836	15.687	15.686	17.677	6.053	17.681	10.945	19.67	9.451	9.295	10.051	8.539	8.704	17.387	9.324	31.443	12.267	3.218	1.223	29.767	11.789	1.561	6.971	2.473	28.963	0.447	0.239	0.761	1.464
Potri.004G032700	3.299	5.116	3.485	4.054	3.363	3.567	3.305	4.208	4.085	6.017	3.076	2.781	2.62	2.765	3.185	1.344	1.049	1.099	1.029	1.399	2.753	0.897	3.353	0.97	0.439	0.776	1.028	2.918	7.278	7.113	2.239	1.874	2.097	4.537	1.059	2.832	3.196	3.938	4.129	2.923	3.537	5.829	3.966	4.524	2.485	4.956	4.238	5.278	5.086
Potri.004G033100	0.946	0.18	0.104	0.202	1.21	0.049	1.137	0.237	0.289	0.379	0.062	2.273	0.97	1.006	0.128	3.758	1.123	0.894	1.138	0.8	0.844	1.258	0.124	1.691	0.494	1.674	0.993	0.177	1.619	0.792	2.269	3.055	1.524	0.261	4.816	0.947	0.312	0.122	0	0.726	1.732	0.201	0.175	0.05	2.692	0	0	0.094	0
Potri.004G002400	0	0	0	0	0	0	0	0	0	0	0	0	0.032	0.144	0	0.026	0	0	0	0	0	0	0	0	0	0	0	0	0	0	0	0	0	0	0	0	0	0	0	0	0	0	0	0	0	0	0	0	0
Potri.003G104500	0.176	0.248	0.107	0.076	0.589	0	0.524	0.287	0.051	0.805	0.426	0.841	0.621	0.849	0.761	0.394	0.479	0.37	0.814	0.399	1.288	1.405	0.617	0.6	0.685	1.317	0.668	0.915	1.666	1.162	1.845	2.206	2.337	0.84	4.546	0.934	1.174	0	0	0.742	1.612	0	0.12	0	0.428	0	0	0	0
Potri.003G050700	13.353	0.063	0	0	4.882	0	8.258	0.159	0	1.177	7.605	2.68	4.863	0.633	0.198	1.931	1.177	1.201	0.42	0.849	9.376	0.476	7.321	1.818	0.172	2.861	0.873	13.398	0.461	0.35	1.435	1.597	6.207	9.001	2.115	1.719	4.205	0	0	3.546	2.968	0.226	0	0.111	1.726	0	0	0	0
Potri.003G092300	46.465	60.905	81.627	56.459	59.332	77.996	49.331	56.572	50.518	36.9	41.172	81.48	74.463	88.68	52.622	66.157	54.193	53.366	74.837	77.109	42.068	64.389	51.336	53.256	109.827	69.312	77.974	45.676	41.222	40.477	57.077	62.145	58.011	48.265	58.957	36.104	60.5	53.037	69.091	34.242	56.706	43.977	43.711	44.31	26.865	66.763	63.736	59.899	64.251
Potri.006G037100	2.672	10.714	2.638	2.892	3.183	3.394	2.612	5.051	3.976	3.472	4.001	2.596	2.186	4.011	5.353	10.583	11.093	11.313	8.744	8.168	8.774	8.651	10.421	9.831	7.958	9.561	8.244	11.426	5.804	5.077	29.013	26.939	5.519	11.1	25.131	6.812	11.437	3.383	4.122	7.05	12.233	11.263	21.538	11.374	8.32	3.427	4.521	4.191	8.373
Potri.006G037200	0	0.123	0	0	0.015	0	0.055	0.046	0	0.299	0.04	0	0	0	0.344	0.013	0.014	0.016	0.052	0.008	0.105	0.014	0.1	0	0.02	0.012	0.013	0.093	0.17	0.141	0.414	0.673	0.197	0.069	1.005	0.155	0.152	0.135	0	0.074	0.174	0.079	1.37	0	0.153	0.086	0	0.22	0.038
Potri.006G037600	0	0	0	0	0	0	0	0	0	0	0	0.272	0.018	0	0	0	0	0	0.009	0.019	0	0.024	0	0.008	0	0	0.026	0.014	0.082	0	0.8	5.121	1.514	0	0.323	0.033	0.01	0	0.065	0.123	0	0.103	0.234	0.126	0.192	0.044	0	0.053	0
Potri.006G039000	13.46	19.913	80.827	80.176	9.389	75.345	12.778	56.503	73.334	25.989	13.271	10.238	10.358	13.282	63.256	16.04	12.655	13.587	14.978	15.744	14.856	15.189	15.486	15.439	18.012	9.623	15.376	14.625	33.316	35.669	30.828	26.81	21.095	18.544	26.4	20.454	17.782	44.597	52.353	17.179	20.308	63.579	39.988	53.296	22.887	49.972	63.399	69.603	66.059
Potri.006G040600	22.495	62.877	25.855	24.76	27.403	22.328	21.939	35.792	29.819	28.302	19.448	8.486	17.287	8.497	52.226	7.543	7.675	5.989	11.065	8.8	9.224	7.847	25.233	12.876	5.951	12.52	8.953	18.062	25.036	24.489	15.247	11.057	17.347	17.13	16.888	10.602	15.735	18.127	9.067	10.519	15.335	15.947	13.983	15.435	11.61	11.372	12.423	14.674	16.541
Potri.006G224100	0.741	0.056	0.283	0.241	0.425	0.551	1.647	0.161	0	0.12	0.058	0.328	0.235	0.606	0.383	0.36	0.481	0.435	0.193	0.434	0.256	0.403	0.051	0.372	0.737	0.518	0.304	0.191	0.58	0.537	0.339	0.16	0.095	0.08	0.234	0.857	0.261	0	0	0.362	0.168	0	0	0	0.417	0.075	0.039	0.194	0
Potri.006G138700	0.045	0	0.273	0	0.061	0	0.072	0.034	0	0.441	0.153	0.373	0.145	0.12	0.051	37.263	20.526	36.876	25.245	18.84	0.174	32.259	0.473	24.64	8.254	19.288	15.174	0.197	5.17	1.109	7.61	29.815	1.09	0.46	42.506	3.16	0.138	0	0.094	4.275	0.304	0	0.07	0	1.388	0.172	0	0	0.044
Potri.006G138800	0.284	0.069	0.163	0.098	0.559	0.194	0.179	0.039	0.073	1.117	0.171	2.005	0.82	2.793	2.597	349.453	337.301	303.698	413.018	202.792	0.936	271.463	1.436	178.396	95.188	143.365	201.42	0.451	9.242	2.006	39.727	110.779	4.733	1.054	205.234	10.561	0.74	0.116	0.419	16.423	1.409	0	0.36	0	6.337	0	0.049	0.085	0.047
Potri.004G187001	0	0	0	0	0	0	0	0	0	0.247	0.019	0	0	0.028	0	0.583	0.51	0.339	0.27	0.124	0.088	0.332	0.111	0.467	0.167	0.492	0.26	0.035	0.553	0.76	0.025	0.145	0	0.019	0.225	0.109	0.179	0	0	0.04	0.126	0	0	0	0.048	0	0	0	0
Potri.009G075500	0.03	0	0	0	0	0	0.03	0	0	0.013	0	0	0.025	0.126	0	0.008	0.018	0	0	0	0	0	0.024	0.006	0.012	0.007	0	0.012	0.01	0.027	0.027	0.099	0.316	0.026	0.057	0	0.008	0	0	0	0	0	0	0	0.011	0.036	0	0	0
Potri.009G134900	7.698	7.023	17.238	14.908	6.602	14.019	8.348	10.773	13.786	9.834	9.432	7.145	6.002	13.684	18.976	12.071	9.744	10.785	13.589	9.595	11.418	10.688	8.352	9.769	10.171	10.782	9.911	9.206	8.878	9.468	6.327	6.302	5.724	8.564	5.846	18.691	9.001	11.482	16.745	16.381	9.969	15.813	13.003	15.341	17.944	12.882	17.252	21.551	17.262
Potri.011G025000	4.147	39.572	6.83	9.517	1.483	5.083	6.023	23.827	12.368	13.799	1.016	0.166	0.757	0.245	11.964	0.185	0.233	0.092	0.536	0.305	0.148	0.049	10.119	0.055	0.592	0.172	0.121	1.39	15.83	13.057	0	0.011	0.052	7.235	0	0.777	0.534	0	0	0.974	2.546	0	0.111	0.051	0.332	0.021	0	0	0.013
Potri.009G048700	3.539	1.977	10.205	6.498	2.703	12.114	2.045	6.179	9.179	9.364	2.218	1.492	2.107	4.498	5.459	3.194	1.201	1.079	2.109	1.477	2.695	0.887	2.91	2.064	1.552	1.738	1.361	2.956	13.218	13.85	7.835	9.576	8.841	2.98	5.947	4.389	2.037	11.183	20.724	3.299	3.459	4.4	3.595	5.021	5.829	16.674	19.725	17.207	14.129
Potri.009G022050	0.034	0.042	0.064	0	0.071	0	0.108	0	0.094	0.38	0.452	1.314	0.73	3.199	0.516	0.203	0.133	0.118	0.055	0.191	0.789	0.1	1.293	0.105	0.155	0.158	0.193	1.676	0.018	0.062	0.199	0.124	0.2	1.895	0.148	0.181	0.019	0	0	0.201	0.089	0	0	0	0.136	0	0	0	0
Potri.006G021400	2.441	1.357	0.352	0.224	1.552	0.257	2.438	0.326	0.301	5.724	2.992	3.116	4.061	1.503	0.656	0.355	0.88	0.724	0.275	0.924	2.882	0.338	1.461	0.502	0.157	0.922	0.756	2.123	3.383	2.58	2.709	2.207	3.235	1.492	1.177	2.595	1.58	2.175	1.433	2.314	2.326	1.017	0.832	0.597	2.196	1.199	1.562	1.439	1.885
Potri.006G000800	14.226	17.095	42.032	36.305	11.772	38.602	16.563	33.013	34.342	24.918	12.151	11.363	15.475	13.982	25.488	14.716	14.213	14.314	18.01	18.419	16.611	11.947	19.735	13.019	19.537	10.965	17.017	20.366	29.682	28.217	25.553	25.794	24.42	17.504	23.822	21.739	25.748	25.287	29.436	17.458	28.573	30.72	23.909	26.749	25.806	24.057	30.03	32.424	38.739
Potri.006G004166	1.693	12.303	6.122	9.922	0.013	7.852	1.621	16.779	18.729	2.385	1.438	1.247	2.042	18.099	0.513	1.614	0.814	0.9	1.565	0.888	3.648	0.933	6.735	1.036	0.616	0.571	1.034	5.353	1.313	1.383	0	0.031	0.092	9.655	0.043	0.602	1.06	33.618	22.922	1.218	1.023	27.031	13.093	24.704	0.641	24.959	11.356	10.487	18.641
Potri.006G004232	2.16	6.922	8.592	9.323	0	7.53	2.833	16.384	14.099	3.309	3.546	1.554	1.516	15.973	0.627	0.959	0.946	1.127	1.734	0.987	8.715	0.782	7.576	1.011	0.464	0.367	0.725	11.271	1.426	1.208	0	0.041	0.126	10.11	0.103	1.716	1.68	24.686	15.34	4.653	1.838	15.773	8.486	14.137	1.811	16.094	8.212	7.588	12.59
Potri.006G004300	2.567	2.14	16.057	19.608	6.498	18.767	2.816	13.625	23.729	2.949	43.085	2.21	1.834	25.804	20.149	12.589	7.952	8.034	7.922	10.536	30.858	6.81	14.428	11.671	5.117	6.715	7.036	23.664	2.237	1.753	0.022	0.071	0.163	22.92	0.107	52.706	0.53	7.731	9.291	54.899	1.793	10.657	0.698	2.942	84.136	6.637	7.576	4.722	11.002
Potri.006G005000	0	0	0	0	0.023	0	0	0	0	0	0	0	0	0	0	0	0	0	0	0	0	0	0	0	0	0.043	0	0	0	0	0	0	0	0	0	0	0	0	0	0	0	0	0	0	0	0	0	0	0
Potri.006G005500	29.901	30.832	33.515	37.763	20.112	28.556	28.456	44.285	40.787	21.402	57.537	6.905	9.438	16.566	14.712	50.666	52.191	58.981	48.779	58.884	67.516	50.688	61.217	65.109	29.042	38.376	44.745	67.372	26.578	28.03	2.466	3.881	2.491	47.539	1.836	94.595	34.163	32.509	26.808	90.809	30.767	38.726	37.098	45.807	97.954	20.98	25.788	24.511	37.063
Potri.006G071600	0.047	0	0	0	0	0	0.164	0	0	7.181	0.416	0	0.087	0.06	0.235	1.564	0.348	0.873	0.328	0.195	0.034	0.7	1.546	0.58	0.347	0.351	0.204	0.178	0.806	0.703	0.777	0.404	0.281	1.097	0.456	0.276	0.448	0	0	0.293	2.667	0	0	0	0.069	0	0	0	0
Potri.006G119400	2.03	1.727	0.062	0	2.713	0	3.553	0.091	0	0.62	9.764	6.966	6.039	2.444	0.08	1.345	2.002	1.8	0.745	0.801	8.826	1.494	3.576	1.514	0.233	2.098	0.8	3.887	0.431	0.349	2.886	3.307	12.042	4.238	3.603	3.104	4.729	0.235	0	6.455	2.975	0	0.11	0.06	3.521	0	0	0	0
Potri.006G034500	26.33	9.209	11.146	10.993	25.062	13.147	23.655	10.077	11.338	21.015	13.113	18.216	20.067	12.602	40.05	13.392	9.731	9.802	17.156	15.23	11.813	18.5	14.522	14.66	21.565	9.489	15.574	14.985	37.776	37.777	23.452	25.153	19.57	17.002	28.458	14.154	15.528	11.882	13.347	11.856	16.179	11.35	8.532	9.783	11.712	10.634	11.932	11.436	12.51
Potri.006G035500	22.462	5.563	28.464	18.751	18.735	18.474	20.268	14.798	19.439	10.141	6.256	32.612	24.796	75.226	9.966	18.293	10.676	11.214	14.082	18.496	11.898	17.53	11.919	9.814	16.58	6.548	15.584	11.733	15.614	14.963	28.945	33.769	14.508	14.488	45.81	14.584	12.438	11.305	16.117	9.784	14.339	13.294	12.47	9.49	14.631	15.589	16.963	20.725	19.41
Potri.013G001300	14.571	11.553	27.649	23.676	11.995	30.563	14.486	24.393	23.775	22.35	32.172	7.356	6.206	16.926	59.947	8.114	7.99	5.197	7.669	19.68	9.26	7.347	13.786	9.732	7.52	4.118	8.079	17.045	27.794	27.042	8.241	8.802	4.027	24.225	3.476	20.621	17.682	20.722	23.897	27.07	25.605	30.538	27.827	26.623	23.766	26.023	33.842	34.773	32.711
Potri.013G001700	0.261	0	0	0	0.147	0	0.494	0	0	0.024	0.135	0.028	0	0.019	0	0.039	0.057	0.168	0.166	0.188	0.081	0.087	0.34	0.092	0.061	0.184	0.091	0.107	0	0	0	0.02	0.064	0.186	0.045	0.071	0	0	0	0.069	0.59	0	0	0	0.02	0	0	0	0
Potri.013G007700	10.769	5.444	5.652	3.099	9.315	5.97	9.36	3.853	2.757	6.144	11.386	18.681	18.567	25.092	6.528	45.205	39.492	48.849	43.841	11.989	28.187	41.176	9.009	47.193	32.399	30.146	34.385	11.428	8.467	5.882	40.437	54.824	27.896	8.433	35.37	9.354	12.111	6.475	6.222	13.521	9.865	1.329	1.684	3.135	9.069	4.025	2.775	3.132	2.438
Potri.011G041600	0.905	0.085	1.136	0.749	1.299	0.565	1.164	0.589	0.983	1.196	0.298	1.182	0.516	1.117	0.075	1.551	0.987	0.837	1.182	1.077	0.359	1.091	0.257	0.488	1.452	2.764	0.641	0.562	0.969	1.265	0.088	0.281	0.7	0.373	0.115	0.704	0.063	0.558	0.227	0.75	0.591	0	0.095	0.104	1.315	0.159	0.128	0.484	0.08
Potri.013G114900	0.731	0.042	0	0	0.121	0	0.294	0.138	0	0.7	0.724	0.067	0.085	0.191	0.437	0.072	0.059	0.061	0.136	0.388	0.038	0.113	0.368	0.145	0.11	0.325	0.089	0.483	0.253	0.079	3.674	4.421	3.818	0.575	2.641	0.402	1.522	0	0	0.46	0.906	0	0	0	0.229	0.057	0	0	0
Potri.013G129800	0.123	0	0.062	0	0.321	0	0.362	0	0	0.363	0.387	0.437	0.105	0	0.13	57.248	63.218	72.624	82.396	2.52	30.393	51.931	1.508	17.326	43.694	70.415	26.726	2.189	9.593	19.964	2.028	2.163	0.409	1.6	9.194	1.921	2.934	0	0	1.399	2.302	0	0	0	0.215	0	0	0	0
Potri.008G020300	0	0	0	0	0	0	0.015	0	0	0	0	0.409	0.696	0.095	0.029	0.011	0	0	0	0	0	0	0	0	0	0.025	0.021	0	0.028	0.02	0	0	0.017	0.02	0	0	0	0	0	0	0.014	0	0	0	0	0	0	0	0
Potri.008G024300	8.515	14.322	14.456	13.715	9.088	15.514	8.16	12.222	15.67	11.648	7.938	7.244	8.515	5.361	19.798	6.508	5.312	5.655	7.036	8.293	8.202	7.412	9.449	5.871	7.939	4.375	8.295	10.125	15.796	17.916	10.72	10.16	8.4	13.523	6.528	8.669	10.255	11.86	11.963	8.865	10.786	11.648	8.254	7.357	9.331	10.661	17.316	16.716	16.05
Potri.013G018100	0.269	0	0	0.197	0.476	0.112	0.074	0.086	0.139	0	0.392	0.205	0.033	0.231	0	0.028	0.014	0.05	0.018	0.057	0.025	0.03	0	0.021	0.014	0.089	0	0.077	0	0	0	0	0.026	0	0	0.051	0	0	0	0.021	0.028	0.149	0.074	0.098	0.02	0	0.095	0.081	0.046
Potri.013G019000	11.534	18.816	21.148	26.539	10.661	19.497	11.383	27.105	29.838	12.88	8.977	6.85	9.328	7.256	15.714	8.187	7.462	6.59	8.794	10.215	10.275	7.588	12.569	7.886	7.362	5.032	7.771	10.112	20.021	22.402	14.942	14.999	15.841	15.816	8.239	11.603	15.094	16.023	14.46	10.106	17.533	28.439	30.587	26.248	9.501	16.417	18.099	17.676	26.019
Potri.013G019500	0.024	0	0	0	0	0	0.019	0	0	0	0	0	0.014	0	0	0	0	0	0	0	0	0	0	0	0	0	0	0	0	0	0.109	0.327	1.197	0	0.016	0	0	0	0	0	0	0	0	0	0	0	0	0	0
Potri.013G019600	0.163	0	0	0	0.026	0	0.216	0	0.04	0.042	0	0.027	0.01	0.009	0.019	0	0	0	0	0.009	0	0	0.012	0	0	0.014	0	0	0	0	1.169	1.45	2.813	0	1.762	0	0	0	0	0	0.015	0	0	0	0	0	0	0	0
Potri.013G019800	8.335	15.43	6.187	5.437	15.885	9.595	17.143	6.982	3.339	7.393	7.623	8.888	12.086	5.713	3.323	2.851	2.378	1.846	3.091	10.347	4.538	3.802	9.374	3.431	3.191	2.666	3.483	8.783	7.765	7.817	10.14	15.018	70.401	12.269	9.526	4.723	18.006	20.578	23.072	7.637	16.132	6.707	6.485	9.418	4.855	23.532	17.188	15.593	12.789
Potri.008G002600	8.986	11.854	14.55	19.318	10.365	15.257	10.141	17.346	20.745	16.19	8.653	6.49	8.69	6.478	12.226	5.589	4.935	5.107	6.617	8.243	7.69	7.089	11.559	6.218	8.702	4.231	7.528	9.601	21.407	19.416	12.577	11.946	14.961	13.18	8.797	8.22	12.581	16.355	16.038	8.768	14.087	19.256	19.723	20.109	7.455	14.071	17.945	16.254	16.702
Potri.001G313500	0	0	0.046	0.082	0.128	0	0	0.032	0.066	5.768	0.057	0	0.05	0	0.123	0.012	0	0.021	0	0.007	0.031	0.022	0.836	0	0	0.017	0	0.058	19.727	22.109	0.105	0.018	0.053	0.293	0.086	0.16	0.057	0.063	0.087	0.113	2.938	0	0	0	0.035	0.088	0.174	0.039	0
Potri.001G372500	0.384	0.161	0.073	0.121	0.135	0.155	0.08	0.57	0.093	1.456	0.106	0.255	0.487	1.392	0.807	0.59	0.252	0.405	0.582	0.913	0.127	0.711	0.168	0.356	0.901	0.428	0.834	0.047	0.697	0.416	0.872	1.069	0.447	0.074	1.099	0.912	0.537	0.068	0.293	0.145	0.583	0.236	0	0.229	0.365	0.066	0	0.081	0.168
Potri.013G039100	11.549	27.421	2.518	3.552	10.329	2.772	12.064	9.275	5.67	8.919	20.324	8.04	9.119	3.247	8.327	4.081	4.237	4.284	4.078	25.296	5.042	2.999	22.845	2.093	4.073	4.331	5.173	29.532	9.807	7.208	0.14	0.508	1.044	29.546	0.549	6.973	8.477	0.377	0.218	7.456	11.247	0.145	0.302	0.285	5.259	0.276	0.075	0.03	0.145
Potri.013G040700	6.165	2.674	8.25	5.586	3.922	10.09	3.285	2.106	3.013	1.585	6.124	14.781	10.089	11.66	15.875	20.435	18.262	13.854	15.564	9.554	33.946	23.026	9.323	26.933	12.938	11.275	33.432	9.32	2.017	1.492	45.753	47.239	22.018	8.519	92.333	10.018	9.21	6.467	14.025	10.916	8.924	15.994	7.864	5.797	12.377	11.18	22.019	27.392	16.271
Potri.015G008300	0.087	0.138	0.055	0.055	0.098	0	0.039	0.315	0.037	0.323	0.037	0	0	0	0.074	0	0	0	0	0	0	0	0.129	0	0	0	0	0.012	0.577	0.5	0	0.019	0.007	0.1	0.008	0	0.014	0	0	0.011	0.213	0	0	0	0	0	0	0.062	0
Potri.015G000600	49.08	131.013	77.409	77.715	45.405	71.15	41.199	89.867	77.599	75.777	65.853	24.363	31.247	16.504	84.41	60.804	74.474	85.729	124.483	55.093	72.143	48.552	66.714	39.694	71.082	53.267	58.26	66.916	53.477	52.311	55.404	49.141	29.957	50.144	59.664	81.254	37.936	106.433	80.297	68.628	42.822	61.978	70.744	71.058	66.018	68.081	57.613	58.582	51.957
Potri.008G010800	1.704	3.508	0.092	0.206	2.657	0.25	2.541	1.891	0.833	3.962	1.915	2.919	4.358	1.816	1.417	1.632	1.879	1.928	1.235	1.059	3.714	1.261	4.874	2.158	0.688	2.09	1.147	3.399	5.156	4.43	4.54	4.492	4.077	3.862	3.6	2.91	5.25	0.547	0.068	3.006	4.747	0.487	0.388	1.085	2.694	0.372	0.245	0	0.333
Potri.008G011300	28.42	21.524	245.947	266.225	22.345	294.013	24.513	119.373	205.447	131.076	10.933	24.522	22.009	23.211	166.136	52.232	37.333	30.989	72.42	93.8	22.429	50.909	23.852	48.615	111.054	36.528	87.101	23.167	110.87	126.367	41.184	49.066	46.709	25.228	46.638	29.766	36.168	214.825	303.043	26.648	39.806	212.359	145.346	108.454	45.22	242.59	336.67	308.74	279.705
Potri.008G011900	0.544	0.041	0.166	0.233	0.512	0.088	0.437	0.155	0.088	0.776	0.706	0.098	0.287	0.096	0.058	0.178	0.295	0.204	0.052	0.17	3.182	0.238	0.869	0.104	0.117	0.59	0.235	1.265	0.207	0.197	0.984	1.303	1.563	1.307	0.721	0.452	0.363	2.689	1.014	0.521	0.499	0.328	0.045	0	0.438	1.931	1.391	0.607	0.421
Potri.001G018400	0	0	0	0	0.03	0	0	0.015	0	0	0	0	0	0	0	0	0	0	0	0	0.008	0	0	0	0	0	0	0.009	0	0	0.502	0.784	1.742	0.02	1.385	0	0	0	0	0	0	0	0	0	0	0.022	0	0	0
Potri.001G044500	3.085	3.075	15.902	6.406	27.775	3.238	2.213	6.718	5.831	9.697	3.876	2.643	2.893	11.321	20.632	1018.98	771.797	906.687	1230.27	685.67	8.769	1070.35	6.817	1132.2	682.814	661.217	754.971	6.622	27.568	16.869	71.351	58.201	10.303	7.361	187.396	19.512	6.966	3.448	18.239	7.573	9.662	0.592	2.442	1.71	8.573	4.876	1.304	2.058	5.82
Potri.001G110700	0	0	0	0	0	0.042	0.015	0.048	0	0.039	0	0	0	0.059	0.058	9.696	9.071	6.883	5.188	3.395	0.03	6.213	0.066	6.83	1.946	13.418	4.815	0.017	4.912	1.094	1.997	23.131	0.094	0.058	27.836	0.465	0.022	0	0	0.886	0.044	0	0	0	0.174	0	0	0	0
Potri.001G121300	1.76	0.338	0.158	0	0.062	2.442	1.347	0.176	0	0.224	0.197	4.966	2.93	1.378	0.05	0.145	0.228	0.265	0.11	0.095	0.803	0.156	0.166	0.212	0.091	0.192	0.186	0.205	0.213	0.361	15.979	15.773	18.726	0.144	11.55	0.43	0.553	0.061	0.066	0.466	0.352	0	0	0	0.907	0	0	0	0
Potri.001G079600	0.821	2.233	11.709	10.588	13.654	0.324	0.378	7.652	11.918	10.401	2.656	0.424	1.607	0.445	5.657	59.314	69.433	49.247	87.559	97.206	10.694	61.975	9.165	47.211	132.178	66.381	91.153	8.732	9.629	7.67	0.729	0.653	0.505	7.684	0.494	12.518	1.871	11.793	12.835	9.836	4.134	6.563	2.742	5.661	9.287	7.522	4.531	7.015	9.176
Potri.001G079800	1.635	0.098	0	0.075	0	0.66	0.979	0.133	0.051	3.338	1.739	1.513	0.961	1.933	2.71	100.012	112.207	83.291	94.529	155.699	5.501	183.487	4.108	115.94	316.891	92.319	126.245	3.84	19.625	6.15	122.374	149.795	18.94	4.11	173.318	20.724	2.914	0.052	0	19.945	4.449	0	0.047	0	13.903	0.034	0	0	0
Potri.001G094266	0.068	0	0.099	0	0	0.173	0.301	0	0	0.785	0.044	0.394	0.058	0.237	0.112	0.028	0.051	0.063	0.047	0.007	0.377	0.055	0.323	0.081	0.015	0	0.065	0.428	0.928	0.975	0.812	0.585	0.262	0.643	0.537	0.355	0.944	0	0	0.308	1.135	0	0	0	0.454	0	0	0	0
Potri.001G141500	9.752	4.407	26.091	23.454	34.302	6.448	8.538	14.104	21.098	40.352	8.257	14.316	9.796	20.462	31.717	258.885	167.579	235.168	254.175	165.008	21.775	238.837	20.878	166.015	147.49	103.399	180.757	15.971	48.372	37.758	162.953	223.13	81.963	18.334	194.831	34.711	30.49	25.69	33.418	31.321	45.359	26.425	20.446	17.994	32.796	28.754	23.964	23.146	31.544
Potri.001G187500	5.722	0.838	0.935	0.269	0.994	4.398	5.59	1.411	0.701	14.79	7.745	8.231	9.691	0.438	0.715	1.978	2.147	2.819	0.675	1.002	5.114	0.833	5.407	2.401	0.496	2.652	1.191	5.5	7.008	6.534	11.205	10.975	7.077	4.471	3.362	2.663	6.75	3.373	1.772	2.376	6.839	0.067	0.145	0.266	2.727	0.126	0	0.114	0.994
Potri.001G229700	16.23	3.646	10.394	10.997	13.069	5.954	9.928	9.738	13.796	5.027	5.624	3.925	1.462	2.806	4.188	3.015	3.125	2.712	4.682	2.839	6.695	2.788	9.542	2.311	2.869	2.403	3.34	5.651	7.154	6.495	8.444	7.263	3.422	8.478	7.737	7.387	21.675	8.443	12.669	8.162	24.081	8.608	22.215	12.369	9.211	8.275	6.857	9.631	8.028
Potri.015G141100	3.706	1.77	3.045	3.648	2.834	3.65	3.734	3.038	2.611	9.935	4.167	4.388	3.692	6.092	16.761	1.197	0.895	1.007	1.03	1.867	6.424	1.253	5.107	1.497	1.311	0.436	1.378	5.645	9.004	8.821	6.348	4.921	4.444	5.915	4.669	5.486	8.918	3.666	6.723	2.751	11.259	2.986	2.671	3.528	8.829	2.046	1.944	1.689	2.345
Potri.014G027100	0.439	21.721	1.319	0.998	0.947	0.772	0.629	12.987	3.568	14.169	10.275	0.372	0.729	0.227	12.975	6.137	3.81	4.267	2.701	9.884	3.551	1.894	18.539	0.799	4.747	6.889	3.588	16.313	8.637	9.758	5.023	8.191	6.747	18.08	6.244	4.521	23.782	0.338	0	6.032	14.461	0.863	2.778	8.292	4.2	0.253	0	0	0.084
Potri.014G028200	10.093	7.401	40.783	30.624	7.226	43.079	8.926	21.148	26.723	15.234	5.639	10.554	8.045	28.454	16.996	24.35	16.947	20.439	25.402	13.262	22.501	24.223	10.912	19.207	18.07	16.991	22.475	11.381	23.026	23.545	22.564	25.041	12.722	11.74	22.175	13.341	11.229	23.6	26.585	9.316	15.017	16.183	12.491	13.914	18.878	32.371	27.03	30.797	27.607
Potri.014G046600	0.056	0	0	0	0.066	0	0.056	0	0	0	0	0.026	0.061	0.032	0.018	0	0.015	0	0	0	0.008	0.084	0.045	0	0.015	0.05	0	0	0	0.075	12.005	3.47	0.899	0	23.741	0.026	0	0	0	0	0	0	0	0	0	0	0	0	0
Potri.014G046700	0	0	0	0	0	0	0	0	0	0	0	0.029	0.014	0	0	0	0	0.016	0	0	0.025	0.015	0	0	0	0	0	0	0	0	5.59	3.555	0.884	0	16.368	0	0	0	0	0	0	0	0	0	0	0	0	0	0
Potri.014G046800	0	0	0	0	0	0	0	0	0	0	0	0	0	0	0	0	0	0	0	0	0	0	0	0	0	0	0	0.026	0	0	0.113	0.118	0.016	0	0.526	0	0	0	0	0	0	0	0	0	0	0	0	0	0
Potri.014G000700	2.528	0.867	1.015	1.157	1.06	0.867	1.015	1.206	1.382	2.085	1.316	1.216	0.589	0.499	1.999	0.117	0.208	0.16	0.154	1.338	0.143	0.068	1.076	0.01	0.176	0.114	0.141	1.094	1.491	2.076	0.435	0.595	1.683	1.766	0.381	0.523	1.9	0.169	0.259	0.867	1.875	0.829	0.934	1.426	0.547	0.353	0.269	0.43	0.617
Potri.008G166000	0.099	0	0	0	0.286	0	0.018	0	0	0.551	0	0.272	0.394	0.445	0.546	2.833	2.029	7.344	2.326	2.206	0	5.992	0.114	3.409	8.915	17.356	3.391	0.02	0.17	0.089	0.651	0.046	0.154	0.109	1.821	0.068	0.024	0	0	0	0.012	0	0.066	0	0.122	0.06	0	0	0
Potri.008G210300	1.891	0	0	0	1.869	0	1.333	0	0.212	1.319	0	0.695	1.136	1.078	0.102	0.07	0.013	0.016	0.013	0.017	0.02	0.071	0.022	0.078	0.015	0.025	0.047	0.022	0.454	0.223	6.12	4.773	12.761	0	5.117	0.049	0.027	0.071	0	0	0.041	0	0	0.097	0	0.09	0.106	0	0
Potri.001G015900	3.168	4.533	9.408	6.627	8.504	3.908	3.649	6.619	6.523	6.74	4.941	9.024	7.351	8.652	10.35	34.699	24.465	25.326	31.698	27.426	4.313	32.93	4.066	40.813	23.967	19.312	28.983	3.734	7.623	7.271	10.97	7.659	7.722	5.279	10.742	5.523	4.371	6.493	9.41	4.425	5.519	6.598	5.424	6.046	5.577	9.261	9.726	9.873	10.507
Potri.015G011800	0	0	0	0	0	0	0	0.072	0	0	0	0	0	0	0	0	0	0	0	0	0	0	0	0	0	0	0	0	0	0	0	0	0	0	0	0.03	0.07	0	0	0	0	0	0	0.076	0.139	0	0	0	0
Potri.014G007100	11.133	1.358	0.379	1.908	5.399	1.48	7.8	2.691	1.434	11.933	1.572	4.08	2.962	1.236	6.597	0.627	0.723	0.404	1.177	1.178	0.962	1.07	1.042	1.61	0.484	1.18	2.47	0.851	1.541	1.24	11.412	7.391	18.53	0.921	18.918	7.282	4.178	0.296	1.822	3.044	5.557	4.098	7.401	4.254	3.117	0.748	1.585	0.578	2.629
Potri.014G015600	157.824	153.479	90.432	104.81	152.928	85.879	161.854	155.659	121.723	113.564	85.214	56.891	47.532	130.882	24.312	102.322	141.576	137.134	155.304	101.466	129.907	114.724	109.495	97.121	130.916	155.139	123.868	103.429	102.167	127.058	108.798	114.669	122.585	87.927	69.099	90.95	288.525	126.754	89.244	117.49	197.445	127.43	154.924	167.178	109.075	94.195	77.937	77.09	106.247
Potri.014G017100	0	0.048	0	0	0.013	0	0	0	0	0	0	0.021	0.01	0	0	0.01	0	0	0	0	0	0	0	0	0	0	0	0	0	0	0.115	0.328	0.561	0	0.646	0.057	0	0	0	0.11	0.02	0	0	0	0	0	0	0	0
Potri.014G018000	6.502	7.554	10.977	12.056	7.577	9.609	8.28	9.938	10.813	9.407	7.614	6.818	7.252	6.919	18.288	3.042	3.315	2.991	2.663	6.58	3.125	2.891	7.109	1.901	3.047	2.849	2.85	7.066	11.833	11.572	8.267	6.973	8.475	8.878	6.127	5.188	8.885	7.159	6.808	5.024	8.913	10.672	9.836	9.754	6.118	6.782	6.563	7.826	9.522
Potri.014G025200	20.232	1.991	44.525	41.552	6.514	57.636	11.323	19.059	25.035	9.135	19.159	11.128	7.331	31.634	77.954	75.599	52.422	39.749	96.063	21.738	143.532	89.123	8.015	213.698	67.108	76.099	140.433	12.852	3.591	3.189	48.737	38.851	20.609	10.015	50.372	40.229	11.364	84.979	119.207	25.872	11.736	52.381	32.786	36.959	39.593	123.037	108.615	85.526	66.853
Potri.014G114300	18.886	27.848	33.427	39.663	20.359	36.317	20.299	39.008	44.516	23.418	18.914	19.669	17.688	11.471	25.614	22.395	21.042	18.802	26.011	19.328	21.779	17.157	20.372	14.924	20.299	12.161	18.114	18.695	37.551	41.693	22.103	24.708	23.578	29.607	14.985	21.082	26.543	39.366	40.183	19.523	27.648	59.05	58.664	59.932	19.203	41.29	48.688	52.166	56.269
Potri.014G103700	3.09	18.25	0.42	0.546	6.947	0.223	5.177	4.394	0.796	6.826	6.851	2.514	4.897	1.672	0.769	12.992	8.332	5.306	14.901	15.608	14.804	7.789	31.467	8.306	11.57	13.529	10.069	23.058	11.378	12.334	2.413	1.778	1.514	28.07	1.4	7.413	13.236	0.71	0.204	9.685	12.391	0.046	0	0.139	7.366	0.041	0	0	0.08
Potri.014G124400	13.525	75.042	33.208	42.516	20.52	33.307	14.483	79.163	65.54	19.255	38.753	5.888	7.711	9.262	46.734	16.768	13.352	15.473	18.248	21.164	31.766	15.114	32.911	24.582	12.347	12.349	26.182	27.48	13.833	13.068	8.102	6.811	8.802	21.029	15.947	40.822	11.97	26.115	12.881	29.987	14.274	38.214	34.884	27.181	41.198	19.092	14.736	13.383	28.164
Potri.014G126100	2.658	0.616	1.539	1.122	2.046	1.487	3.212	2.76	0.563	4.675	13.918	3.15	1.905	2.528	11.193	873.034	590.949	685.53	677.812	6.865	701.153	864.871	3.367	1389.32	689.245	532.708	797.294	4.729	8.675	7.32	3.983	13.974	12.596	2.717	14.98	5.094	24.533	2.661	1.315	10.637	21.84	0.582	0.999	5.223	6.237	2.415	0.514	0.485	0.522
Potri.008G112000	6.476	6.589	15.794	13.336	6.917	16.969	7.561	11.76	10.885	15.183	7.446	7.184	7.52	4.857	17.412	6.022	7.456	6.462	7.066	8.619	10.892	5.519	13.755	5.421	7.091	5.341	7.095	12.492	14.949	15.941	13.732	12.894	9.601	14.044	10.937	8.996	16.643	11.53	13.792	9.071	18.137	13.384	11.727	10.989	11.357	13.72	14.427	10.502	13.372
Potri.008G113400	0.174	1.131	0	0.134	0.041	0	0.172	0.111	0	0.728	3.972	27.875	13.119	14.1	0.058	0.379	1.333	1.853	1.061	0.689	12.339	1.354	5.643	1.513	0.763	3.666	1.268	9.531	0.107	0.13	52.581	36.537	10.401	4.664	21.641	9.226	21.979	0.185	0	9.463	23.076	0.193	1.307	5.791	6.389	0	0	0	0
Potri.015G050500	0.265	0.568	0.069	0.046	0.06	0.41	0.486	0.539	0.555	1.254	0.275	0.948	1.363	1.466	0.359	0.063	0.078	0.015	0.167	0.048	1.464	0.068	2.565	0.023	0.052	0.07	0.077	1.358	11.223	9.992	0.014	0.044	0.006	2.847	0	0.353	0.286	0	0	0.372	5.496	0	0	0.029	0.24	0.03	0	0	0.018
Potri.015G060400	26.242	3.478	0.914	1.193	9.816	0.644	11.844	0.888	1.264	7.433	6.542	2.842	3.684	12.552	5.152	0.949	1.045	0.977	1.353	1.565	8.37	0.855	11.252	0.83	0.713	2.184	1.293	9.291	8.526	7.634	4.553	4.686	7.687	10.249	3.807	7.859	8.564	0.84	0.238	7.989	9.21	1.333	0.892	0.669	6.648	1.23	1.08	0.622	1.697
Potri.014G167100	0.01	0	0.21	0.08	0.023	0	0.024	0.026	0.126	0.274	0	0.012	0.014	0.215	0.297	0.011	0	0	0	0.048	0.016	0	0	0.007	0.005	0	0.006	0.023	0.154	0.149	0.046	0.041	0.105	0.031	0.432	0.043	0.138	0.094	0.085	0.043	0.187	0.072	0	0.027	0	0	0.023	0.085	0.04
Potri.014G167800	1.279	8.084	21.308	23.757	1.565	22.544	1.703	15.685	14.209	31.254	20.688	2.437	2.078	8.34	24.467	28.531	26.577	33.457	33.76	21.329	28.638	30.046	19.341	25.383	24.401	20.432	28.513	22.132	28.261	28.486	38.644	33.808	19.298	19.177	27.206	29.939	22.428	38.559	36.628	28.406	22.301	14.48	13.283	8.656	31.123	30.242	28.21	29.385	23.036
Potri.010G006800	4.287	89.764	145.52	120.395	4.7	178.857	4.133	174.013	101.975	135.217	1.387	32.921	44.734	34.154	102.482	2.2	0.908	1.024	8.523	1.425	0.797	1.023	4.244	1.502	0.771	1.189	1.289	1.866	79.918	89.258	74.47	51.057	61.969	2.627	161.581	42.18	24.672	240.367	258.097	18.173	30.259	210.241	217.866	108.11	42.749	252.461	166.205	180.181	243.081
Potri.010G036500	14.619	25.03	28.982	27.32	14.566	28.004	14.245	29.938	26.952	18.67	13.061	11.795	14.255	8.945	24.553	12.198	11.542	12.959	10.763	13.057	12.008	10.989	17.368	11.702	10.928	11.133	10.883	16.204	19.851	18.272	15.212	13.322	15.415	15.89	14.235	12.184	16.226	22.871	23.944	12.124	17.356	21.95	24.654	23.798	12.751	21.28	22.386	20.884	22.263
Potri.014G012200	3.749	28.92	5.049	10.887	3.936	2.885	7.053	26.943	18.275	16.764	9.035	0.428	0.593	0.58	31.335	2.738	2.627	2.136	2.566	9.18	1.448	0.776	19.883	0.208	3.617	3.063	1.329	17.14	24.316	19.463	13.058	12.475	4.549	21.254	6.583	5.794	12.676	3.654	0.808	7.267	14.947	16.142	22.861	23.008	4.693	1.591	0.945	1.173	4.255
Potri.014G013400	0.342	0.21	0	0	0.153	0	0.175	0.038	0	0.325	0.238	0.107	0.041	0.025	0.06	0.054	0.057	0.13	0	0.156	0.083	0.13	0.175	0.03	0.12	0.21	0.178	0.069	0.329	0.157	0.855	0.976	0.405	0.113	2.384	0.357	0.308	0.056	0	0.258	0.366	0	0	0	0.077	0	0	0	0
Potri.014G094500	0.379	0.381	0	0.066	0.31	0.046	0.306	0.233	0.089	1.257	0.708	0.671	1.107	0.439	0.931	5.208	1.597	4.096	2.344	0.894	0.918	4.327	2.729	1.869	1.653	1.97	1.69	1.19	1.642	0.958	0.75	0.723	0.361	1.782	1.351	0.646	0.651	0.14	0.063	0.556	0.8	0	0.19	0.185	0.495	0	0.03	0.075	0.057
Potri.014G096000	46.032	2.852	1.6	0.78	11.966	2.562	17.252	0.834	0.401	4.566	1.075	1.351	1.323	2.382	3.343	0.991	1.392	1.091	1.278	2.971	1.263	1.091	2.29	1.101	1.155	3.152	1.389	2.349	1.568	1.966	22.583	17.255	48.872	2.747	15.122	2.527	6.896	6.366	5.221	2.713	4.97	0.571	0.325	0.274	2.313	5.002	1.711	1.012	1.496
Potri.010G072300	0.135	0.141	0.322	0	0.115	0.078	0.165	0.039	0	0.772	0	0.122	0.03	0.912	2.064	3.728	2.534	3.905	3.533	0.041	2.659	7.558	0	2.912	6.488	2.361	2.262	0	0.677	0.431	0.751	0.692	1.287	0.026	6.074	1.693	0.163	0	0.214	0.211	0.2	0	0	0	0	0	0	0.043	0.074
Potri.010G072400	0	0	0	0	0	0	0	0	0	0	0.053	0	0	0.062	0.268	1.729	0.931	1.214	0.779	0	0.206	2.868	0	1.351	1.219	0.788	0.859	0	0	0	1	0.437	0.751	0	1.936	0.199	0.055	0	0	0	0	0	0	0	0	0	0	0	0.241
Potri.010G110700	14.217	13.627	13.796	15.826	7.663	12.339	11.306	18.133	14.835	22.153	11.989	3.175	4.245	1.864	49.706	8.461	6.73	5.94	8.829	16.089	12.46	8.39	19.327	6.547	10.913	5.001	11.034	19.943	29.189	27.364	28.545	31.465	21.227	21.77	18.815	14.788	26.921	10.497	8.379	13.817	26.752	10.176	11.327	15.865	9.331	8.226	6.748	7.976	7.804
Potri.010G143200	0	0	0	0	0	0	0	0	0	0.019	0	0	0	0	0	0	0	0	0	0	0	0	0	0	0	0	0	0	0	0	0	0	0.032	0	0	0	0	0	0	0	0	0	0	0.048	0	0	0	0	0
Potri.010G143400	0	0	0	0	0	0	0	0	0	0	0	0.035	0	0	0.012	0	0	0	0	0	0	0	0	0	0	0	0	0	0.024	0	0	0.014	0	0	0.02	0	0	0	0	0	0	0	0	0	0	0	0	0.031	0
Potri.016G009700	2.799	2.887	9.394	7.369	3.702	9.116	2.908	6.142	7.876	6.354	5.119	4.899	3.98	9.097	7.993	40.256	33.202	28.537	33.74	17.992	5.202	24.59	3.479	11.406	27.886	22.957	20.221	2.791	12.187	9.684	22.146	32.024	11.908	3.977	48.211	11.019	5.206	6.676	11.394	10.561	6.014	9.282	8.215	10.512	11.34	7.826	11.198	11.589	12.953
Potri.016G015100	16.742	20.642	31.397	31.551	13.498	33.891	18.739	47.951	36.435	29.464	16.066	12.994	14.61	10.563	16.12	7.078	5.626	7.051	7.461	10.098	15.907	7.88	18.005	6.364	7.923	5.759	7.784	15.796	38.697	40.044	23.915	20.682	19.52	22.334	18.213	16.311	20.499	29.581	15.481	27.6	24.1	31.272	38.321	35.853	15.193	26.139	24.287	21.436	26.224
Potri.010G001300	18.798	7.688	1.692	1.334	17.828	1.103	14.834	1.607	1.778	26.527	28.352	5.464	4.565	8.074	7.036	3.723	2.714	3.999	3.31	4	24.254	2.092	29.98	3.629	1.422	4.772	3.169	32.298	20.912	18.835	5.918	4.953	7.516	26.32	6.133	13.321	14.205	1.387	1.333	13.859	16.211	0.582	0.309	0.741	11.106	1.174	1.773	1.029	1.388
Potri.010G004200	27.485	3.834	6.479	6.452	22.711	6.129	32.949	4.729	4.866	29.47	64.714	33.965	21.083	28.403	3.285	16.435	18.683	19.192	20.044	21.731	43.62	12.488	28.56	18.548	13.126	20.137	14.597	34.998	13.883	14.179	0.059	0.045	0.372	30.421	0.012	34.988	19.47	3.173	6.586	43.254	14.339	4.644	3.65	3.401	34.898	6.389	5.129	4.413	5.137
Potri.010G004300	5.062	0.42	0	0	0.997	0	1.908	0.402	0	0.44	0.151	0.575	0.563	1.313	0.107	0.02	0.037	0.041	0.074	0.064	0.538	0.038	0.588	0.03	0.011	0.124	0.034	0.479	0.378	0.466	1.935	2.138	0.529	0.57	0.164	0.656	4.646	0	0	1.061	2.971	0.037	0.284	0.239	0.874	0	0.049	0.04	0
Potri.016G018300	8.61	13.636	30.079	26.172	8.956	30.429	9.112	22.755	26.682	11.528	8.15	13.97	12.809	21.428	11.626	4.476	4.291	4.29	3.694	5.014	9.731	4.375	9.534	4.116	4.161	2.815	4.711	8.576	13.276	13.474	12.963	12.517	12.865	11.864	10.228	8.019	8.549	19.589	7.317	24.766	10.382	23.692	21.653	23.197	7.181	23.281	27.598	24.236	23.285
Potri.016G018600	0	0	0	0	0	0	0	0	0	0	0	0	0.01	0.011	0	0	0	0	0	0	0	0	0	0	0	0	0	0	0	0	0	0	0	0	0.06	0.036	0.253	0	0	0	0.143	0	0	0	0	0	0	0	0
Potri.016G018900	4.211	1.41	0.636	0.815	4.059	0.546	5.54	2.139	0.944	2.21	2.866	2.091	2.591	2.995	2.064	0.585	0.844	0.413	0.76	1.205	4.573	1.054	2.305	0.777	0.971	1.225	1.357	2.426	2.476	1.872	2.414	3.606	4.525	1.892	1.8	4.622	3.104	0.46	3.641	0.502	2.973	1.224	1.253	2.652	3.566	0.846	0.736	0.771	1.729
Potri.016G005600	0	0	0	0	0	0	0	0	0	0	0	0.064	0.06	0.056	0	0	0	0	0	0	0	0	0.043	0	0	0.017	0.015	0	0.019	0	0	0	0	0	0	0	0	0	0	0	0	0	0	0	0.128	0	0	0	0
Potri.016G006100	14.695	1.625	6.636	5	7.936	6.234	11.958	6.823	7.567	4.387	3.964	4.528	2.642	8.081	2.438	5.416	4.534	6.093	3.418	12.699	11.765	9.064	8.862	15.25	6.595	4.791	11.854	7.431	3.005	2.433	6.73	8.779	0.968	6.798	5.186	28.004	32.797	12.7	25.412	8.12	28.059	8.212	14.58	14.912	29.091	6.669	7.459	8.31	7.372
Potri.016G092000	1.368	4.991	2.784	2.378	1.427	2.408	1.34	2.911	2.843	2.596	1.029	1.027	2.816	0.861	2.581	0.837	0.484	0.733	0.449	0.614	0.901	0.81	2.084	0.869	0.647	0.902	0.887	1.886	2.408	1.809	1.318	1.524	1.217	1.991	1.589	1.241	1.48	2.767	0.931	2.59	1.401	1.794	2.418	3.337	0.421	1.623	2.03	1.309	3.308
Potri.010G125600	9.853	23.959	8.219	11.051	17.949	6.979	14.07	14.599	9.278	30.457	25.78	5.878	12.658	2.849	21.446	5.452	4.55	3.799	4.391	16.787	4.94	4.151	31.318	3.775	3.304	4.9	4.728	28.936	40.527	29.718	19.121	14.667	17.995	30.407	12.055	10.87	16.089	6.757	2.178	10.557	19.422	5.409	8.257	10.881	4.163	3.61	3.594	6.584	6.438
Potri.010G129200	0.531	2.354	79.159	34.384	0.557	131.028	0.737	13.433	41.725	4.455	1.546	1.777	2.054	7.266	55.227	343.643	320.603	346.352	483.021	2.347	459.365	428.485	2.593	256.5	697.426	216.77	405.118	2.17	5.102	2.753	30.21	64.316	12.872	2.956	75.904	9.609	6.571	67.791	159.621	6.614	8.881	54.224	34.085	9.606	136.781	218.776	178.85	166.751	79.078
Potri.018G049600	0	0.044	0	0	1.641	0	0.041	0.128	0	0.278	0.38	0.017	0.268	0	0	1.161	0.656	0.26	1.098	0.79	9.429	0.794	10.758	0.099	1.25	1.099	0.564	11.983	2.846	3.396	0	0	0.088	10.237	0	0.512	0.337	0	0.428	0	1.802	0	0	0	0.222	0	0	0	0
Potri.018G131400	2.028	4.743	0.625	0.964	22.354	0.263	11.052	19.123	2.045	27.865	7.639	8.138	10.495	5.099	1.837	0.976	0.763	0.374	1.05	1.268	19.26	0.693	33.559	0.149	1.088	2.457	0.804	29.819	11.931	11.094	0	0	0.134	40.269	0	5.073	13.663	0	5.891	0	14.971	0	0	0	4.503	0	0	0	0
Potri.018G008500	10.411	7.478	10.053	6.629	4.791	7.072	6.12	6.437	4.738	26.693	2.093	3.422	3.5	14.254	14.31	41.257	34.417	53.277	39.521	32.938	9.269	42.092	12.855	46.081	37.331	29.442	30.98	11.106	42.875	39.13	88.467	70.826	62.252	11.697	115.375	11.394	6.189	12.238	9.262	8.242	21.616	0.747	1.353	1.341	11.898	6.181	3.406	1.97	1.004
Potri.018G019700	0.172	0	0.16	0.072	0	0.23	0.377	0.435	0	0.83	0.101	0.237	0.671	0.22	0.84	19.737	15.17	17.614	21.035	15.123	0.404	19.896	0.202	12.877	17.027	5.054	7.549	0.118	4.805	2.215	0.529	0.439	0.66	0.129	1.942	1.614	0.15	0	0.394	0	0.181	0	0	0	0.833	0	0	0	0.031
Potri.018G079901	20.316	2.988	29.644	25.929	1.587	26.895	0.712	1.147	23.576	3.118	1.592	0.704	0.852	0.956	2.601	1.674	1.137	0.783	1.187	1.213	1.337	0.971	0.584	1.479	1.238	2.736	1.533	0.748	5.813	4.803	2.482	3.305	1.044	0.545	3.763	0.592	1.702	14.3	0.79	10.565	2.092	27.97	26.72	11.49	2.476	17.908	13.567	19.485	19.13
Potri.T011525	0.08	0	0	0	0.034	0	0.025	0	0	0	0	0	0.015	0.041	0	0	0.015	0	0	0	0	0	0	0	0	0.026	0	0.023	0	0	0	0	0	0	0	0	0	0	0	0	0	0	0	0	0	0	0	0	0
Potri.017G039800	0	0	0	0	0	0	0	0	0	0	0	0.598	0.824	0.108	0.023	0.028	0.019	0.146	0.017	0.081	0	0.094	0	0.038	0.029	0	0.041	0	0	0	0.032	0.016	0	0	1.167	0	0.045	0.074	0	0	0	0	0	0	0	0	0	0	0
Potri.017G040600	0	0	0	0	0	0	0	0	0	0	0	0	0.168	0.041	0.046	0.424	0.169	1.652	0.057	0.444	0	0.936	0	0.68	0.229	0.142	0.439	0	0	0	0.21	0.017	0	0	0.494	0	0	0	0	0	0	0	0	0	0	0	0	0	0
Potri.017G149500	0	0	0	0	0	0	0	0	0	2.131	1.316	0	0.245	0	1.13	0	0	0	0	0	0.919	0	1.474	0	0	0	0	1.619	5.395	6.024	2.266	1.867	3.141	3.335	0.226	0.757	2.142	0	0.983	0	2.5	0	0	0	0.928	0	0	0	0
Potri.T124906	7.142	3.588	4.151	5.723	1.572	4.542	0.951	0.955	4.752	2.644	1.432	2.089	1.338	0.664	4.453	0.146	0.159	0.121	0.07	0.179	1.63	0.203	2.07	0.063	0.208	0.081	0.162	2.011	4.023	4.11	2.575	2.73	1.584	2.505	1.934	1.357	2.368	5.862	1.332	3.788	2.389	6.945	6.306	4.676	1.626	3.519	4	4.218	4.465
Potri.016G027800	0	0	0	0	0	0	0	0	0	0.014	0	0	0	0	0.023	0.008	0	0	0	0	0	0	0.022	0	0	0	0	0.012	0.018	0.014	1.209	1.72	4.386	0	0.262	0	0	0	0	0	0.096	0	0	0	0.011	0	0	0	0
Potri.016G001100	31.477	68.717	177.983	137.649	27.744	161.15	33.548	121.246	122.34	44.213	51.594	40.673	42.161	42.692	84.599	34.889	37.012	38.536	44.23	37.344	58.994	28.536	47.532	27.313	31.819	26.137	35.25	54.727	42.162	39.693	41.089	44.929	33.855	44.488	49.6	70.462	49.347	85.873	67.779	102.128	51.559	101.109	101.963	87.093	72.301	95.157	102.518	105.893	107.909
Potri.016G001200	21.594	34.583	38.943	36.307	18.844	33.39	21.521	34.839	38.793	29.529	18.237	15.912	17.247	14.148	31.648	19.426	19.217	20.708	20.108	20.684	19.314	15.728	25.48	16.956	19.976	15.658	19.511	20.082	24.509	24.016	18.892	18.548	22.313	21.029	15.629	19.342	20.993	27.304	17.576	26.823	24.009	31.884	37.238	41.389	16.86	26.25	24.656	22.38	25.979
Potri.005G001800	2.473	7.128	23.537	21.572	1.915	25.659	3.183	29.044	21.068	9.497	11.969	1.559	2.276	3.256	34.76	52.3	45.779	45.396	62.107	81.512	10.946	67.96	6.806	27.312	105.89	21.74	76.623	11.449	19.701	18.423	5.864	4.726	1.311	11.563	5.352	15.647	9.664	16.006	23.568	6.501	11.701	36.788	30.287	31.587	7.566	24.131	20.509	22.223	37.731
Potri.005G002400	0	0	0	0	0	0	0	0	0	0	0	0.048	0	0	0	0.31	0.09	0.08	0.416	0.317	0	0.612	0	0.503	1.791	3.093	0.496	0	0	0	0.072	0.151	0.068	0	0.206	0	0	0	0	0	0	0	0	0	0	0	0	0	0
Potri.005G138900	0	0	0	0	0.175	0	0	0	0	0	0	0	0	0	0.024	0	0.018	0	0	0.01	0	0.032	0	0	0	0.051	0	0	0	0	0.084	0.021	0.047	0	0.021	0.235	0	0	0	0.167	0	0	0	0	0	0	0	0	0
Potri.005G117600	2.188	6.618	0	0.072	2.964	0.05	3.793	1.401	0.449	10.164	5.479	4.577	3.492	1.691	2.009	5.251	4.783	6.306	2.819	3.16	6.997	1.492	15.049	4.602	0.463	6.231	3.016	13.07	12.991	10.563	4.723	3.087	1.637	11.971	1.977	3.514	5.789	0.65	0.069	3.873	6.832	0.051	0.245	0.103	3.674	0	0	0.081	0
Potri.005G147100	2.746	1.481	0	0	2.301	0	3.047	0.188	0.058	0.252	0.885	10.426	19.701	1.453	0.371	1.751	2.041	1.963	1.876	0.897	0.575	1.246	0.603	1.334	0.636	1.163	1.429	0.531	0.078	0.077	0.159	0.459	0.958	0.575	0.658	0.552	3.174	0	0.076	1.08	2.651	0	0.597	0.411	0.491	0.07	0	0	0.031
Potri.005G164900	0.158	0.211	0.137	0	1.43	0.058	0.061	1.387	0.223	4.37	0	3.416	2.769	0.308	0.032	0	0	0.04	0.032	0.017	0.044	0.02	0.049	0	0.034	0.01	0	0.035	0.644	0.939	7.032	8.778	10.554	0.097	5.942	0.118	0.065	0.661	0.381	0	0.582	0	0.886	0.154	0.13	0.108	0.161	0	0.032
Potri.017G007200	10.696	11.367	19.879	21.605	10.646	18.583	12.3	18.555	23.533	15.302	10.952	10.309	12.135	5.684	18.458	5.358	5.862	6.685	5.64	5.888	12.602	3.918	14.24	3.221	5.745	4.359	4.669	12.679	12.586	11.414	13.482	13.547	11.069	16.19	9.651	12.115	16.073	15.099	12.347	15.685	15.875	21.68	21.853	19.591	11.171	13.611	16.5	14.795	20.494
Potri.017G013700	10.698	1.903	1.646	1.68	10.893	4.715	9.47	2.28	1.355	12.117	6.209	12.183	8.511	77.077	14.589	208.036	138.434	112.216	200.316	101.57	8.176	252.248	9.928	152.585	172.662	123.094	134.861	8.474	19.619	8.454	42.118	60.889	13.935	8.469	120.834	16.096	10.853	8.203	17.31	11.222	12.115	1.513	3.062	3.103	11.693	8.808	5.333	6.147	3.727
Potri.017G027400	13.223	17.402	14.269	11.886	15.133	14.243	15.546	14.771	12.882	10.725	12.574	12.614	13.421	11.627	11.558	9.574	9.496	10.065	8.423	9.19	11.134	8.222	12.319	8.08	9.846	9.388	8.898	12.52	15.164	15.013	13.947	12.809	14.356	14.373	13.464	10.87	17.685	9.732	9.726	11.592	16.553	9.799	10.478	12.273	8.835	10.818	11.156	10.966	12.997
Potri.005G223200	0.285	0.054	0	0	0.595	0	0.231	0	0	0.243	0.172	0.634	0.407	7.784	0.279	0.737	0.289	0.288	1.756	3.141	0.674	1.097	0.067	0.572	3.168	0.548	0.779	0.263	0.552	0.28	6.117	1.607	3.511	0.39	11.744	1.9	0.081	0	0	0.437	0.468	0	0	0	0.206	0	0	0	0
Potri.007G043400	0	0	0	0	0	0	0	0	0	0	0.027	0.23	0	0.412	0	16.204	7.174	17.675	7.908	4.447	0	16.624	0	10.507	9.861	17.813	7.852	0	0.11	0.143	0	0	0.041	0	0.028	0.029	0	0	0	0	0.064	0.096	0	0	0	0	0	0	0
Potri.007G009400	0.701	0	0	0	0.148	0	0.294	0.058	0	0.055	0.012	0.13	0.232	0.046	0.072	0	0.015	0.013	0	0.015	0.081	0	0.047	0	0.008	0	0	0.052	0.045	0.066	5.742	10.03	27.419	0	7.953	0.058	0.04	0	0	0.036	0.007	0	0	0	0.052	0	0	0	0
Potri.007G016600	9.367	46.133	5.637	9.187	10.815	5.27	11.848	14.302	7.676	13.216	14.685	49.911	29.458	25.695	14.635	21.889	18.365	18.631	21.69	35.874	23.357	19.234	27.743	17.62	47.369	25.73	38.028	26.604	14.776	11.537	13.951	14.199	4.465	23.063	7.83	16.919	20.294	4.807	2.888	14.935	19.052	2.758	5.096	8.51	14.513	2.207	2.005	1.996	1.465
Potri.007G006900	3.065	0	0	0	0.262	0	0.658	0	0	0.309	0.127	0.607	0.107	0.529	0.057	0.02	0.036	0.061	0.046	0.018	0.069	0.063	0.045	0.022	0.053	0.137	0.161	0.089	0.013	0.055	0.807	0.826	1.206	0.036	1.197	0.464	0.676	0	0	0.471	0.23	0	0	0	0.147	0	0	0	0.067
Potri.007G048900	20.566	11.348	96.652	96.209	18.645	95.462	24.341	48.163	56.486	51.316	11.675	33.744	27.222	64.819	58.44	96.673	58.779	76.796	94.704	79.623	57.037	88.936	50.264	63.416	91.517	56.908	86.221	45.323	86.044	65.858	50.62	71.707	34.899	44.51	48.25	28.658	27.215	60.917	84.331	26.024	32.89	54.409	34.401	23.097	27.895	89.763	90.206	100.402	58.166
Potri.007G076800	1.537	0.053	0.052	0	1.592	0.057	0.895	0.038	0	0.724	0.072	2.715	0.833	3.605	0.176	17.306	10.239	14.337	13.799	6.018	0.494	12.049	0.55	10.969	12.556	16.301	6.756	0.325	3.692	4.491	0.622	1.378	0.895	0.225	4.85	0.764	0.871	0	0	0.606	2.479	0	0	0	0.062	0.052	0	0	0.031
Potri.007G113800	0.218	0	0	0	0.049	0	0.175	0	0	0.061	0	0.077	0.127	0.012	0	0	0	0	0	0.009	0.015	0	0	0	0	0	0	0.016	0.024	0	0.155	0.192	0.22	0	0.044	0	0	0	0	0.018	0.02	0	0	0.164	0.015	0	0	0	0
Potri.007G120002	2.698	2.673	1.673	1.642	2.024	1.864	2.096	4.345	1.271	3.256	1.398	2.648	2.801	2.928	2.879	0.095	0.471	0.665	0.316	0.214	1.12	0.138	2.535	0.257	0	0.289	0.433	1.665	2.303	3.624	1.229	0.897	1.442	2.187	0.78	0.938	2.297	1.705	0.262	1.301	1.63	1.288	2.804	1.094	0.798	0.84	0.818	1.093	0.436
Potri.007G106100	0.263	0	0	0	0.471	0.047	0.818	0	0	0.331	0.015	0.037	0.021	0.087	0.098	0	0	0	0	0.051	0.012	0.016	0.078	0	0.01	0.017	0.017	0.042	0.041	0.064	2.734	2.821	2.095	0.077	1.452	0.896	4.398	0.976	1.147	0.629	1.62	1.659	1.67	1.243	0.58	1.126	1.848	2.564	1.817
Potri.010G186400	0	0.268	0	0	0.053	0	0.016	0	0	0	0	0.069	0.074	0.029	0	0	0	0.013	0.015	0.016	0.021	0.008	0.082	0	0.013	0.01	0.012	0	0	0	0	0	0	0.157	0	0	0	0	0	0	0	0	0	0	0	0	0	0	0
Potri.010G181300	0.172	0.08	0	0.056	0.414	0	0.393	0.022	0	0.329	0.145	0.446	0.327	0.38	1.548	0.185	0.22	0.256	0.256	0.344	0.134	0.145	0.167	0.13	0.177	0.408	0.242	0.329	0.529	0.345	0.883	0.672	0.593	0.13	1.03	0.323	0.375	0	0.047	0.16	0.473	0	0.16	0.038	0	0	0	0	0
Potri.017G019900	0.576	4.059	0.099	0.179	1.572	0	1.704	0.744	0.211	0.396	1.979	0.356	0.447	1.943	1.776	1.252	0.689	0.942	0.523	0.495	2.892	0.858	4.939	1.009	0.851	1.38	0.821	4.075	0.024	0.048	11.06	10.651	91.156	4.35	8.878	5.188	24.538	0.967	4.707	0.356	14.831	15.154	15.507	27.965	5.68	1.144	1.573	1.843	4.764
Potri.012G016800	0	0	0	0	0	0	0	0	0	0	0	0	0.224	0	0	0	0	0	0	0	0	0	0	0	0	0	0	0	0	0	0	0	0.015	0	0	0	0	0	0	0	0	0	0	0	0	0	0	0	0
Potri.012G020200	0.098	0.17	0.04	0	0.179	0	0.019	0.372	0.111	0.123	0.143	0.045	0.01	0.01	0.061	0.015	0.007	0	0	0	0	0	0.518	0	0	0	0	0.034	0.564	0.375	0.308	0.363	0.198	0.136	0.171	0.025	0	0	0	0.026	0.212	0	0	0	0.031	0	0	0	0
Potri.012G021900	1.708	5.13	3.172	3.678	1.368	3.132	1.509	3.442	4.479	1.748	1.798	0.952	1.375	0.58	2.034	0.756	0.862	0.796	0.689	1.387	0.759	0.601	1.931	0.184	0.604	0.584	0.649	1.998	1.705	1.648	1.043	0.824	1.127	2.592	0.733	1.03	0.846	2.536	2.388	1.055	1.147	3.027	4.116	3.564	0.681	1.737	3.088	3.154	3.993
Potri.012G022000	38.335	28.132	66.931	54.896	36.746	63.371	35.947	50.988	53.225	43.529	14.163	39.895	39.03	29.388	54.377	58.391	48.555	39.472	66.613	17.51	62.163	59.017	29.604	88.283	35.859	34.284	54.746	20.893	44.021	50.082	59.586	58.225	50.744	27.509	69.297	21.983	31.796	55.706	60.404	15.429	30.86	43.816	42.176	41.129	19.891	57.271	61.565	68.245	46.925
Potri.012G023700	12.253	4.18	28.832	14.56	8.509	33.01	6.544	14.92	21.723	3.623	1.245	4.576	3.603	35.026	40.748	4.844	4.632	1.705	29.292	0.036	35.15	2.735	0.945	75.452	2.282	1.562	54.334	0.052	5.957	3.25	0.136	0.719	1.044	0.315	1.517	4.502	0.797	6.717	19.942	1.516	14.382	19.956	7.398	23.139	3.962	28.456	21.77	9.533	27.537
Potri.012G037900	77.761	101.077	17.479	18.591	78.975	14.888	81.14	47.324	21.659	65.677	77.177	47.131	56.709	33.271	90.09	52.888	70.103	74.5	63.505	57.515	55.41	48.375	109.976	32.097	70.044	69.224	52.479	83.44	45.688	39.565	57.51	57.104	56.36	68.009	80.924	61.677	65.228	17.07	9.341	58.953	59.745	17.527	24.033	26.632	49.447	8.248	9.983	10.747	13.391
Potri.012G124744	0	0	0	0.025	0	0	0.019	0	0	0	0.014	0	0	0.361	0	0	0	0	0	0.017	0	0	0	0	0	0	0	0	0	0	0	0	0	0	0.012	0	0	0.112	0	0	0	0.253	0	0	0	0	0	0	0
Potri.012G132100	0	0	0	0	0	0	0.027	0	0	0	0	0.62	0.493	0.589	0	0	0	0	0	0.028	0	0.014	0.031	0	0	0.053	0	0	0.02	0	67.316	80.959	39.006	0	75.305	0.033	0.021	0	0	0	0.019	0.103	0	0	0	0	0	0	0
Potri.012G134100	0.371	0	1.917	0.081	0.374	2.101	0.419	0.283	0.261	0.245	0.79	0.602	0.484	1.614	1.164	4.775	4.158	2.104	4.825	0.667	1.861	2.613	0.361	1.474	3.88	3.992	2.075	0.266	27.585	10.482	9.141	32.507	1.295	0.464	61.597	9.95	1.341	0	0	5.97	2.485	0	0.706	0	1.651	0	0	0.07	0.119
Potri.T011400	0	0	0	0	0.037	0	0	0.014	0	0	0	0	0	0.026	0	0	0	0	0	0	0	0.01	0	0	0	0.011	0	0	0	0	0	0	0	0	0	0.022	0	0	0	0	0.01	0	0	0	0	0	0	0	0
Potri.012G004600	20.267	24.35	25.911	27.099	17.04	21.949	16.636	24.817	25.969	20.982	25.826	8.349	12.579	8.085	18.804	17.274	19.574	20.571	30.008	15.702	19.514	14.635	19.809	12.117	18.486	12.745	18.293	21.395	15.19	15.255	16.042	18.158	11.716	16.986	19.616	22.537	13.62	31.919	27.783	15.512	12.446	33.742	38.162	40.933	15.919	19.977	22.222	26.091	22.639
Potri.019G131300	11.283	1.65	18.779	17.817	17.873	38.772	19.322	16.343	5.241	6.994	2.341	4.313	12.619	14.888	5.631	18.059	10.663	17.517	15.162	19.05	5.834	20.71	4.666	12.827	13.173	10.26	15.858	4.478	16.952	7.383	96.482	66.104	11.287	4.474	45.934	22.142	13.987	60.017	11.551	63.458	12.846	29.544	17.654	10.746	15.962	61.141	86.608	79.714	53.852
Potri.019G123500	10.075	0.986	16.223	12.754	2.173	20.901	2.093	2.668	6.568	17.61	0.917	1.51	2.328	17.935	30.293	85.375	50.97	74.201	60.525	67.599	3.044	100.635	2.32	104.973	57.218	41.833	61.496	1.988	27.914	21.637	30.459	27.719	22.003	2.26	49.133	10.942	4.032	16.002	4.858	12.61	7.929	2.103	1.217	1.174	11.554	11.418	11.127	10.824	6.359
Potri.019G118200	0.054	0.096	0.037	0	0.18	0	0.736	0.304	0	0.11	0	0.379	0.051	0.146	0	0.019	0.037	0.009	0.075	0.017	0	0.034	0	0.015	0.035	0.027	0.05	0.016	0.341	0.606	4.072	1.946	2.132	0	3.431	0.073	0.023	0	0.02	0	0.861	0	0	0	0.087	0	0	0	0
Potri.019G112000	25.259	14.912	20.438	15.183	2.355	13.999	1.884	4.065	43.574	34.448	1.288	4.607	3.356	5.718	18.167	16.307	13.758	16.068	18.569	9.413	3.215	12.83	10.036	9.636	19.329	12.376	10.583	5.761	85.727	91.854	34.087	27.573	13.878	6.503	23.475	10.27	34.168	2.969	10.735	4.811	43.532	4.893	16.656	33.153	7.771	4.925	1.576	6.11	12.458
Potri.019G103600	0.033	0	0	0	0.262	0	0.006	0.023	0	0.12	0.721	0.421	0.84	0.296	0.169	0.013	0.016	0.03	0.004	0.014	0.062	0	0.668	0	0.03	0.046	0.007	0.296	0.278	0.281	0	0.005	0.003	1.036	0	0.07	0	0	0.118	0.023	0.021	0	0	0	0.046	0	0	0	0.009
Potri.019G102200	0	0.202	0	0.035	0.171	0	0.047	0.169	0	0.255	0.377	0.129	0.041	0.275	0.148	0.299	0.442	0.524	0.504	0.414	0.503	0.459	0.31	0.428	0.375	0.75	0.636	0.265	0.339	0.151	0.888	1.545	0.362	0.417	2.484	0.353	1.021	0.041	0.58	0	0.662	0.056	0.056	0.061	0.363	0.137	0	0.031	0.035
Potri.019G099900	0	0.031	0.036	0	0.325	0.033	0.579	1.645	0.129	1.177	0.652	1.623	0.954	1.472	1.571	6.467	3.366	1.901	12.628	2.097	0.932	8.328	0.428	1.144	3.709	0.904	1.95	0.58	2.925	2.398	5.059	8.223	1.082	0.756	9.733	2.389	1.216	0.033	0.566	0.046	1.474	0.068	0	0	2.192	0	0.021	0	0.02
Potri.019G099800	0.074	0.033	0	0	0.017	0	0.081	0.328	0.037	0.248	0.033	0.052	0.041	0.051	0.163	0.116	0.071	0.064	0.212	0.121	0.089	0.11	0.167	0.055	0.054	0.055	0.088	0.084	0.445	0.356	0.272	0.266	0.075	0.123	0.268	0.344	0.179	0.036	0.085	0	0.126	0	0	0.05	0.547	0	0.052	0	0
Potri.019G099500	0	0.524	0	0	0.184	0	0.199	0.784	0.067	0.722	0.536	0.113	0.106	0.013	0.064	4.764	5.224	5.732	11.587	4.112	0.269	8.321	0.614	1.613	4.561	7.946	2.828	0.035	4.959	1.93	0.61	0.52	0	0.773	1.748	0.398	0.421	0.113	0.373	0	0.451	0.117	0	0.283	0.266	0.159	0.117	0	0.073
Potri.019G099300	0.274	0.342	0.402	0.119	0.548	0.557	0.24	0.317	0.249	3.886	0.457	0.075	0.053	0.05	0.617	2.759	3.085	3.116	6.589	2.33	1.534	4.94	2.051	0.778	2.46	4.88	1.252	0.448	10.535	5.232	1.044	1.018	0.028	2.184	1.246	0.84	1.333	2.072	1.15	1.599	1.49	1.12	0.588	0.665	1.347	1.212	1.048	0.909	1.716
Potri.019G085100	63.836	31.004	55.826	67.718	14.209	52.086	12.587	13.22	39.754	19.157	12.862	6.164	10.679	6.142	79.513	7.797	8.578	16.115	6.847	9.402	6.819	7.598	12.531	8.69	7.506	7.56	8.67	10.043	19.049	18.577	10.7	10.809	10.41	11.865	9.745	8.389	10.173	26.083	8.293	26.718	10.405	46.97	38.076	26.068	7.092	20.483	40.393	46.805	49.639
Potri.019G081800	6.854	5.996	5.073	6.543	5.035	4.536	5.38	5.338	6.225	1.333	4.735	0.396	0.455	0.197	0.543	0.711	0.465	0.625	0.624	0.785	6.75	0.686	9.183	0.401	0.533	0.57	0.665	8.229	1.446	0.791	36.297	43.705	9.088	7.066	18.354	5.547	15.424	6.117	6.66	4.386	13.645	15.165	14.45	19.722	5.012	6.307	6.885	7.211	11.887
Potri.019G081500	0.62	2.584	0.596	0.634	2.962	0.742	2.489	2.569	1.972	4.227	5.06	19.183	9.219	97.112	2.72	5.686	4.962	8.63	6.852	7.609	3.759	5.922	3.474	11.926	5.46	5.06	7.115	3.252	5.145	3.73	8.333	7.044	20.993	3.357	7.724	3.754	3.891	0	2.757	0.245	5.145	0.048	0.348	0.064	2.206	0.103	0	0	0.343
Potri.019G081100	33.234	20.03	30.607	31.72	12.195	27.499	9.486	9.496	29.943	19.46	9.478	8.908	8.979	8.589	29.98	10.9	12.204	17.806	12.995	12.441	10.158	11.356	13.712	13.749	7.22	5.9	11.828	11.963	19.191	19.217	13.071	11.167	8.145	12.226	12.4	13.639	16.41	17.511	11.509	17.035	17.486	17.775	16.704	14.634	12.053	13.531	17.616	16.802	19.371
Potri.019G079900	6.452	6.905	1.413	3.64	3.572	1.286	4.11	6.555	10.915	12.388	10.322	5.73	4.235	2.603	14.295	3.843	5.94	4.526	5.425	3.859	12.967	3.66	13.117	1.824	4.786	5.917	3.967	10.801	8.243	8.432	12.431	17.699	16.385	12.402	15.586	8.69	23.168	5.316	11.532	5.582	19.409	8.919	8.559	6.024	9.439	2.615	3.904	3.593	4.172
Potri.019G077200	0	0	0	0	22.483	0	35.013	33.429	0	0.049	0	0	0.678	0	0.015	0	0	0	0	0	0	0	0	0	0.02	0	0	0	0	0.02	0	0	0	0.02	0	0	0	0	0	0	0.011	0	0	0	0	0	0	0	0
Potri.019G076800	0	0	0	0	0.577	0	0.65	0.576	0	0.272	0.102	0.744	0.935	0.347	0	0.06	0.099	0.046	0.109	0.058	0.101	0.1	0.074	0.137	0.173	0.206	0.084	0.019	0.093	0.022	12.224	6.817	5.985	0.086	7.417	0.505	2.235	0	0.309	0	2.403	0	0	0	0.367	0	0	0	0
Potri.019G075600	0	0	0	0	0.253	0	0.214	0.126	0.031	0.139	0.02	0.146	0.086	0.956	0	0.107	0.237	0.34	0.151	0.153	0	0.232	0	0.095	0.084	0.112	0.05	0	0.156	0.042	0.383	0.579	0.019	0.021	2.044	0.625	0.197	0	0.356	0	0.263	0	0	0	0.265	0	0	0	0
Potri.019G075500	0	0	0	0	0.036	0	0.021	0.012	0	0.09	0	0	0.013	0	0.036	0.028	0.01	0	0.011	0	0	0.03	0	0.072	0.019	0.02	0.029	0	0.554	0.184	0.403	1.134	0.132	0	5.803	0.082	0.173	0	0.205	0	0.361	0	0	0	0.135	0	0	0	0
Potri.019G130000	1.257	7.344	0.904	1.128	9.006	0.98	6.777	9.491	3.474	4.436	5.587	7.422	6.944	7.003	3.459	9.148	8.685	7.471	9.125	8.315	8.167	8.698	8.06	5.687	6.829	10.73	7.785	8.118	7.72	7.004	6.406	6.329	7.308	8.164	5.996	5.23	10.986	0.456	6.406	0.348	9.319	1.641	2.047	2.194	4.304	0.782	0.932	0.676	1.107
Potri.019G126500	39.425	26.648	28.461	31.053	8.509	30.908	9.734	10.259	34.791	30.02	11.424	7.355	10.572	5.141	30.05	13.256	13.077	25.591	14.175	13.625	12.404	10.234	21.148	11.434	11.906	10.497	12.75	14.775	34.89	36.46	23.669	25.582	12.392	16.134	23.309	16.939	19.025	24.808	11.667	24.208	21.691	26.917	26.515	28.394	14.488	20.509	19.532	20.101	24.428
Potri.019G062500	94.806	103.749	96.158	101.216	53.869	92.387	48.839	53.127	93.639	50.849	43.663	43.175	43.892	41.626	71.136	28.051	26.956	37.378	22.852	35.338	27.549	32.081	40.048	36.545	28.769	29.423	33.411	35.491	45.571	45.321	40.074	36.283	47.681	43.111	39.519	37.621	43.076	100.067	32.563	94.709	39.718	81.03	79.209	81.261	31.332	99.866	89.312	93.887	86.44
Potri.019G059300	0	0	0	0	0.034	0	0.193	0.12	0.02	0.1	0.081	0.102	0.129	0.122	0.039	0.085	0.059	0.04	0.062	0.018	0.064	0.046	0.172	0.023	0.09	0.132	0.043	0.149	0.261	0.163	0.263	0.174	0.044	0.065	0.346	0.069	0.243	0	0.07	0	0.263	0	0	0.07	0.109	0	0	0	0
Potri.019G053900	0	0	0	0	0.011	0	0.019	0.018	0	0.023	0.007	0.041	0	0.027	0.081	0.026	0.021	0.035	0.01	0.015	0.04	0.014	0.024	0.009	0	0	0.017	0.077	0.121	0.168	0.052	0.018	0.017	0.022	0.091	0.228	0.048	0	0.038	0	0.045	0	0	0	0.025	0.028	0	0	0
Potri.019G092800	13.021	8.722	13.072	12.843	5.853	14.354	4.787	6.295	14.781	7.411	4.285	8.845	20.249	7.108	8.259	5.5	4.187	5.067	3.98	6.445	6.346	4.905	8.093	6.624	4.35	4.688	5.005	6.167	8.797	8.822	11.176	11.456	18.501	8.013	9.1	6.169	9.938	10.697	5.911	13.852	10.265	13.89	16.402	15.037	4.725	12.519	15.292	14.605	15.493
Potri.019G091900	0	1.542	0	0	9.553	0.032	8.416	11.273	0.075	0.373	4.221	15.195	10.459	57.924	0.008	10.02	4.188	6.32	3.79	15.01	6.706	7.367	9.816	5.311	2.053	4.954	13.455	7.284	0.69	0.8	1.792	3.926	5.884	9.507	5.285	3.619	3.887	0	3.14	0	4.426	0	0	0.043	0.736	0	0	0	0
Potri.019G091300	4.524	16.875	4.447	4.257	10.188	5.459	6.914	8.42	7.279	21.303	10.261	12.55	20.981	14.654	17.387	5.15	4.725	3.608	4.122	6.684	14.078	4.087	16.863	4.485	5.107	5.089	5.964	22.54	21.876	19.534	1.03	0.45	0.562	18.968	0.213	10.863	0.37	0.534	12.696	0.707	3.947	0.819	0.679	1.596	12.688	0.97	0.96	0.707	0.978
Potri.019G090700	25.99	23.213	19.387	20.102	8.242	22.105	8.296	7.841	21.559	14.664	10.512	9.971	9.8	9.609	19.777	5.883	4.552	5.733	4.974	7.679	11.728	6.668	12.151	7.165	5.645	3.446	6.825	11.772	21.882	22.113	19.82	20.481	11.475	17.204	14.786	11.457	11.1	15.868	10.838	20.018	13.317	23.383	21.072	20.38	10.149	17.512	21.572	18.45	22.768
Potri.019G088000	0	0	0	0	0	0	0	0	0	0	0	0.055	0.062	0.074	0	0	0	0	0	0	0	0	0	0	0	0	0	0	0	0	5.941	2.856	3.382	0	6.285	0	0	0	0	0	0.019	0	0	0	0	0	0	0	0
Potri.019G085600	0	0.036	0	0	0.017	0	0	0.021	0.065	0.027	0.081	0	0	0	0	0	0.01	0.014	0	0.012	0.032	0.015	0.024	0	0.008	0.013	0.037	0.03	0.025	0	0.136	0.157	0.743	0.013	0.201	0.157	0.437	0	0.341	0	0.216	0	0	0	0.086	0	0	0	0
Potri.019G051200	14.032	2.082	7.418	7.709	1.828	7.542	2.966	2.664	13.636	7.661	2.733	7.658	3.944	15.507	9.353	0.202	0.305	0.207	0.347	0.752	3.547	0.457	2.33	0.854	0.597	0.314	0.642	1.616	2.341	3.797	14	11.487	24.503	2.912	17.587	9.825	22.679	8.479	12.482	6.298	19.833	25.381	42.303	40.686	15.799	6.538	10.097	9.082	15.782
Potri.019G049700	13.433	7.151	12.914	12.999	6.788	13.163	4.552	5.678	9.964	4.072	2.29	5.923	6.323	3.907	6.006	7.56	5.743	7.048	4.913	5.172	2.841	6.199	2.645	4.109	6.136	4.734	3.522	2.961	9.948	9.281	7.984	8.138	10.74	3.534	8.299	2.806	3.708	11.23	2.562	14.542	3.885	14.677	10.617	7.565	3.253	11.07	16.842	18.228	21.476
Potri.019G036100	0.041	0.079	0.07	0	0.628	0.043	0.544	1.054	0.087	0.1	0.56	1.845	2.923	1.315	0.021	0.041	0.03	0.072	0	0.026	1.131	0.05	0.628	0.022	0.054	0.05	0.031	1.217	0.465	0.297	4.233	4.119	10.984	0.808	2.98	0.628	0.296	0	0.357	0	0.355	0.094	0	0	0.639	0	0	0	0
Potri.019G034700	0.254	0	0.358	0.346	0.074	0.168	0.036	0.215	0.772	0	0.774	0	0.044	0	0.047	0	0.031	0	0.075	0	0.205	0.032	0.851	0	0	0.014	0.015	0.177	0.428	0	0	0	0	0.762	0.052	0.057	0.019	0.33	0.111	0.447	0	0.194	0.086	0.113	0.139	0	0.055	0.695	0.407
Potri.019G033000	0.339	1.822	0.85	0.372	12.429	0.453	6.65	9.062	0.981	21.179	21.448	2.321	2.493	0.843	4.194	1.531	1.469	1.039	1.838	1.616	22.391	0.756	17.358	0.415	0.925	2.67	2.169	22.673	15.4	15.006	4.438	4.439	2.144	17.294	4.126	7.093	11.009	0.643	9.659	0.397	21.503	0.066	0.243	0.855	6.201	0.474	0.496	0.618	0.291
Potri.019G032700	0	0.452	0	0	0.418	0	0.334	1.441	0.104	3.128	1.515	1.383	0.76	2.422	0.155	1.903	1.676	2.142	1.25	1.892	1.043	2.837	0.859	2.551	2.271	1.746	3.744	0.907	0.984	1.684	20.032	5.343	18.354	1.384	10.037	6.393	16.116	6.431	5.267	0.957	14.182	0	0	0.039	9.427	3.907	0	0	0
Potri.018G142400	8.62	5.229	7.747	7.08	1.789	6.773	1.578	1.862	8.267	4.378	1.697	2.087	2.296	1.766	5.864	0.905	0.7	1.004	0.912	1.58	1.988	1.071	2.525	1.393	0.814	0.727	1.307	2.141	4.795	5.039	3.847	3.612	4.41	2.451	2.799	1.495	3.117	4.733	1.798	4.753	3.163	5.941	8.243	6.988	1.628	3.989	4.505	4.514	4.188
Potri.019G045900	0.443	1.135	0.098	0.155	1.924	0.148	0.591	1.93	0.324	4.644	1.347	1.351	0.829	0.893	1.95	0.983	0.916	0.74	1.122	1.7	4.885	1.024	4.134	1.037	0.567	0.945	1.595	4.295	5.223	6.01	0.132	0.141	0.108	5.844	0.022	2.894	3.293	0	2.944	0.039	2.732	0.042	0.059	0.049	4.234	0	0.053	0	0
Potri.019G044200	8.252	12.382	9.197	8.34	7.505	9.559	8.241	8.691	7.079	6.88	23.729	5.558	5.947	4.135	12.142	7.96	8.213	5.4	9.123	8.611	13.454	7.277	9.471	2.911	10.277	6.72	6.957	13.023	6.517	5.775	4.343	4.606	4.202	11.871	3.295	12.192	4.864	7.253	13.557	8.924	5.086	8.852	8.8	6.611	12.781	8.129	8.348	7.685	9.359
Potri.019G043300	46.182	22.337	42.25	47.594	18.037	39.461	22.013	18.654	33.87	18.567	47.171	6.369	7.875	8.273	34.806	20.023	24.139	16.272	25.9	23.986	41.368	20.754	22.154	9.966	20.608	14.927	18.95	29.152	13.394	13.99	0.137	0.136	0.275	28.437	0.025	88.686	18.675	28.004	97.89	24.144	16.19	49.25	50.513	32.411	138.741	34.415	46.006	41.998	49.853
Potri.019G040900	0.212	1.216	0	0.12	0.496	0.048	0.296	0.723	1.03	2.647	0.219	8.549	20.632	0.837	5.861	0.111	0.136	0.385	0.172	0.162	0.219	0.233	0.981	0.224	0.187	0.265	0.206	0.692	3.669	3.257	3.091	2.039	3.039	1.012	2.283	0.45	1.261	0.293	0.327	0	3.073	0.068	0.337	0.624	0.323	0.068	0	0	0
Potri.018G139300	5.785	8.139	5.416	4.359	7.027	7.218	4.249	7.491	8.07	8.179	6.924	3.068	2.968	9.161	7.269	91.079	51.232	45.321	73.362	31.255	19.678	69.485	17.406	25.528	59.187	42.985	36.611	19.02	12.186	8.219	34.889	45.794	33.426	19.055	49.79	16.892	14.148	3.526	21.52	1.492	18.841	2.65	4.762	3.096	22.116	3.139	3.596	2.36	4.589
Potri.018G103900	0.186	20.242	0.087	0.14	73.734	0.128	52.25	33.574	1.045	1.636	3.569	63.172	77.625	10.269	0.453	2.429	1.931	2.083	1.6	2.286	3.687	3.304	2.118	2.056	2.702	5.343	2.013	3.489	0.596	0.959	12.466	20.681	15.088	5.799	10.198	9.073	49.707	0.401	11.777	0.022	16.591	0.067	0.221	0.288	11.037	0.129	0.131	0.09	0.245
Potri.018G102200	0	0	0	0	0	0	0	0	0.035	0	0	0	0	0	0	0	0	0	0	0	0	0	0	0	0	0	0	0	0	0	0	0	0	0	0	0	0	0	0	0	0	0	0	0	0	0	0	0	0
Potri.018G099100	0.479	5.811	0.202	0	20.575	0.162	11.34	24.29	1.033	11.054	6.846	19.128	20.189	28.253	1.268	0.765	0.786	0.358	0.865	0.809	6.544	1.197	3.366	0.184	0.896	1.979	0.743	5.006	4.837	4.21	0.217	0.229	0.937	3.968	0.266	7.81	9.02	0.282	7.853	0.222	13.059	0.166	0.347	0.791	5.039	0.251	0.105	0.09	0.185
Potri.019G010200	8.226	2.917	12.317	7.28	2.134	17.841	2.57	2.308	9.994	6.203	2.317	1.16	1.418	1.077	13.586	15.783	11.967	16.814	8.642	21.401	2.463	18.263	3.935	40.706	12.282	7.511	21.244	3.434	5.132	5.442	7.343	6.562	3.968	3.978	8.79	2.921	6.32	4.742	3.192	13.722	6.435	9.826	7.193	13.977	3.534	11.875	14.654	12.123	18.226
Potri.018G151400	0.065	0	0.023	0.042	0.405	0	0.784	0.605	0.044	0.236	0.334	0.111	0.092	0.089	0.535	0.019	0.023	0.014	0	0.01	0.164	0	0.387	0	0	0.013	0.014	0.099	0.168	0.102	0.037	0.156	0.11	0.346	0.038	0.24	0.38	0	0.104	0.09	0.701	0.105	0.067	0	0.258	0	0.022	0.037	0.04
Potri.018G149900	14.749	24.334	13.095	14.799	10.526	11.167	14.638	12.32	18.472	30.144	20.936	1.784	2.25	2.127	17.623	8.87	16.787	9.772	14.106	6.148	21.358	7.239	24.677	1.754	6.612	2.36	6.695	25.693	31.839	31.881	10.666	10.942	10.291	35.568	8.146	15.989	15.863	9.304	16.875	10.005	19.278	11.877	13.7	12.758	11.949	8.784	8.648	10.855	10.833
Potri.018G091600	6.622	12.55	10.053	7.555	3.406	8.926	3.937	3.887	9.418	8.047	4.168	0.428	0.914	0.212	6.933	5.651	6.045	8.459	5.016	5.22	5.568	5.843	9.013	4.205	4.599	4.563	5.48	8.201	10.567	6.519	29.675	28.139	14.981	9.985	39.145	3.909	8.95	8.353	4.399	9.552	8.073	6.346	9.327	18.635	3.371	10.95	10.934	9.688	7.365
Potri.018G066300	2.031	6.974	1.192	1.335	3.326	1.499	3.919	3.033	4.324	10.579	6.555	1.606	2.106	0.685	7.284	1.505	2.604	2.073	2.028	1.982	6.698	1.828	9.63	2.556	1.101	0.745	2.038	6.831	8.356	6.991	3.031	1.979	1.976	7.494	1.729	5.801	5.234	3.924	5.449	1.887	6.322	0.495	0.9	1.519	4.109	1.615	1.14	1.264	0.551
Potri.018G064900	0.218	1.499	0.503	0.225	0.236	0.329	0.611	0.392	0.972	0.185	0.372	0.751	1.307	0.278	0.154	1.076	1.272	1.053	0.822	1.66	0.563	1.288	0.89	3.143	0.527	0.88	1.528	0.943	0.065	0.089	1.5	0.975	0.572	0.588	0.72	0.703	2.339	0.032	0.636	0	1.159	0.099	0.703	1.993	0.431	0.06	0.063	0.036	0.081
Potri.018G064700	13.841	8.814	15.643	18.118	10.46	21.952	14.695	8.013	10.606	86.295	14.899	2.434	4.233	1.65	27.157	3.809	4.939	4.103	3.68	3.914	19.922	3.217	17.524	2.269	3.008	2.945	3.866	22.852	44.649	56.19	20.873	18.643	14.623	21.111	13.215	8.884	12.552	132.889	7.259	97.435	16.084	18.537	15.381	11.447	10.629	83.784	32.016	24.762	19.066
Potri.018G064400	11.809	3.61	6.534	6.723	3.005	5.611	3.377	4.212	10.021	7.865	1.015	3.619	3.714	1.868	5.964	0.824	0.626	0.825	0.713	0.862	1.958	0.733	3.053	0.538	1.049	1.06	0.804	2.129	6.042	6.382	4.923	4.69	4.005	2.417	3.281	1.922	4.731	3.077	2.159	2.644	5.042	2.773	4.309	5.519	2.408	2.453	2.182	1.486	2.347
Potri.019G014100	4.982	43.3	3.387	2.59	31.182	5.139	26.342	26	17.864	15.344	16.458	37.775	29.614	16.41	7.612	13.157	19.779	12.91	22.373	12.501	26.45	14.096	29.943	7.811	17.448	28.65	15.955	23.07	12.505	11.524	14.027	19.899	16.785	21.697	21.751	20.58	51.183	4.483	22.285	2.65	34.863	5.149	13.767	19.094	18.918	4.259	2.967	2.331	3.753
Potri.018G116000	0.105	0.097	0	0.068	0.241	0	0.264	0.373	0.194	0.022	0.389	0.082	0.04	0.217	0.191	0.905	0.742	0.454	0.838	0.512	0.646	0.531	0.349	0.189	0.465	0.683	0.577	1.595	0	0.036	5.135	6.783	8.686	0.688	21.995	0.261	1.099	0	0.335	0	0.615	0	0	0.165	0.306	0	0	0	0
Potri.018G114900	57.48	76.759	44.016	54.357	33.033	47.759	26.935	30.322	61.065	31.049	32.951	12.512	19.198	8.298	51.656	11.74	9.516	12.597	8.469	12.754	14.86	12.049	21.436	10.688	14.002	10.263	12.105	21.39	30.374	28.748	20.131	17.468	21.002	27.907	14.72	17.468	20.112	58.043	15.016	49.534	18.921	56.306	54.533	51.706	12.468	59.081	55.416	64.614	58.056
Potri.018G109500	1.023	4.957	0.401	0.766	16.234	0.29	23.753	20.373	3.457	6.227	5.938	11.209	12.594	8.539	11.166	3.383	3.301	3.826	2.612	4.001	6.064	2.883	9.106	4.414	3.346	3.05	3.313	8.835	7.322	5.019	26.665	19.975	13.406	9.278	35.071	6.281	11.44	0.461	7.55	0.227	12.6	4.124	5.492	11.033	7.875	0.406	0.431	0.627	1.332
Potri.018G109201	1.015	0.13	0.563	1.169	0.914	0.487	2.331	2.078	0.429	3.588	2.837	0.147	0.25	0.121	7.661	0.684	0.611	1.298	0.36	1.197	2.812	0.383	4.377	0.7	0.368	0.195	0.843	3.287	7.413	5.965	3.223	2.509	1.292	4.464	2.172	1.55	1.969	0.499	1.486	0.526	5.205	2.413	1.588	1.397	1.333	0.648	0.709	0.791	1.172
Potri.018G107000	41.601	14.078	24.906	35.641	6.655	22.342	7.563	7.362	33.54	18.108	5.201	5.734	6.562	2.931	42.343	3.345	2.887	4.126	2.347	2.962	7.671	1.937	11.5	1.688	3.54	2.722	2.68	9.63	18.749	18.92	19.463	20.349	12.505	11.009	11.885	8.046	17.374	21.467	5.827	18.165	17.291	53.264	54.869	40.15	7.839	15.535	24.156	24.223	29.194
Potri.018G053600	2.765	1.156	2.551	2.383	2.813	2.699	7.666	6.041	2.236	16.797	69.149	1.119	2.28	1.665	3.164	28.674	41.942	89.34	37.565	53.317	51.81	19.617	15.537	11.228	38.455	13.884	35.562	39.391	3.429	3.051	0.12	0.1	0.199	22.803	0.083	150.654	3.448	12.341	74.982	20.223	2.408	11.584	10.698	10.264	87.795	9.926	12.858	9.76	10.655
Potri.018G044900	0.124	0.267	0.16	0	0.691	0.084	0.678	0.625	0.162	0.505	1.489	10.933	6.135	2.516	0.505	0.368	0.413	0.169	0.328	0.354	1.878	0.201	1.528	0.072	0.22	0.309	0.251	2.162	0.602	0.433	1.459	2.595	2.36	2.014	3.143	0.721	1.035	0.126	0.774	0.102	2.869	0.086	0.18	0.17	0.505	0.105	0.082	0	0.072
Potri.018G043900	0.251	4.639	0.107	0.064	18.269	0.127	7.927	12.535	0.251	6.69	8.39	3.057	4.5	4.495	0.799	0.388	0.23	0.281	0.153	0.227	8.253	0.151	20.063	0.249	0.255	1.034	0.222	10.285	9.392	9.221	6.033	7.351	6.194	14.701	2.439	4.822	18.979	0.098	5.253	0.053	28.973	0	0	0.774	2.631	0.201	0	0	0
Potri.018G038100	0.222	0	2.053	1.146	2.509	2.331	2.153	1.273	0.394	2.238	0.528	1.974	2.11	2.109	25.165	123.636	85.339	85.159	102.573	100.756	1.186	123.799	1.199	118.274	73.287	61.173	106.656	0.647	3.904	3.426	15.823	19.168	1.553	0.967	68.83	5.725	3.7	0	2.587	0.293	3.088	0.234	0.219	0	6.193	0	0.281	0.478	0.643
Potri.018G038000	22.124	31.533	16.184	20.627	11.467	17.193	9.242	10.871	17.874	7.868	13.135	1.847	7.352	3.725	15.076	2.654	2.448	2.693	2.077	2.549	6.072	1.531	10.923	1.623	3.002	1.698	2.033	9.486	7.355	6.869	9.608	9.314	9.963	14.358	7.228	5.867	9.409	10.357	5.922	12.239	8.549	15.752	15.838	19.709	3.822	9.3	13.548	12.936	13.793
Potri.018G036500	2.466	3.269	2.079	1.646	1.295	2.125	1.654	1.321	2.768	3.543	2.212	1.052	1.456	0.784	3.547	0.916	0.848	0.737	1.034	0.965	1.838	0.579	2.842	0.366	0.98	0.667	0.644	2.256	4.343	3.988	1.957	1.508	1.867	3.083	1.246	1.855	2.012	1.762	1.721	1.821	2.1	2.69	2.7	1.948	1.914	1.722	1.701	1.644	2.36
Potri.018G085700	0.56	1.409	0.476	0.966	2.261	0.342	1.323	1.623	3.388	2.133	1.636	3.318	3.956	1.42	0.201	2.478	3.778	2.403	3.44	1.789	2.789	5.596	1.421	2.58	3.161	8.019	2.168	2.818	2.654	1.364	0.454	1.041	4.462	1.296	2.024	4.64	8.365	0.485	4.493	0.065	6.077	0.062	0.261	0.488	3.162	0.133	0	0	0
Potri.018G083700	26.431	48.458	48.102	33.868	44.196	43.96	37.264	42.496	49.13	36.763	62.561	25.816	24.009	15.408	41.049	23.947	29.458	26.932	31.998	27.716	71.316	22.465	65.111	18.143	24.242	32.588	28.897	65.805	32.823	32.747	141.428	131.535	68.324	64.202	112.606	58.772	148.622	40.837	52.869	50.75	100.846	46.844	54.939	77.71	43.5	65.1	42.902	43.086	42.583
Potri.018G075500	30.63	25.974	27.443	26.156	19.588	31.586	20.476	22.817	39.564	29.367	19.825	17.958	21.688	15.557	33.007	16.75	14.081	20.454	13.178	18.86	18.921	17.57	24.721	22.183	14.442	13.328	19.791	20.835	35.646	34.91	25.56	22.111	23.152	26.285	16.996	22.073	26.527	36.907	18.233	37.39	28.287	34.944	40.167	41.331	18.404	42.108	32.655	32.271	32.256
Potri.018G075200	1.889	1.93	0.804	0.418	2.091	0.614	1.524	1.176	10.304	15.898	1.365	7.481	2.046	16.361	4.884	107.837	75.247	111.521	126.557	62.669	4.316	103.916	4.162	58.519	63.753	51.528	88.588	1.908	205.796	245.958	24.894	27.82	11.658	2.808	50.436	28.68	8.626	13.49	16.576	7.397	15.016	3.905	9.168	15.104	23.68	6.006	1.017	2.18	2.464
Potri.018G074200	0.621	1.951	0.705	0.909	0.924	0.391	1.794	2.52	2.265	1.12	2.437	0.939	0.975	1.662	0.749	2.482	2.273	2.252	2.561	3.087	3.049	3.367	1.014	3.01	2.342	2.97	2.866	1.33	0.658	0.9	4.629	8.224	3.72	1.495	5.485	3.962	7.335	7.966	4.531	2.662	5.642	2.816	3.967	7.372	4.812	4.325	1.309	1.375	1.806
Potri.018G029500	5.001	7.419	5.829	6.806	7.183	8.644	3.434	3.871	5.818	15.358	12.624	6.751	4.71	7.839	8.58	1.835	1.407	1.945	1.509	3.09	4.262	0.828	8.518	1.988	1.615	1.243	1.621	7.832	12.73	11.883	2.662	3.101	6.514	8.879	1.892	3.442	1.84	1.09	3.434	5.86	2.393	3.606	4.522	1.51	2.452	3.258	4.387	2.22	5.029
Potri.018G029400	19.963	60.679	13.525	15.64	77.041	14.882	46.966	69.256	30.928	34.241	39.176	46.976	54.576	54.476	9.968	82.336	55.881	63.797	49.257	63.005	58.458	71.434	42.345	72.522	63.863	69.259	52.559	52.392	63.063	65.117	32.284	42.975	209.64	66.68	26.384	27.19	53.672	32.061	40.545	33.852	48.162	18.23	27.537	40.54	17.651	32.762	17.982	19.554	29.513
Potri.018G028000	0.244	3.95	0.056	0.079	3.433	0	6.857	5.322	0.492	7.448	23.688	3.06	2.372	0.402	2.741	10.116	18.405	10.245	15.778	9.619	83.801	7.48	40.165	1.224	12.535	15.911	9.064	94.646	4.163	4.294	2.607	1.541	0.561	50.362	0.603	10.577	4.421	0.181	12.13	0	3.356	0	0	0.054	9.487	0	0	0	0
Potri.018G019800	56.684	0.783	46.645	25.026	15.416	5.321	7.743	8.709	7.63	5.347	2.992	5.721	5.268	29.321	19.581	941.247	776.785	1174.05	878.835	464.331	10.089	859.292	7.543	446.206	523.767	385.5	558.381	7.229	39.369	30.584	27.464	39.731	10.968	6.821	65.385	28.961	7.028	13.704	16.694	33.013	8.443	14.534	4.204	4.135	21.457	29.703	50.591	48.014	30.788
Potri.018G133100	0	0.131	0.153	0	0	0	0	0	0	30.84	0.629	0	0	0	0	0	0.031	0	0.073	0	0.415	0.027	4.017	0	0.052	0.082	0	1.472	3.328	6.486	0.031	0.092	0.376	2.981	0.015	0.457	0.06	0	0.5	0	2.988	0	0	0	0.119	0	0	0	0
Potri.018G127700	8.331	3.678	2.828	4.966	0.674	1.617	0.23	0.821	11.152	10.329	4.305	0.251	1.436	0.082	1.488	0.26	0.072	0.088	0	0.223	1.507	0.282	5.755	0.056	0.302	0.225	0.165	1.412	7.27	5.811	23.486	13.655	7.324	2.844	6.008	3.608	20.263	2.878	2.153	0.809	19.102	4.36	10.395	8.939	3.148	1.535	1.127	0.502	2.648
Potri.018G049401	0	0.035	0	0	0.312	0.019	0	0.01	0	0.145	0.495	0.212	0.015	0.004	0	4.162	3.591	2.074	4.865	2.969	11.343	2.848	6.039	0.348	4.129	4.048	1.947	10.451	0.531	0.611	0	0	0.08	8.211	0.008	0.232	0.013	0	0.332	0	0.399	0	0	0	0.262	0	0	0	0
Potri.018G049200	0	0	0	0	4.944	0	0.266	0.611	0	0.064	0.857	0.2	1.007	0.01	0	0.538	0.369	0.227	0.279	0.322	3.255	0.06	10.038	0.038	0.547	0.461	0.452	6.982	0.424	0.352	0.015	0	0.082	11.798	0	0.79	0.634	0	0.678	0	2.603	0	0	0	0.569	0	0	0	0
Potri.018G047300	0	0	0	0	0.197	0	0.041	0	0.062	1.464	0.442	0.868	0.047	0.419	2.367	114.473	37.518	25.68	54.775	32.148	0.617	71.022	0.538	11.574	48.259	34.811	45.222	0.446	7.27	2.97	16.99	117.76	4.772	0.372	123.77	3.909	0.418	0	13.463	0.168	0.607	0	0.252	0	9.503	0.154	0	0	0.079
Potri.018G006500	11.779	5.881	13.007	18.344	17.644	3.537	3.529	4.585	13.912	8.592	4.232	2.031	2.881	1.038	14.507	1.453	1.903	1.971	1.765	1.864	3.891	0.959	5.408	0.774	1.61	1.193	1.43	4.476	7.772	7.835	6.125	4.773	5.255	5.988	3.025	3.445	5.317	12.271	2.97	9.019	5.546	17.058	17.422	12.383	3.305	9.006	10.683	10.598	15.129
Potri.017G149000	0.698	0.091	0.059	0.047	1.785	0.046	1.439	0.061	0.338	3.012	2.183	0.69	0.338	3.716	0.113	0.858	1.343	0.956	0.777	0.977	0.933	1.429	3.598	1.058	0.738	1.3	1.049	2.316	0.388	0.44	0.332	0.739	1.213	3.78	0.278	0.522	0.763	0.045	1.186	0	8.035	0	0	0.142	0.776	0.042	0.064	0	0.029
Potri.017G148266	0.261	0.611	0.326	0.625	0.574	0.271	0.433	0.423	0.975	0.102	0.019	0.048	0.086	0.768	0.015	2.176	1.328	0.965	2.378	0.806	0.189	2.247	0.084	0.957	1.606	0.646	0.94	0.117	0.795	1.029	1.078	1.016	2.042	0.178	1.264	0.453	0.091	0.103	0.233	0.032	0.164	0	0.109	0.305	0.066	0.147	0.098	0	0.019
Potri.018G021900	0.465	8.887	1.198	0.452	3.521	1.656	1.323	1.75	15.743	2.882	1.088	2.591	3.202	7.908	8.775	1.048	1.399	2.003	2.167	1.905	1.695	1.799	3.762	0.681	1.354	1.549	0.928	1.87	6.963	4.742	7.639	4.769	2.878	2.261	3.552	7.035	10.152	0	3.181	0.075	6.723	0.072	0.833	4.989	2.388	0.065	0.046	0	0.178
Potri.017G142400	13.476	10.501	7.732	7.376	13.821	12.923	13.396	9.672	7.84	11.899	5.141	55.431	31.504	87.602	14.481	10.725	5.195	7.532	6.428	5.333	9.989	10.593	8.361	11.16	7.837	11.843	6.317	8.856	17.309	13.107	16.451	15.266	9.6	9.737	9.963	7.933	11.31	10.509	9.603	10.955	16.257	4.804	5.13	7.582	10.446	12.87	9.007	8.82	10.917
Potri.017G141100	178.127	326.081	321.799	337.337	237.432	309.588	208.727	353.277	415.597	223.884	228.728	176.571	196.24	116.501	299.594	164.705	200.801	281.061	223.985	176.368	150.501	125.838	246.869	122.485	198.819	207.24	171.756	208.716	163.614	150.694	229.273	204.794	166.336	149.818	303.522	188.034	186.012	335.944	172.639	271.375	181.047	240.471	238.571	240.55	164.793	249.462	245.012	235.62	255.551
Potri.017G101700	2.496	0.91	1.066	0.727	4.016	1.037	2.017	2.028	1.964	10.236	7.609	8.367	5.744	3.257	8.844	3.809	3.236	3.483	3.831	5.969	7.799	4.286	9.871	5.562	3.134	2.131	4.294	8.919	8.336	9.495	7.141	5.135	3.833	9.591	9.17	6.123	4.048	0.947	6.212	1.452	5.039	1.243	1.205	0.538	7.563	2.515	1.599	1.233	1.33
Potri.017G099800	0.144	2.613	3.402	3.016	0.116	0.984	0.014	5.428	0.844	0.019	0	0.022	0.029	0.013	0.055	0	0	0	0	0	0.054	0	0.03	0	0	0	0	0	0.415	0.114	0	0	0	0	0	0	0.042	0	0	0	0.101	1.904	3.856	4.326	0	0	0.195	0.24	0.588
Potri.017G099700	95.334	0	0	0	86.866	0	92.757	0	0	0.319	0.273	106.332	74.96	83.177	0.232	0.021	0.068	0.021	0.038	0.024	0.03	0.047	0.11	0.024	0.073	0.039	0.046	0.017	0.352	0.138	0	0	0.021	0.038	0	0.04	0.153	0	0	0	0.164	0	0	0	0.125	0	0	0	0
Potri.017G099500	0	0	0	0	0	0	0	0	0	0.097	0	0	0	0	0.499	0	0	0	0	0	0	0	0	0	0	0	0.011	0	0.08	0.061	0.091	0.169	0.2	0	0.578	0	0	0	0	0	0	0	0	0	0	0	0	0	0
Potri.017G094900	4.492	14.214	14.837	14.156	3.491	12.861	3.957	10.22	7.46	9.45	4.952	3.263	3.49	2.795	11.981	6.961	5.152	7.13	5.455	6.858	5.099	6.967	7.863	8.839	6.163	4.339	7.74	5.846	11.181	11.425	8.385	7.761	5.609	7.724	5.396	4.654	6.838	9.22	5.267	8.953	8.858	10.219	8.974	7.581	4.009	7.778	11.242	11.03	10.37
Potri.017G094800	0.781	2.469	2.427	2.463	0.517	2.559	1.01	1.783	1.161	3.573	3.812	0.144	0.497	0.449	2.22	3.62	4.53	3.821	4.758	8.981	3.313	5.681	3.227	13.524	3.198	1.983	9.396	2.958	1.785	2.552	0	0.006	0.012	3.244	0	5.658	0.032	0	4.401	0.029	1.224	0.022	0	0	3.941	0	0.014	0.034	0.025
Potri.017G093100	0.02	0	0	0	0.031	0	0	0	0	0	0	0.123	1.167	0.219	0.046	1.243	0.384	0.348	0.992	0.192	0	0.969	0	0.611	0.882	0.374	0.392	0	0	0	0.048	0	0.017	0.016	0.054	0	0	0	0	0	0	0	0	0	0	0	0	0	0
Potri.017G088300	5.674	6.499	5.032	4.259	4.826	6.634	4.832	4.065	4.917	5.535	3.857	2.056	2.529	4.564	5.687	2.238	2.264	2.718	2.192	3.114	5.369	2.32	4.544	2.339	2.379	2.1	2.619	5.352	6.337	5.303	12.031	11.207	7.929	5.33	10.562	4.761	8.418	3.273	5.572	4.99	8.081	4.125	4.89	3.685	5.717	4.658	5.017	5.088	4.637
Potri.017G087800	0.021	0	0	0.051	0.076	0	0.038	0	0	0	0	0	0	0	0	0	0	0	0	0	0	0	0	0	0	0	0	0.052	0	0	0.072	0.143	0.088	0.032	0.011	0	0	0	0	0	0	0	0	0	0.014	0	0	0	0
Potri.017G071500	10.484	0	0	0	23.781	0	16.547	0	0	0.066	0.062	204.688	83.951	694.872	0	0	0	0	0	0	0	0	0	0	0	0	0	0.073	0.177	0	0	0	0	0	0	0.034	0	0	0	0	0.703	0	0	0	0	0	0	0	0
Potri.017G069200	11.767	2.948	2.065	2.363	10.797	3.12	12.266	4.594	5.143	13.408	11.905	14.289	15.503	11.273	13.655	8.293	9.033	6.702	10.156	7.049	10.248	6.933	11.439	4.099	9.813	10.113	6.674	11.223	9.227	8.576	10.072	9.726	8.804	9.177	11.778	12.343	12.571	4.969	10.822	3.743	14.375	2.739	1.741	4.6	10.227	3.356	2.288	1.715	2.954
Potri.017G068748	0.304	2.64	1.762	3.779	0.425	2.213	0.432	3.386	1.216	0.89	0.317	0.349	0.553	0.677	6.69	0.36	0.299	0.479	0.303	0.332	0.531	0.262	0.802	0.103	0.307	0.335	0.268	0.83	0.796	0.856	3.518	1.866	0.631	0.664	2.473	1.796	3.369	1.906	1.085	1.035	2.254	5.928	6.508	7.593	1.726	1.452	1.882	2.25	4.312
Potri.017G066860	0.417	0.558	0.094	0.063	0.567	0.101	0.683	0.253	0	2.666	0	0.453	0.564	6.935	0.238	0.637	0.263	0.688	0.282	0.357	0.017	1.321	0.283	1.228	0.867	0.703	0.295	0.06	0.682	0.658	4.432	2.206	17.065	0.173	6.835	0.347	0.71	0.065	0.087	0.181	2.698	0.212	0.175	0.384	0.255	0.144	0.227	0.074	0.286
Potri.017G130300	0.947	0.116	0.232	0.111	2.374	0.644	1.373	0.361	0.371	0.43	2.18	1.388	1.245	6.506	1.435	39.754	37.741	37.566	40.755	18.239	1.969	42.579	1.208	22.622	32.545	25.02	18.187	2.52	0.735	0.599	6.354	16.949	3.044	1.921	25.704	4.701	4.947	0.088	4.477	0.239	3.573	0.06	0.344	0.653	4.91	0.291	0.395	0.281	0.236
Potri.017G126800	0	0	0	0	0	0	0	0	0	0	0.016	0	0	0	0.025	0	0	0	0	0	0	0	0	0	0	0	0	0	0	0	1.415	1.549	1.931	0	3.68	0	0	0	0	0	0	0	0	0	0	0	0	0	0
Potri.017G126000	0.055	0	0.211	0.299	0.017	0.443	0.06	0.255	0.047	4.316	0.377	0.055	0.062	0.048	1.803	0	0	0	0.006	0.003	0.065	0.014	0.258	0.015	0	0	0	0.15	1.014	1.044	0.17	0.033	0.045	0.085	0.21	1.715	0.172	0.089	1.809	0	0.25	0.111	0.068	0.261	2.699	0.166	0.085	0.057	0.154
Potri.017G125900	0	0.443	0.308	0.133	0.01	0.727	0.025	0.255	0.084	1.101	0	4.253	4.093	0.109	0.196	0	0	0	0	0	0	0	0	0	0.008	0	0	0	0.032	0.124	0	0	0	0	0	0	0	1.732	0	2.257	0	0	0.092	0	0	1.625	0.943	0.301	0.516
Potri.017G125800	0	0.302	0.14	0.382	0	0.552	0	0.1	0.051	5.253	0.374	0.443	0.312	0.169	0.013	0.032	0	0	0	0	0.042	0	0.087	0	0.009	0.022	0	0.041	2.054	2.134	0	0	0.192	0.055	0	0	0	1.415	0.019	1.651	0	0.245	0.089	0	0	0.761	0.6	0.243	0.565
Potri.017G125700	0	0	0	0	0	0	0	0	0.058	0.043	0.073	1.334	0.864	0	0.031	0	0	0	0	0	0.132	0	0.125	0	0.011	0	0.011	0	0.013	0.043	0	0.046	0.268	0.125	0.014	0	0.071	0	0.096	0	0.112	0.065	0	0	0	0	0	0.101	0
Potri.017G125600	0.017	0	0	0	0.355	0	0	0.026	0.664	0	8.705	0	0	0.077	0	0.566	1.359	0.039	0.052	0.885	5.482	0.105	1.684	0.091	0.597	1.712	0.177	1.859	0	0	0	0	0.034	2.689	0	0.081	1.543	0	0.538	0	0.444	0	0	0	0.029	0	0	0	0
Potri.017G125200	18.354	1.676	1.769	2.624	19.548	2.215	22.739	3.809	38.609	2.887	37.08	10.872	12.15	7.185	0.819	4.698	5.056	4.401	4.113	6.356	35.651	5.756	28.599	7.502	6.264	8.432	9.285	33.679	3.199	2.526	9.777	16.478	18.639	29.369	8.96	28.927	46.279	1.771	32.847	0.868	38.479	7.734	7.499	16.812	25.455	2.583	2.633	2.102	4.525
Potri.017G124000	0	0	0.332	0	0.017	0	0.022	0	0	0	0	0	0.064	0.058	0	0.016	0.046	0	0	0	0.063	0	0.228	0	0	0.016	0	0.146	0	0	0	0	0	0.08	0	0.028	0	0	0.079	0	0	0	0	0	0	0.1	0	0	0
Potri.017G120000	1.148	0	0	0	1.264	0	0.393	0	0	1.695	0.693	0	0.487	0.059	0.098	0.012	0.072	0.122	0.014	0	1.935	0.031	4.212	0	0.145	0.11	0.012	4.113	0.097	0.145	0.026	0	0.029	5.191	0	0.792	1.914	0	0.782	0	1.045	0	0	0	0.714	0	0	0	0
Potri.017G115300	2.257	0	0	0.066	1.126	0	2.884	0.161	0	1.882	0.305	5.349	3.42	17.151	7.248	12.045	8.605	19.443	7.865	21.076	0.992	14.042	1.179	28.895	5.951	7.837	23.941	0.837	2.815	2.985	0.426	1.102	1.073	0.815	6.35	17.984	30.205	0.103	10.302	0.094	17.211	0.158	0	7.679	9.018	0	0	0	0.038
Potri.017G112000	2.856	0.134	0.093	0.134	2.821	0.034	4.962	0.518	1.51	2.078	0.753	1.279	1.953	0.893	0.649	0.019	0.438	0.104	0.016	0.045	0.222	0.031	0.803	0.102	0.039	0.014	0.512	0.538	2.355	2.192	0.05	0.106	0.021	0.726	0.171	0.146	0.795	0	0.121	0	1.597	0	0.056	0.26	0.245	0.032	0	0	0
Potri.017G106700	0	0	0	0	0.232	0	0.168	1.104	0.681	1.347	0.3	4.675	1.888	5.539	0.252	0	0.023	0	0.042	0.026	0.036	0.104	0.145	0	0.027	0	0	0	0.137	0.304	3.943	3.61	1.469	0	9.614	0.604	6.242	0.315	1.557	0.135	5.739	0.518	2.347	8.617	0.276	0	0	0	0.158
Potri.017G061200	0	0	0	0	0.017	0	0.02	0	0	0	0	0	0.118	0	0	0	0	0	0	0	0	0	0	0	0	0	0	0.024	0	0	0	0	0	0.026	0	0	0	0	0	0	0	0	0	0	0	0	0	0	0
Potri.017G059600	5.637	4.908	4.411	5.88	5.752	4.727	6.949	6.361	5.975	8.06	3.666	9.696	8.505	10.009	8.667	10.077	9.008	13.853	9.811	10.096	4.038	9.212	6.26	11.784	9.448	8.814	9.428	5.037	10.541	10.41	10.979	9.515	7.193	5.219	12.486	5.29	7.37	3.668	4.666	3.576	8.567	4.905	6.61	5.244	4.37	3.783	3.9	3.298	5.282
Potri.017G047300	0	0.038	0	0	0	0	0.094	0.045	0.098	0.099	0.017	0.041	0.028	0.065	0.013	0	0	0	0	0	0.039	0	0.016	0	0	0	0	0.016	0	0	0.019	0.09	0.111	0.072	0.035	0.053	0.012	0	0	0	0	0	0	0	0.015	0	0	0	0
Potri.017G044500	0	1.103	1.791	2.476	0.008	0.897	0.149	1.734	1.929	31.793	1	0.277	0.415	0.079	1.777	1.92	2.759	2.504	5.715	1.417	4.839	0.726	5.481	1.36	1.441	4.088	1.386	5.338	5.77	10.555	7.191	10.805	8.096	6.04	9.332	2.301	1.314	0.914	2.076	0.374	4.698	0.213	1.04	0.486	2.204	0.222	0.427	0.126	0.795
Potri.017G044200	0.196	1.92	2.248	3.088	1.138	1.521	0.906	1.802	1.761	0.088	0	0.387	0.717	0.512	0.016	1.096	2.192	1.95	5.884	0.041	0.018	0	0.034	0.054	0.586	2.55	2.131	0.068	0.104	0.089	0.468	1.246	0.628	0.064	0.069	0.045	0	1.399	0.025	0.344	0.048	0.298	0.329	0.972	0	0.798	0.681	0.606	1.41
Potri.017G042300	0	0	0	0	0	0	0	0	0	0	0	0.048	0	0	0	0	0	0.022	0.04	0	0.034	0	0	0	0	0	0	0	0	0	0	0	0.037	0	0	0.084	0	0	0.042	0	0	0	0	0	0	0	0	0	0
Potri.017G042200	14.912	57.224	51.905	57.298	13.404	45.926	16.433	55.978	32.706	21.723	11.391	14.839	15.647	9.961	36.755	3.533	3.757	5.144	4.054	5.511	10.989	4.192	13.629	4.429	4.207	4.122	5.218	12.412	18.675	19.165	22.025	20.104	18.041	14.155	19.14	13.942	18.004	34.558	9.944	44.793	19.471	48.353	49.601	50.755	10.825	41.678	44.775	44.986	48.829
Potri.017G041500	7.391	0	0	0.104	12.548	0	9.341	0.328	4.019	2.045	8.749	0.041	0.228	0.048	2.048	4.323	2.865	3.343	6.942	7.113	13.123	5.03	9.164	7.969	3.943	6.976	9.108	16.428	2.889	2.791	1.328	1.619	4.469	14.24	0.343	11.147	0.063	0	6.022	0	0.468	0	0	0	5.854	0	0	0	0
Potri.017G040700	0	0	0	0	0.027	0	0.084	0	0	0	0.039	0.181	0.272	0	0	0	0	0	0	0	0.034	0.013	0.893	0	0.021	0.064	0	0.251	0.012	0.021	0	0.019	0.011	0.428	0	0.112	0.472	0	0.084	0	0.754	0	0	0	0.017	0	0	0	0
Potri.017G085200	1.425	0	0	0	1.365	0	0.884	0.286	0.566	0.787	1.1	4.657	6.491	0.229	2.618	0.724	0.844	0.808	0.792	0.489	0.783	0.443	1.217	0.178	0.859	0.26	0.42	0.689	1.087	0.871	0.047	0.084	0.122	0.948	0.15	0.329	0.115	0	0.554	0	0.899	0	0	0	0.536	0	0	0	0
Potri.017G082500	33.841	13.462	10.282	11.784	26.365	22.066	30.918	8.666	24.459	19.641	20.064	34.545	24.809	33.749	3.397	16.998	20.66	13.719	16.387	12.811	43.165	14.897	20.164	5.555	14.996	25.879	13.255	25.317	25.888	21.572	0.036	0.046	0.224	21.009	0.236	23.36	19.16	4.867	26.864	2.898	14.723	3.157	6.623	6.075	19.141	4.707	4.946	3.226	5.269
Potri.017G081700	28.33	0.125	0.232	0.172	26.365	0	31.212	3.477	17.901	2.751	5.652	25.833	19.957	26.522	4.268	2.325	2.407	1.768	2.639	1.334	7.654	2.606	19.97	0.978	2.452	3.963	1.849	9.057	2.451	2.311	9.437	11.155	24.299	11.677	11.475	5.827	23.477	0.173	6.841	0	23.584	1.108	2.535	4.305	4.572	0	0.029	0	0.101
Potri.017G081300	47.742	0	0	0	76.359	0	67.918	0.317	13.963	23.472	69.092	27.477	34.221	5.947	0.202	30.187	57.511	18.077	45.55	29.333	298.625	29.918	117.667	8.026	29.229	92.97	47.064	226.899	15.196	10.932	2.746	3.421	7.05	107.312	9.312	64.803	39.945	0	59.543	0	49.303	0	0	1.076	41.329	0	0	0	0
Potri.017G079800	10.589	10.62	13.704	13.783	10.416	9.838	10.922	13.613	18.81	12.935	8.979	5.457	9.447	2.939	22.102	4.153	3.701	4.378	3.18	3.936	6.441	3.408	9.932	2.237	4.718	3.901	3.324	9.222	11.539	10.491	5.865	4.771	7.143	9.836	4.945	5.423	6.667	8.44	5.184	4.542	6.369	8.713	8.093	7.085	4.503	6.155	6.569	7.459	8.257
Potri.017G079500	0	0.077	0	0	0.009	0.098	0	0.11	0.069	0	0.012	0.027	0	0	0	0.039	0.091	0.042	0.069	0.041	0.041	0.122	0	0.031	0.053	0.055	0.049	0	0	0	8.69	11.203	24.18	0	8.167	0.029	0.023	0	0	0	0	0	0	0	0	0.036	0	0.043	0
Potri.017G078600	0	0	0.059	0	0	0	0	0	0	0	0	0	0	0	0	0.009	0	0	0	0	0	0	0	0	0	0	0	0.014	0	0	0	0	0	0	0	0	0	0	0	0	0	0	0	0	0	0	0	0	0
Potri.016G138100	25.184	32.552	31.929	19.998	25.514	28.817	22.195	25.528	21.81	33.476	36.956	21.629	26.526	23.512	54.515	28.924	24.795	31.092	22.286	27.325	27.19	22.692	42.153	32.614	28.507	27.7	25.683	35.356	34.718	30.068	25.713	22.593	18.582	36.297	24.723	31.963	22.54	14.823	26.638	17.209	23.617	13.578	14.374	15.424	25.929	13.844	20.565	19.293	18.079
Potri.016G137900	12.384	8.661	1.692	1.715	8.63	2.853	11.478	1.966	2.182	44.011	16.974	2.438	2.046	3.576	29.673	159.238	149.377	214.781	108.795	168.436	29.765	115.632	51.641	189.099	101.019	84.665	103.645	19.356	254.643	192.247	60.945	84.634	13.055	57.14	100.847	59.237	11.372	0.26	40.201	0.634	38.238	0.176	0.162	0.047	31.372	0.362	0.693	0.255	0.26
Potri.017G055400	0.241	0.029	0.053	0.085	0.241	0	0.147	0.062	0.037	0.283	0.063	1.287	1.837	4.777	0.181	0.833	0.737	1.43	0.24	2.715	0.032	0.912	0.047	5.213	0.581	0.175	1.826	0	0.134	0.127	2.65	4.181	8.632	0.04	7.001	0.401	0.036	0.575	0.14	0.256	0.267	0.089	0.61	1.676	0.315	0.394	0.03	0	0
Potri.017G054800	12.79	21.735	15.51	20.311	9.797	20.417	17.261	19.041	17.892	23.498	30.144	10.918	14.771	9.469	18.48	18.05	21.844	13.176	18.703	13.638	30.544	11.559	26.666	3.757	21.008	17.183	13.03	23.962	20.855	18.56	22.365	32.371	32.061	22.778	30.424	39.759	17.527	14.423	46.934	12.288	20.568	10.302	10.749	10.551	37.059	14.5	11.645	11.356	11.405
Potri.017G054500	0.617	0	0.052	0	1.15	0	1.068	0	0.859	0.092	2.567	0.652	0.886	0.896	0.02	2.873	2.991	1.63	2.747	3.461	9.966	2.683	1.595	2.152	1.971	3.954	2.789	4.312	0	0	0	0.012	0.059	4.235	0.013	2.241	0.018	0	3.454	0	0.01	0	0	0	3.802	0	0	0	0
Potri.017G053700	0.027	0	0	0	0	0	0.017	0	0	0	0	0	0	0	0	0	0	0	0	0	0	0	0.103	0	0.011	0	0	0	0.042	0	0.064	0.092	0.476	0.02	0.101	0	0.037	0.214	0.036	0.084	0.07	0.071	0	0	0	0.154	0	0	0.075
Potri.017G048000	13.8	18.493	22.153	19.333	17.538	17.168	20.272	23.404	21.893	19.055	22.66	12.464	18.719	8.824	18.923	3.594	3.93	4.709	3.941	5.425	20.133	3.529	19.56	3.93	3.245	2.317	4.568	20.134	27.112	22.962	43.301	35.165	26.312	22.058	20.418	19.957	60.83	14.141	19.76	12.874	49.722	18.662	24.52	27.983	19.937	13.724	15.273	13.314	19.831
Potri.016G128300	0.387	0.758	0.757	1.16	0.637	2.761	0.689	0.691	0.42	0.168	0.184	1.051	0.419	0.645	1.711	18.949	5.974	3.913	7.397	6.074	1.167	10.699	0.443	6.683	10.476	10.127	5.706	0.706	5.124	1.046	40.289	31.101	6.851	0.589	63.042	5.066	0.364	0	2.869	0.121	0.429	0.191	0.057	0.515	5.22	0.139	0.146	0.056	0.125
Potri.016G126100	1.31	0	6.698	6.838	0.781	6.689	0.727	1.06	3.53	1.067	0.179	3.574	1.736	2.22	19.641	1.132	0.667	1.131	0.563	1.013	0.296	1.087	0.401	1.079	0.805	0.674	1.155	0.222	0.797	0.693	2.272	2.619	0.577	0.296	4.502	0.374	0.314	0.204	0.074	0.853	0.44	2.693	1.005	0.733	0.7	1.588	4.721	8.127	4.685
Potri.016G097100	0.9	0.631	0.126	0	0.634	0.093	0.861	0.52	0.185	0.121	0.133	0.464	0.457	0.366	0.122	0.035	0.093	0.04	0.042	0.005	0.084	0.047	0.267	0	0.115	0.151	0.066	0.07	0.244	0.048	0.016	0.047	0.008	0.277	0.065	0.302	0.819	0.186	0.178	0.177	0.842	0.25	0.503	0.123	0.328	0.187	0	0.104	0.112
Potri.016G094800	4.268	5.04	4.242	3.864	3.928	2.706	4.617	6.58	4.138	5.457	5.005	2.379	3.078	2.129	7.942	3.737	2.972	2.842	3.504	4.02	7.255	2.523	7.471	2.222	3.261	3.337	3.402	7.457	5.986	5.516	9.848	9.774	4.502	5.822	12.413	6.302	3.548	1.006	4.52	1.549	5.565	1.555	2.121	2.146	6.36	0.538	1.599	0.725	1.605
Potri.016G093200	4.393	6.712	5.842	8.008	4.161	7.121	4.87	8.578	10.008	9.443	4.008	5.893	7.396	3.991	13.914	1.955	2.212	2.376	2.089	2.447	6.479	1.571	6.149	1.307	2.049	1.573	2.138	5.998	11.929	11.589	10.092	9.934	9.035	6.737	8.723	7.487	7.59	5.808	5.744	6.305	10.05	8.661	10.33	6.825	7.399	4.606	4.726	4.664	6.296
Potri.016G143833	0.467	2.068	0.041	0.053	1.503	0.021	0.949	0.271	0.063	0.208	0.471	0.47	1.114	0.943	0.09	0.22	0.113	0.182	0.165	0.213	0.701	0.239	1.345	0.174	0.206	0.262	0.212	0.9	0.164	0.206	0.734	1.024	1.628	1.293	1.488	1.528	7.515	0.062	1.418	0.044	4.486	0.303	0.571	3.18	1.191	0.026	0	0.023	0.036
Potri.016G085000	10.995	5.915	18.345	16.492	10.16	18.087	12.129	16.398	14.442	17.771	7.415	13.758	12.165	14.653	20.507	7.277	8.773	7.8	8.475	8.147	12.932	7.175	16.195	7.267	7.353	7.975	8.978	12.739	22.883	24.296	10.066	11.785	16.34	13.809	14.802	11.039	18.989	14.29	9.335	18.248	22.767	13.891	14.885	15.681	10.68	15.02	19.645	18.776	16.502
Potri.016G084500	2.627	18.218	28.916	22.323	4.588	18.902	4.983	33.641	27.747	24.461	17.305	6.895	9.523	11.013	19.711	2.205	3.419	2.639	3.927	2.427	23.425	2.272	18.323	1.463	1.673	0.923	2.595	19.503	44.295	42.692	7.859	8.146	17.403	23.31	6.441	7.787	21.214	5.527	15.539	5.683	27.515	4.087	5.786	4.983	11.099	5.163	3.391	4.985	10.067
Potri.016G083600	10.831	12.717	17.686	13.009	16.536	21.371	12.88	12.551	8.472	18.743	24.609	6.95	8.275	5.35	25.528	3.314	3.45	2.982	3.888	3.923	17.212	2.311	15.619	0.835	3.72	2.851	3.327	17.745	22.57	18.836	14.626	9.959	18.439	19.008	10.031	16.11	9.963	19.198	17.563	14.1	13.734	14.065	12.906	7.37	15.501	18.526	12.45	10.148	11.679
Potri.016G075200	15.566	13.473	18.227	18.123	12.174	20.177	15.377	24.505	19.491	18.079	11.535	12.657	11.975	7.912	18.217	8.849	9.622	7.45	8.439	9.718	13.128	8.001	14.694	6.353	10.307	11.907	9.931	13.548	20.003	20.221	20.894	18.95	14.91	13.04	18.456	10.832	20.32	16.34	10.913	15.879	22.558	17.728	22.202	19.214	13.03	13.634	13.749	13.953	15.97
Potri.016G074500	0.547	0.651	0	0	1.881	0	1.611	0	0	0.011	3.553	2.426	2.206	0.481	0.104	0.2	0.17	0.283	0.112	0.207	1.064	0.059	0.226	0.018	0.123	0.2	0.22	0.576	0.038	0.011	0.463	1.092	2.664	0.378	1.654	0.462	0.538	0	0.363	0	0.359	0	0	0.283	0.109	0	0	0	0
Potri.016G074200	0.013	2.085	0	0.155	0.275	0	0.031	1.814	0.646	0.13	0.284	0.027	0.061	0.009	0.065	0.097	0.064	0.029	0.035	0.009	0.064	0.044	0.291	0.026	0.06	0.048	0.014	0.263	0.036	0.027	1.115	0.862	1.013	0.281	0.614	0.121	0.358	0.076	0.065	0.147	0.426	0.204	0.411	1.709	0.094	0.072	0.026	0.043	0.138
Potri.016G072300	2.124	7.401	4.023	2.675	1.617	3.414	2.144	4.785	3.322	2.058	1.543	2.192	2.905	3.321	2.73	1.454	1.28	1.52	1.355	2.257	1.019	2.137	1.998	3.235	1.556	1.129	2.258	1.779	1.199	1.085	1.509	1.476	2.204	2.133	1.98	0.851	1.599	2.641	0.994	5.936	1.495	3.459	2.923	2.552	0.804	3.646	4.483	5.001	3.941
Potri.016G068200	0.095	0.119	0.093	0	0.117	0	0.023	0.117	0.087	28.948	4.198	0.876	0.446	0.625	5.642	0.746	0.727	0.685	1	0.837	8.249	0.624	5.725	0.7	0.854	1.888	0.758	5.997	15.96	22.1	9.304	6.396	16.491	5.905	7.806	2.746	7.161	0.72	2.627	0.561	7.625	0.14	0.143	0.175	3.814	0.271	0.174	0.049	0.056
Potri.016G068132	0.083	0	0	0	0	0	0.137	0	0	0	0.069	0	0.029	0	0	0.042	0	0	0	0	0	0	0.058	0	0	0.023	0.026	0.033	0	0	0	0	0	0	0	0	0	0	0	0	0	0	0	0	0	0	0	0	0
Potri.017G018801	0.009	1.292	3.222	3.334	0.507	1.968	0.9	3.293	4.279	0.007	0	0	0.005	0	0	0.549	0.553	0.552	0.711	0.664	0	0.653	0	0.432	0.607	0.447	0.471	0	0.01	0	0.275	0.117	0.121	0	0.411	0	0	2.871	0	2.474	0.004	3.632	4.132	4.756	0	2.201	2.371	1.904	2.916
Potri.017G018600	0	0	0.129	0.075	0.591	0.067	0.054	0.23	0.025	0.02	0.017	0	0.141	0.052	0.04	0	0	0	0.006	0.016	0.034	0.023	0.008	0.013	0.005	0.014	0.005	0.024	0.03	0.054	0.039	0.013	0.005	0.009	0.046	0.097	0.033	0	0.015	0	0.043	0.027	0.086	0.213	0.073	0	0	0	0.016
Potri.017G017600	0.99	0.159	0.138	0.061	0.458	0.173	0.57	0.526	0	1.302	0.014	0.015	0.085	0.146	0.492	0.025	0	0.008	0	0.008	0.024	0	0.013	0.009	0	0.053	0.025	0.046	0.196	0.207	2.229	1.144	1.956	0.157	1.105	0.029	0.102	0.238	0.015	0.105	0.464	0.05	0.07	0.038	0.059	0	0.028	0	0
Potri.016G125700	0.321	0	0	0	0.391	0	0.278	0.019	0	2.096	0.559	0.869	0.335	0.721	1.381	0.052	0.096	0.07	0.126	0.072	0.41	0.035	1.267	0.017	0.063	0.014	0.064	1.195	0.986	1.133	0.649	0.418	0.547	1.08	0.629	0.596	0.701	0	0.511	0.051	1.17	0	0	0	0.308	0	0	0	0
Potri.016G099900	0.717	0.076	0.258	0	0.502	0	0.348	0.068	0	1.155	1.239	0.06	1.005	0.011	0.013	0.921	2.197	1.423	1.139	0.86	4.634	0.091	4.211	0	1.405	1.332	0.804	7.166	0.17	0.351	0.388	0.749	1.267	4.702	1.445	0.684	0	0	1.175	0	0	0	0	0	0.568	0.164	0	0	0
Potri.016G065400	4.408	7.359	1.696	2.246	7.608	1.194	6.914	3.367	2.366	4.866	7.747	1.861	5.271	3.177	6.235	2.974	3.071	2.296	2.498	3.514	4.231	2.507	6.762	2.174	3.292	4.45	3.368	5.625	5.238	3.818	4.686	3.56	5.713	5.377	4.098	3.722	4.948	1.908	4.722	1.34	4.352	0.998	1.623	1.65	3.013	2.102	0.9	0.632	1.289
Potri.016G051100	3.389	16.267	0.97	0.956	6.884	0.763	3.646	1.947	0.828	4.934	23.782	25.326	21.995	15.067	6.775	7.842	14.84	6.124	15.829	11.011	46.769	12.298	18.624	3.077	8.591	19.593	11.94	33.735	7.152	6.647	0.366	0.619	1.025	25.439	0.633	40.351	9.815	0	32.832	0.06	12.239	0	0.261	0.609	20.03	0.137	0.032	0	0.053
Potri.016G049200	0.129	0.106	0.151	0	0.108	0.161	0.053	0.264	0.151	0.034	0.009	16.891	14.65	6.29	0.032	0	0	0	0	0	0.008	0	0	0	0	0	0	0	0.163	0.1	4.217	4.526	9.28	0.039	3.892	0.019	0.07	0.115	0	0	0.049	0.187	0	0.026	0.023	0.027	0.037	0	0.034
Potri.016G048500	4.635	12.451	0.768	1.009	6.515	0.626	5.964	2.674	0.623	3.174	3.051	4.205	4.962	1.943	2.224	0.232	0.228	0.099	0.265	0.253	1.767	0.122	4.718	0.083	0.179	0.206	0.263	3.555	4.572	3.054	2.029	2.839	2.347	3.08	3.348	2.58	5.839	0.577	2.583	0.637	6.663	0.093	0.558	0.893	1.64	0.332	0.29	0.259	0.364
Potri.016G048000	2.848	0	0	0	0.182	0	0	0	0	0.508	0.457	0.244	0.282	0.016	3.148	1.318	0.243	2.443	0.506	4.759	0.894	1.081	0.082	2.851	1.446	0.993	1.847	0.236	0.082	0.28	0.216	0.581	1.983	0.15	0.321	0.011	3.782	0	0.195	0	2.804	0	0	0	0	0	0	0	0
Potri.016G047900	0.029	0	0	0	0.017	0	0.049	0	0	0.073	0.044	0.142	0.073	0.333	0.071	0.149	0.112	0.551	0.076	0.452	0.041	0.453	0.012	0.891	0.237	0.377	0.477	0.011	0.065	0.039	17.729	19.154	1.92	0.025	22.106	0.194	0.739	0	0.228	0.133	0.513	0.039	0	0.085	0.422	0.118	0.024	0	0.021
Potri.016G122500	0	0	0	0	0.008	0	0	0	0	0	0	0.014	0.025	0.026	0.031	0	0	0	0	0.003	0	0	0	0	0	0	0	0	0	0	0.702	0.844	0.469	0	0.718	0.012	0	0	0	0	0.007	0	0	0	0	0	0.023	0	0
Potri.016G119700	68.277	123.468	117.364	106.018	84.554	133.58	66.782	71.712	84.264	71.723	53.956	29.114	48.814	25.028	103.511	68.45	61.631	78.852	59.226	61.519	37.715	63.976	62.319	56.374	71.585	83.74	66.864	57.096	63.614	64.819	68.335	59.224	67.296	55.889	65.045	45.548	57.836	145.094	47.231	158.015	53.164	120.667	70.603	71.226	39.669	155.609	163.315	169.194	125.298
Potri.016G118900	0	0	0	0	0	0	0	0	0	0	0	0	0.107	0.119	0.158	0	0	0	0	0	0.019	0	0	0	0	0	0	0	0.017	0	0.055	0.02	0	0	0.023	0.029	0	0	0.028	0	0.027	0	0	0.096	0.02	0	0	0	0
Potri.016G117300	0.18	0.951	11.562	4.811	0.227	10.449	0.308	3.96	5.411	0.225	0.172	0.535	0.45	2.982	0.683	15.91	10.925	13.189	19.692	5.951	0.085	18.036	0.11	10.381	8.654	8.02	9.009	0.023	0.6	0.431	0.497	0.406	0.359	0.067	1.591	0.374	0.603	1.536	0.346	1.91	0.553	2.03	1.942	1.452	0.383	3.268	3.933	5.677	4.221
Potri.016G117000	2.107	1.581	5.836	5.935	0.419	4.844	0.63	10.624	12.28	0.791	0.781	0.804	0.619	0.455	3.698	6.838	4.471	8.703	2.818	13.299	4.91	2.362	2.506	8.176	1.425	1.406	8.201	4.541	1.813	1.787	5.704	6.026	3.658	2.887	6.374	4.48	1.248	3.654	2.035	3.311	1.211	9.704	7.218	10.845	3.081	2.664	4.005	3.778	7.4
Potri.016G037300	0	0	0.068	0	0.043	0	0	0	0	0.026	0	0.102	0	0	0.016	0	0	0	0	0	0.032	0	0	0.056	0	0.011	0	0	0	0	1.033	1.562	0.92	0	0.442	0.022	0	0	0	0	0	0	0	0	0.086	0	0	0	0
Potri.016G036500	8.46	19.346	37.318	41.881	8.596	34.42	9.852	34.455	41.817	19.804	12.474	7.174	7.469	9.489	28.253	10.345	8.931	10.011	8.312	11.476	14.983	8.393	13.839	8.645	8.75	6.492	9.486	12.425	25.679	24.574	24.421	22.391	23.398	15.788	18.797	19.108	17.761	18.48	17.22	23.724	19.483	51.137	50.352	44.775	18.883	25.031	28.647	32.493	37.267
Potri.016G035400	1.908	5.815	2.113	1.691	4.097	2.357	2.255	4.882	2.138	4.35	3.983	1.461	1.202	3.515	5.139	3.01	2.882	2.163	2.47	2.311	3.892	2.263	7.54	1.747	2.865	3.489	2.637	5.69	4	3.922	15.613	12.089	4.155	6.156	13.14	3.208	7.843	2.101	3.387	1.783	7.112	3.064	5.018	7.072	3.115	1.875	1.866	1.47	2.213
Potri.015G147800	0	0	4.887	0	0	0	0	0	0	0	0.014	0	0	0	0	0.009	0	0	0.139	64.137	0	0	0	0.012	0.064	0.013	0	0	0	0.03	0	0	0	0	0	0	0	0.009	0	0	0.012	0	0	0	0.053	0	9.244	0	0
Potri.016G059000	4.918	2.702	1.635	1.413	3.311	3.11	2.884	3.126	1.573	7.187	3.104	0.259	0.72	1.944	17.454	3.789	5.778	12.28	4.989	5.788	3.109	3.077	8.382	8.72	2.831	1.569	4.645	7.923	9.316	5.982	10.875	13.896	6.308	9.181	13.783	4.085	18.87	0.875	5.303	1.086	13.666	15.466	18.88	20.018	5.715	0.97	1.983	2.228	5.218
Potri.016G058600	0.062	0.194	0.246	0.269	1.131	0.133	1.973	0.255	0	0.115	0.017	0.262	0.081	0.973	0.172	1.861	2.419	6.608	2.662	2.762	0.04	1.508	0.044	4.136	1.491	0.906	2.216	0.103	0.187	0.216	0.109	0.081	0.019	0.035	0.219	0.165	0.2	0.052	0.139	0.112	0.327	1.357	1.187	1.308	0.128	0.048	0.14	0	0.345
Potri.016G057100	21.8	23.472	69.354	57.518	25.217	67.803	27.596	44.522	47.76	28.477	17.982	29.125	35.82	22.892	35.016	17.687	17.293	20.3	16.195	20.556	16.282	17.722	17.584	23.562	16.409	17.753	19.621	15.927	26.693	26.464	21.276	20.116	26.124	19.292	22.171	15.947	22.742	52.13	14.081	70.866	23.601	42.236	40.654	36.175	16.206	59.577	61.574	59.192	57.216
Potri.016G056500	1.703	0.22	4.917	2.934	2.103	4.85	1.819	3.122	2.267	25.058	0.095	24.96	29.357	13.59	7.296	9.937	11.574	14.017	9.694	9.615	0.323	18.642	1.659	21.166	12.405	8.28	10.152	0.514	8.222	10.338	12.539	12.756	30.645	0.927	26.131	3.017	8.683	0.83	2.253	1.663	13.791	1.379	0.305	0.452	2.472	2.042	2.149	2.618	2.22
Potri.016G056400	15.332	6.638	25.892	35.682	12.817	19.514	13.453	24.604	42.804	19.561	5.043	1.869	3.331	1.439	39.66	4.86	4.098	6.842	3.449	3.879	8.689	3.284	14.713	2.684	3.756	2.606	3.257	11.998	17.923	19.225	8.602	10.062	2.061	12.361	5.731	5.306	15.914	18.679	5.322	12.871	15.501	32.239	29.723	20.761	5.355	13.718	15.781	16.23	25.852
Potri.016G054900	30.336	32.555	7.903	4.527	40.55	11.301	27.985	9.282	2.899	19.569	14.449	23.476	32.505	9.865	4.381	6.521	3.647	5.615	3.383	5.48	17.153	9.149	25.119	5.012	5.871	10.929	5.813	22.502	24.167	24.851	22.647	29.262	55.837	30.703	21.168	7.275	33.317	27.114	9.637	29.387	36.064	3.839	6.085	11.499	6.251	34.516	27.792	25.599	10.588
Potri.016G053200	0	0.147	0	0	0.153	0	0.029	0	0.051	0	0.585	0	0	0	0	4.616	2.71	1.357	1.796	2.519	3.955	0.519	0.421	0.331	0.342	0.631	1.567	1.699	0.011	0	0	0	0	1.157	0.021	0.076	0	0	0.322	0	0	0	0	0	0.132	0	0	0	0
Potri.016G051800	8.31	8.55	8.998	9.758	6.997	8.342	7.518	11.537	9.236	19.258	10.274	8.525	6.153	5.383	11.343	7.138	8.445	7.48	9.546	6.256	11.29	4.34	19.418	2.806	8.485	9.508	6.517	12.502	12.33	11.876	10.438	9.821	8.745	14.057	8.918	7.577	12.223	5.597	8.602	3.695	12.749	6.065	6.359	4.373	7.808	4.442	3.878	6.731	6.374
Potri.015G143400	0.019	0.314	0	0	0.013	0	0	0	0	0.158	0.092	0.023	0.026	0.029	0	0.469	0.502	0.521	0.24	0.725	0.263	0.688	0.355	1.057	0.376	0.265	0.488	0.149	0.178	0.259	2.465	3.703	42.504	0.405	4.066	0.02	0.102	0	0.057	0	0.171	0	0	0	0.032	0	0	0	0
Potri.015G142700	5.508	6.361	6.41	4.22	5.293	6.545	5.58	5.715	3.742	11.451	8.397	9.808	5.193	10.194	8.603	96.698	103.514	135.055	94.716	106.369	10.151	68.326	11.707	109.261	73.165	61.489	91.008	10.057	15.852	10.684	8.297	12.037	6.508	9.015	29.836	14.534	13.025	2.109	12.919	4.019	13.111	1.964	2.21	2.572	11.778	2.657	3.036	2.728	3.273
Potri.016G033300	8.282	3.519	9.67	7.859	6.569	5.288	9.074	12.829	11.442	5.665	3.122	11.308	10.494	15.127	10.253	34.06	23.846	34.664	18.048	40.654	3.227	35.469	3.724	56.102	14.791	7.652	33.525	2.53	6.53	6.616	25.281	21.514	14.98	4.183	20.991	7.964	13.321	9.218	6.027	8.944	12.695	26.734	29.626	30.988	5.678	10.825	7.604	9.604	17.12
Potri.016G032400	42.815	29.927	54.303	52.591	36.203	49.867	32.82	40.634	51.513	36.552	13.374	36.488	35.596	31.252	36.213	46.993	41.82	56.972	38.977	44.163	35.26	42.834	44.04	46.641	34.397	21.929	37.68	39.038	72.3	56.931	57.446	80.332	24.738	52.836	74.496	32.676	32.555	43.22	34.901	44.941	34.696	37.967	36.38	28.958	28.766	39.598	44.981	44.787	40.094
Potri.016G024000	0.037	0	0.069	0	0.064	0	0.026	0	0	0	0.015	0.073	0.079	0.056	0	0.214	0.048	0.094	0.071	0.14	0.064	0.204	0.03	0.142	0.087	0.333	0.112	0.036	0.012	0	0.517	0.506	0.798	0.064	1.051	0.02	0.018	0	0.083	0	0.018	0	0	0.043	0.027	0	0	0	0
Potri.015G104200	1.796	10.414	0.35	0.203	1.63	0.313	3.002	10.701	3.478	7.181	1.173	1.675	1.905	1.767	8.841	2.517	2.453	2.394	2.625	2.049	2.235	1.475	6.666	0.842	3.973	2.435	1.84	6.09	20.309	14.15	0.063	0.059	0.274	7.356	0.138	25.495	4.508	0.23	0.135	3.807	13.226	0.247	0.903	0.477	4.861	0	0	0	0.021
Potri.015G104000	3.068	1.304	0.941	1.516	3.603	0.948	3.372	1.813	1.534	3.499	2.561	4.656	4.672	1.389	3.06	0.355	0.243	0.432	0.45	0.287	1.982	0.311	3.056	0.079	0.396	0.539	0.368	2.646	4.047	3.727	3.148	2.551	2.165	3.039	2.891	2.339	2.997	1.16	0.129	1.933	3.236	0.589	0.666	0.723	1.791	0.409	0.271	0.23	0.643
Potri.015G065400	43.009	17.857	53.551	43.98	20.441	45.567	14.726	37.63	40.974	27.91	78.096	27.646	27.902	20.531	23.797	34.142	23.302	26.631	26.709	54.561	77.985	37.731	30.789	58.441	28.904	23.246	55.625	60.677	17.921	19.518	130.973	107.669	111.491	38.645	96.856	87.902	43.363	33.547	44.492	74.983	43.744	48.941	37.642	60.277	121.033	40.682	48.382	51.257	59.201
Potri.015G064100	0.049	0	0	0	0.041	0	0.008	0.015	0	0.033	0.01	0.024	0.025	0.056	0.099	1.116	0.791	0.285	0.606	1.426	0.024	4	0	6.094	3.838	1.33	2.47	0.041	0	0.041	9.988	6.964	5.198	0	7.986	0.415	0	0	0	1.027	0.042	0	0	0	2.176	0	0	0	0
Potri.015G058800	0.032	0	0	0	0.123	0	0.132	0	0	1.594	2.598	0.065	0.072	0.11	0.191	0.702	0.636	0.626	1.278	0.621	1.956	0.568	3.696	0.512	0.626	0.562	0.42	3.333	0.493	1	0	0	0.052	5.256	0	1.189	0.175	0	0	1.453	9.829	0	0	0	1.345	0	0	0	0
Potri.015G054500	0.434	0.874	0.317	0.66	0.306	0.181	0.585	0.677	0.672	1.617	0.076	0.686	1.225	0.365	1.269	0.383	0.319	0.482	0.407	0.314	0.654	0.484	0.963	0.476	0.354	0.456	0.332	0.549	1.873	1.276	6.302	3.882	4.207	0.715	3.017	1.005	2.941	0.299	0.097	0.896	2.305	0.204	0.505	0.462	1.335	0.185	0.196	0.045	0.186
Potri.015G134800	0.124	1.088	1.021	1.61	0.073	0.906	0.085	3.079	2.921	0.561	0.066	0	0.454	0.026	1.105	0.097	0.346	0.214	0.121	0.085	0.307	0.117	0.395	0.026	0.076	0.096	0.064	0.123	1.934	1.829	0	0.059	1.477	0.362	0.022	0.153	0.033	0	0.112	0	0.43	0	0	0.191	0.149	0	0	0	0.03
Potri.015G134400	0	0.023	0	0	0.023	0	0.006	0	0	0.009	0.033	0.037	0.286	0.055	0	0.254	0.005	0.294	0.133	0.448	0.289	0.428	0.045	0.166	0.38	0.706	0.644	0.278	0.169	1.17	1.183	1.18	1.13	0.102	1.436	0.009	0.41	0	0.016	0	0.443	0	0	0	0	0	0	0	0
Potri.015G134300	0	0.126	0	0	0.006	0	0	0	0	0	0.026	0.01	0.074	0.235	0.007	0.134	0.1	0.126	0.1	0.128	0.007	0.153	0	0.182	0.101	0.194	0.203	0	0	0.046	3.306	4.694	3.072	0.009	7.283	0	0.039	0	0	0	0.026	0	0	0	0.007	0	0	0	0
Potri.015G129100	24.379	0.722	0	0	22.837	0	10.244	0.103	0	0.44	1.339	43.556	30.458	3.148	0	0.172	0.104	0.185	0.171	0.154	0.998	0.175	1.7	0.012	0.236	0.679	0.145	1.528	0.052	0.038	10.061	16.371	18.271	2.485	11.462	1.35	13.242	0	1.715	0	6.815	0	0	0	1.262	0	0	0	0.034
Potri.015G125501	0	0	0	0	0.082	0	0.087	0	0	0	0	0.186	0.197	0.248	0	0	0	0	0.016	0	0.014	0.007	0.045	0	0	0	0	0.015	0	0.017	0.141	0.082	0	0	1.869	0.04	0.09	0	0	0	0.031	0	0	0	0	0	0	0	0
Potri.015G052800	7.795	12.329	17.236	14.523	8.13	16.571	8.982	16.821	14.414	22.397	9.371	12.891	11.891	12.678	27.087	9.43	9.87	10.901	10.387	11.653	14.911	7.945	16.184	11.447	8.76	7.129	10.404	15.154	20.161	18.78	16.983	14.93	13.048	13.282	20.971	14.282	20.491	8.659	11.387	13.999	21.567	10.382	10.885	10.292	19.194	10.663	10.774	11.608	11.948
Potri.015G051000	3.304	10.408	29.455	28.192	3.098	25.145	4.188	28.099	33.038	12.17	2.776	2.932	3.126	2.316	14.034	3.235	2.529	2.711	3.78	3.387	4.507	2.202	6.563	2.2	3.565	3.032	2.747	5.474	17.959	19.685	10.327	7.653	7.735	6.845	6.292	4.728	8.238	16.176	17.548	4.336	8.844	25.139	26.386	13.579	6.893	15.485	19.965	19.662	29.802
Potri.015G048000	21.354	6.851	0.825	0.484	20.149	0.196	20.516	3.982	1.096	6.182	9.545	26.578	23.611	17.819	5.504	2.995	2.519	3.095	2.635	2.711	7.893	2.884	8.747	1.42	2.384	2.445	2.736	8.776	14.695	13.531	12.623	11.217	16.361	10.161	11.777	5.88	12.238	0.322	0.326	7.384	14.148	0.463	1.203	2.97	5.26	0.225	0.305	0.143	0.305
Potri.015G047700	0.089	0	0	0	0.051	0	0.601	0	0	0	0	0	0	0	0	0	0	0	0	0	0	0	0	0	0	0	0	0	0	0	0	0	0	0	0	0	0	0	0	0	0	0	0	0	0	0	0	0	0
Potri.015G034500	3.51	6.432	12.057	14.906	2.982	9.542	3.726	10.482	13.436	3.674	1.778	3.27	3.395	4.087	5.218	0.611	0.568	0.538	0.883	0.883	1.866	0.733	3.031	0.862	0.529	0.225	0.712	2.39	4.152	4.157	4.112	4.133	4.646	3.778	1.782	1.74	3.824	15.636	9.132	1.392	3.73	18.173	16.14	15.846	1.505	12.467	13.312	12.933	15.348
Potri.015G033600	9.275	0.083	0.032	0	5.858	0	4.462	0.03	0	0.874	0.409	11.263	7.206	92.04	0.05	0.018	0.038	0.035	0.161	0.143	0.173	0.119	0.162	0.172	0.135	0.451	0.186	0.081	0.273	0.493	1.884	3.298	3.491	0.223	2.328	1.225	6.929	0	0	1.703	3.369	0.184	0.54	0.54	1.431	0.056	0.058	0.122	0.137
Potri.015G029800	93.779	59.65	25.197	20.517	103.877	23.119	99.654	32.653	22.748	80.657	104.074	59.333	77.112	45.794	99.574	73.82	83.95	95.059	81.406	77.191	76.369	70.147	137.061	63.011	92.78	88.127	76.41	108.546	53.331	53.18	54.235	52.629	67.358	79.852	84.487	79.227	86.927	22.955	16.761	81.393	82.09	11.528	14.089	16.161	66.702	19.015	12.029	11.6	14.329
Potri.015G138200	4.572	5.162	1.729	1.993	2.097	1.954	2.374	2.95	4.008	6.657	2.198	1.54	2.395	1.011	3.276	0.746	1.065	0.81	0.931	0.637	3.366	0.692	5.836	0.165	1.266	0.835	0.625	4.491	10.702	8.035	9.437	8.94	4.82	5.608	10.885	5.065	3.392	0.535	4.854	0.255	6.048	0.496	0.609	0.499	3.79	0.16	0.133	0.306	0.51
Potri.015G136400	0	0	3.251	1.788	0	17.353	0.095	0.812	0.663	0.137	0.355	0.144	0.019	0.016	2.341	0.875	1.63	6.466	0.178	1.078	0.092	0.847	0.06	0.65	0.827	3.028	0.497	0	3.51	0.69	3.153	14.67	0.318	0.024	19.722	2.179	0.097	12.975	0.94	26.91	0.082	0.23	0	0.063	0.156	22.061	11.272	7.788	5.751
Potri.015G136300	0.034	0	0.32	0.142	0.035	0.552	0	0.158	0.309	0.613	0	0.079	0.043	0.013	1.277	0.293	0.508	0.789	0.342	0.211	0.066	0.29	0.16	0.319	0.383	0.166	0.328	0.055	0.381	0.629	0.104	0.159	0.009	0.105	0.247	0.017	0.239	0.573	0.105	0.893	0.341	0.121	0.139	0.071	0.116	0.455	0.484	0.726	0.41
Potri.015G099200	234.701	25.746	157.019	95.082	92.547	165.832	116.381	158.863	104.44	210.309	6.106	146.876	95.64	665.378	158.972	5.842	1.919	19.765	1.855	22.788	0.572	4.98	46.767	38.395	2.957	7.05	9.502	3.162	182.45	241.319	11.366	6.248	7.61	15.198	54.206	12.903	9.403	52.931	61.138	6.152	196.048	63.119	64.508	100.618	10.442	79.207	48.477	49.263	86.832
Potri.015G098900	7.441	17.705	8.699	7.94	15.824	7.916	11.471	10.956	11.792	29	17.57	3.561	5.121	4.342	19	5.005	4.226	4.1	6.688	4.143	25.513	6.11	34.596	2.365	3.973	7.867	4.307	34.705	47.838	41.305	2.323	2.86	3.077	36.473	1.019	7.787	23.085	7.467	6.004	11.922	27.927	3.195	5.169	4.198	7.24	6.799	4.888	4.33	5.683
Potri.015G098400	10.321	2.712	12.053	23.37	9.037	9.483	5.156	22.574	35.216	19.387	14.07	15.981	14.616	6.834	37.21	27.457	18.284	21.246	21.96	18.087	29.791	16.367	19.441	14.01	24.888	14.284	15.654	18.967	26.547	24.746	31.44	33.667	14.303	15.242	47.155	48.505	52.147	7.994	3.026	36.049	55.296	44.937	48.12	54.736	47.916	2.831	9.087	13.277	24.575
Potri.015G097400	25.344	47.635	5.026	5.299	24.629	4.488	24.742	19.472	11.157	29.325	38.065	37.79	35.466	29.63	11.395	38.014	50.487	34.703	57.794	36.132	33.899	29.822	41.332	11.766	47.325	41.248	32.565	42.672	29.855	29.463	20.481	20.18	16.032	39.956	18.872	25.882	29.432	4.314	1.96	28.235	30.954	7.681	13.363	18.916	24.642	3.255	2.881	2.742	5.628
Potri.015G091800	10.69	15.636	34.782	33.23	10.766	29.81	10.439	24.067	29.926	16.218	9.854	10.445	12.411	8.353	29.137	9.206	8.312	10.632	6.587	10.991	9.253	9.642	12.898	11.558	5.888	3.687	10.141	11.142	25.794	24.716	21.96	22.591	14.096	17.465	16.659	11.388	14.216	23.439	27.276	8.264	16.46	31.167	29.645	26.869	6.805	24.54	35.397	39.327	36.894
Potri.015G091200	0	0	0	0	0.034	0	0.01	0	0	0.013	0.034	0	0.087	0.257	0	0.029	0.039	0	0	0.016	0.11	0.005	0.058	0.018	0.006	0.028	0	0.091	0	0	0	0	0.018	0.1	0	0	0.088	0	0	0.026	0.064	0	0	0	0	0	0	0	0
Potri.015G077800	0.063	0.176	0.059	0.264	0.014	0.098	0.033	0.117	0.122	0.074	0.172	0.229	0.243	0.031	0.016	0.012	0	0.061	0	0.035	0.081	0.011	0.088	0	0.022	0	0	0.173	0.059	0.022	0	0	0.035	0.021	0.021	0.097	0.027	0.096	0	0.041	0.056	0	0	0	0.121	0	0.082	0.071	0
Potri.015G077700	0	0.151	0	0.072	0	0	0	0.066	0	0	0	0.045	0	0.04	0	0.01	0.011	0	0.019	0.007	0	0	0	0	0	0	0	0	0	0	0	0	0.027	0	0.012	0	0.025	0	0	0	0	0	0	0.152	0	0	0	0	0
Potri.015G074500	19.37	0.464	0.119	0.104	9.855	0	15.106	0.427	0	6.055	3.589	6.955	4.56	21.929	1.258	106.297	65.165	112.185	122.701	80.715	12.793	155.322	7.471	216.961	86.454	300.013	103.145	13.603	3.64	9.692	0.36	0.195	0.546	8.042	1.356	6.059	0.655	0	0	5.003	1.453	0.159	0	0.197	3.315	0	0	0	0.045
Potri.015G072900	8.057	9.181	12.341	13.524	6.718	14.431	7.474	12.669	12.926	8.343	5.348	8.66	8.974	9.257	10.076	3.181	2.347	2.158	3.109	4.773	5.721	3.978	5.421	4.798	2.993	1.465	4.394	6.316	11.909	11.532	10.951	10.546	9.538	8.581	7.314	6.727	7.458	15.99	18.732	6.323	8.502	17.672	17.065	16.729	6.694	18.116	19.907	19.2	17.659
Potri.015G072800	7.316	9.251	15.804	17.051	6.18	16.507	8.336	13.966	15.493	8.218	5.539	12.189	9.694	16.974	11.138	5.22	3.734	3.161	4.787	6.553	6.506	6.268	5.739	7.911	4.053	2.103	6.062	6.438	11.227	11.59	10.85	10.92	13.226	9.523	8.119	7.661	9.191	16.806	20.737	7.755	9.925	23.498	23.68	23.888	8.081	18.243	22.521	23.465	20.863
Potri.015G070300	4.172	25.365	0	0.114	4.216	0	3.687	2.682	0.205	5.894	9.592	1.774	3.813	1.986	0.951	3.246	2.981	2.857	2.322	2.348	4.414	1.221	10.726	1.206	3.664	3.779	2.366	10.042	3.185	2.333	6.901	7.109	10.638	10.268	9.442	4.373	6.617	0.337	0.263	4.163	5.568	0.362	0.8	2.248	2.926	0.248	0.082	0.047	0.098
Potri.015G068100	13.237	18.366	10.139	15.186	11.173	10.604	13.01	17.724	18.075	10.912	10.127	6.421	8.102	2.53	9.687	6.017	7.886	8.767	7.097	5.101	9.574	3.329	12.964	0.792	8	7.09	6.159	11.312	10.294	9.791	8.476	11.39	10.603	12.074	15.724	7.238	10.008	12.734	7.415	6.28	10.459	15.331	16.324	15.163	5.933	6.092	5.026	4.731	7.668
Potri.015G067700	0.054	0	0	0	0.051	0	0.128	0	0	0.019	0	2.353	7.715	0.079	0	0.026	0.009	0	0	0	0.059	0	0.191	0	0.009	0.012	0	0.014	0.011	0.016	0	0.047	0.118	0.03	0.08	0	0.08	0	0	0	0.066	0	0	0	0	0	0	0	0
Potri.015G067500	0.202	1.785	4.481	5.842	0.125	4.802	0.262	6.945	6.251	7.752	0.613	0.952	0.722	0.206	3.391	0.267	0.21	0.418	0.615	0.143	0.543	0.098	1.585	0.08	0.394	0.327	0.153	0.876	7.25	6.398	1.247	1.063	0.123	0.911	0.828	0.261	0.575	6.538	4.813	0.434	1.776	1.383	1.515	0.875	0.589	5.646	1.813	1.475	1.348
Potri.015G066700	0.075	0	0.022	0	0	0	0.047	0.03	0	0	0	15.051	12.165	4.037	0	0.006	0.013	0.007	0.008	0	0.064	0	0	0.007	0.006	0.008	0.006	0.046	0	0.021	0.01	0.018	0	0.03	0.044	0	0.013	0	0	0	0	0	0.099	0	0	0	0	0.034	0.05
Potri.015G023200	4.356	2.82	0.43	1.254	7.328	0.304	5.678	2.488	1.621	5.021	2.165	1.034	2.014	0.508	4.21	8.019	6.251	5.384	10.697	4.497	1.73	13.452	4.763	8.571	6.406	15.329	6.63	4.172	6.951	5.416	3.574	5.892	3.672	3.919	10.273	2.32	5.041	0.285	0.136	2.254	4.318	0.37	0.64	0.875	1.518	0.066	0.026	0.119	0.223
Potri.015G046300	0.321	0	0	0	1.364	0	0.591	0	0	0.489	0	0.627	1.073	0.077	0	0.047	0.04	0.015	0.016	0.02	0.067	0	0.02	0.034	0.011	0.024	0.015	0.087	0.041	0.044	0.022	0.089	0	0.063	0.061	1.697	1.354	0	0	0.761	1.164	0.148	0	0	1.121	0	0	0	0
Potri.015G046200	0.445	1.264	1.468	0.236	1.518	0.751	0.718	0.997	0.315	3.024	0.178	7.083	5.396	6.302	14.365	10.808	6.585	9.004	7.316	7.781	0.13	15.486	0.436	15.224	11.008	6.072	6.116	0.108	9.385	5.671	4.932	1.744	5.126	0.221	4.773	1.682	0.136	0.444	0.123	0.482	5.48	0.15	0	0.121	1.01	0.417	0	0	0.027
Potri.014G190800	6.01	1.82	2.649	1.995	7.303	2.057	7.42	2.871	1.601	11.19	6.652	8.763	6.629	9.249	11.613	7.11	9.058	8.617	7.816	10.034	7.185	6.874	13.441	4.808	8.487	12.151	7.709	11.838	10.553	9.319	8.922	9.356	8.198	10.984	8.938	9.806	12.426	0.8	0.855	9.045	15.028	1.896	2.476	2.387	9.11	1.519	1.261	1.015	1.799
Potri.014G165300	88.914	85.934	258.284	221.616	79.732	230.662	95.365	175.491	196.72	92.63	52.505	112.093	107.84	104.819	151.823	94.391	91.622	92.091	103.181	86.056	104.99	88.519	85.203	108.926	86.091	87.863	110.723	84.753	87.018	88.589	122.846	132.032	80.595	66.337	143.19	105.93	157.637	153.113	188.01	88.369	148.571	224.841	181.622	210.668	93.304	192.352	203.632	238.798	217.242
Potri.014G164400	7.532	4.237	1.782	2.377	4.584	1.298	5.129	6.42	4.609	5.009	7.399	4.66	4.149	2.049	10.922	2.553	2.71	2.148	3.566	6.539	3.776	1.868	7.058	0.787	2.45	2.03	3.45	7.561	5.586	4.693	13.487	16.377	4.621	7.809	15.966	4.618	6.216	2.025	1.307	4.803	5.033	14.383	14.009	16.892	3.943	1.587	1.905	3.021	4.751
Potri.014G164300	8.163	7.898	18.197	20.312	6.027	15.9	9.286	20.341	23.654	13.188	5.359	6.007	5.672	6.896	14.062	4.409	3.627	3.492	4.307	8.272	6.845	4.478	8.726	7.13	4.598	2.676	6.424	8.312	14.645	15.186	13.571	13.863	14.156	9.562	11.009	8.983	13.846	11.436	11.154	8.93	15.562	20.28	22.306	19.017	12.799	11.068	12.295	12.525	20.597
Potri.014G161100	9.764	9.096	6.378	8.581	9.49	8.829	9.997	10.127	9.737	13.401	9.511	10.749	11.474	14.807	17.983	7.046	6.68	6.392	7.297	11.08	7.454	5.671	11.969	5.661	6.314	6.367	6.757	11.722	15.314	15.206	13.562	13.13	12.69	14.07	11.767	10.434	12.829	9.432	8.163	9.526	14.371	7.703	8.364	8.936	10.027	7.025	9.105	7.833	9.3
Potri.015G022300	0	1.674	0.157	0.219	0.028	0.144	0.013	0.958	0.51	0.666	1.064	0	0.014	0	0.564	0.136	0.078	0.044	0.102	0.112	0.303	0	2.665	0.008	0.218	0.208	0.205	3.036	0.369	0.215	0	0.015	0.019	3.567	0	0.386	0	0	0	0.556	0.058	0	0.027	0	0.248	0	0	0	0
Potri.015G022100	2.895	4.159	4.057	1.852	3.532	4.24	2.865	2.121	2.421	3.13	18.936	2.398	0.944	6.607	0.249	4.178	2.355	3.22	1.413	1.987	8.131	2.596	3.5	0.641	4.038	2.63	1.715	3.435	3.408	2.314	0.954	0.434	0.761	6.55	0.644	11.024	1.9	0.54	1.86	18.136	2.332	1.243	1.28	0.818	12.307	2.828	2.222	1.7	3.369
Potri.014G157100	5.802	13.007	11.655	9.227	6.066	10.288	6.319	10.538	11.429	7.754	5.503	4.382	5.696	2.824	10.668	19.574	22.529	20.529	17.096	4.818	10.022	13.59	6.21	4.602	19.742	12.158	13.252	5.793	9.148	9.511	9.656	9.514	6.929	5.565	9.787	5.2	7.407	8.699	8.44	4.565	7.531	9.632	13.199	11.533	4.563	8.606	9.657	8.539	10.042
Potri.014G156200	0	0	0	0	0	0	0	0	0	0	0	0	0	0	0	0	0	0	0	0	0	0	0	0	0	0	0	0	0	0	0	0	0	0	0	0	0	0	0	0	0	0	0	0	0	0	0	0	0
Potri.014G155401	0.03	0.064	0	0	0	0	0	0	0	0.052	0.04	0	0.094	0	0.034	0	0.013	0.016	0	0	0	0	0.021	0	0	0	0	0	0.03	0.19	0	0	0	0.068	0	0	0	0	0	0	0.013	0	0	0	0	0	0	0	0
Potri.014G155300	2.563	0.93	0	0	20.814	0	4.985	0.145	0	26.088	1.732	2.368	8.184	3.918	2.385	0.907	1.087	0.795	6.089	0.726	0.577	0.258	11.024	0.108	1.108	0.922	0.531	1.935	18.477	23.886	0.051	0.409	0.881	6.492	0.175	1.704	2.538	0	0	1.617	8.069	0	0	0	1.149	0	0	0	0
Potri.014G155100	2.908	2.514	4.613	5.752	9.157	3.34	4.623	7.525	7.254	3.855	5.966	31.377	35.437	13.942	4.295	20.411	15.725	24.861	19.649	5.474	24.561	32.617	4.104	26.504	17.762	12.516	25.323	4.84	2.237	2.208	2.803	0.47	0.513	4.834	1.239	8.415	0.289	0.074	0.224	3.416	2.435	0.43	0.71	0.815	6.007	0.163	0.133	0.276	0.419
Potri.014G148900	9.804	1.481	0.868	0.913	9.46	0.66	13.572	3.329	1.777	5.414	6.625	14.949	16.811	22.876	10.436	3.578	2.77	2.193	2.728	7.508	3.753	3.655	3.621	4.365	2.68	3.038	3.419	5.101	7.848	6.446	25.79	24.738	14.937	5.643	12.455	11.975	23.103	0.706	0.607	12.519	18.947	3.706	9.533	11.818	8.416	0.873	0.794	0.42	3.009
Potri.014G141400	1.235	0.356	3.738	3.66	0.95	6.192	1.382	1.514	2.691	3.634	2.524	0.653	2.155	1.361	12.906	18.01	8.31	9.142	11.065	2.042	5.042	15.805	1.408	10.195	11.837	7.697	6.696	1.346	5.18	4.218	13.725	13.482	3.113	1.669	20.145	6.256	1.81	5.445	7.807	5.538	2.45	1.995	1.575	0.645	12.039	7.642	9.627	8.669	5.284
Potri.014G176225	0	0	0	0	0.008	0	0	0	0	0	0.141	0	0	0	0	0.006	0.046	0.018	0	0.12	0.034	0.034	0.01	0.029	0.013	0.011	0.018	0.04	0	0.011	0.077	0.19	0.006	0.077	0.024	0.484	0.036	0	0	0.774	0.037	0	0	0	0.76	0	0	0	0
Potri.014G176150	0.077	0.021	0.034	0	0.021	0	0.073	0	0	0.068	0.171	0.117	0.367	0.252	0.428	0.023	0.034	0.016	0.017	0.176	0.034	0.027	0.053	0.085	0.005	0.005	0.035	0.007	0.195	0.049	1.602	1.115	0.18	0.04	1.488	0.637	0.103	0	0	0.975	0.121	0	0	0	1.397	0	0	0	0.013
Potri.014G172101	0.636	0.128	0.052	0.076	0.733	0.056	0.739	0.136	0.282	1.906	1.031	1.105	0.51	0.513	2.439	0	0	0	0	0.961	0.003	0	1.118	0	0	0	0	1.339	1.918	2.144	0.401	0.371	0.212	1.317	0.353	0.638	0.083	0.028	0	0.49	0.387	0	0.029	0	0.469	0	0	0.077	0.084
Potri.014G138100	17.304	91.294	14.018	22.593	26.016	12.035	24.266	32.86	25.403	20.511	20.689	27.195	26.84	8.506	29.66	10.705	9.026	7.592	8.698	6.508	7.033	6.585	17.137	4.241	15.651	15.716	6.85	11.942	18.683	16.517	13.171	10.891	27.194	18.249	17.026	6.894	13.901	18.153	6.147	7.305	12.743	12.595	15.678	17.144	5.839	9.124	9.006	10.197	14.131
Potri.014G135700	3.868	6.146	12.149	14.358	3.888	13.586	4.161	11.349	15.405	9.164	5.01	3.861	4.073	3.23	13.528	3.503	3.607	3.219	3.773	4.854	3.891	2.738	5.897	2.496	3.084	2.122	3.149	5.272	8.894	9.302	6.607	5.952	4.485	7.891	3.822	4.445	5.05	8.003	10.805	4.298	6.175	12.864	10.682	8.926	4.899	9.662	12.909	11.657	13.715
Potri.014G134700	11.933	37.589	31.975	28.032	17.291	33.531	15.234	24.398	25.231	14.984	11.666	13.587	14.878	8.701	13.437	10.653	8.389	11.4	11.511	10.219	10.69	11.292	14.632	9.595	11.326	10.798	11.245	12.29	14.132	11.934	10.19	7.712	9.984	11.167	9.761	10.159	10.431	25.316	24.883	7.479	11.747	17.353	17.735	15.463	8.285	22.548	27.7	27.715	25.089
Potri.014G125100	7.231	50.322	0	0.024	9.227	0	7.514	4.524	0.128	5.866	20.792	1.451	2.212	0.289	0.092	4.948	3.883	2.997	1.6	10.773	1.879	0.989	15.923	0.382	5.795	4.659	1.689	18.598	3.942	3.469	6.744	8.214	8.553	25.164	5.514	6.92	8.278	0.286	0.06	7.507	6.7	0.465	3.431	8.344	5.347	0.168	0	0	0.022
Potri.014G122700	0.41	1.263	0	0	3.485	0	0.773	0.173	0	1.473	8.433	2.803	0.71	4.183	0.072	2.087	0.955	1.005	0.754	0.458	0.442	0.213	0.777	0.091	1.664	1.626	0.681	1.123	0.928	0.616	0.013	0.092	0.339	1.552	0.114	0.267	0.049	0.046	0.042	0.313	0.11	0	0	0	0.151	0	0	0	0.034
Potri.014G150600	5.549	16.652	29.071	41.974	5.47	27.97	5.409	30.46	45.409	18.174	11.399	4.519	4.444	6.563	25.331	27.643	32.599	27.335	42.85	21.347	39.993	25.318	28.573	40.008	26.556	21.137	39.325	24.161	23.135	23.046	26.874	29.706	21.743	22.433	29.895	22.55	16.257	19.335	25.055	15.365	18.109	37.447	35.386	35.944	19.364	19.822	23.126	23.239	27.793
Potri.014G120800	13.561	9.476	14.308	12.975	10.009	11.53	14.534	12.618	11.078	22.022	18.728	34.871	24.961	19.105	39.818	165.335	131.391	177.68	130.936	16.529	75.505	160.575	16.452	79.921	92.593	74.54	124.893	21.982	30.389	22.702	54.209	54.886	20.499	15.729	88.962	25.464	23.89	7.824	9.489	24.863	25.823	4.295	2.646	3.662	21.58	7.293	7.699	12.602	9.965
Potri.014G120000	0.516	0	0	0	0.235	0	0.272	0	0	0.035	0.028	0.036	0.027	0.044	0.251	0.036	0.019	0.007	0.005	0.123	0.021	0.037	0.08	0.091	0.022	0.083	0	0.058	0.087	0.102	0.393	0.45	0.259	0.069	0.089	0.044	0.339	0	0	0.117	0.241	0	0	0	0.074	0	0	0	0
Potri.014G119800	1.403	1.476	0.486	0.825	1.452	0.898	2.446	1.046	0.516	12.015	5.556	2.367	2.504	2.622	10.748	17.765	15.457	11.731	21.206	23.398	28.348	22.431	23.616	29.943	9.474	15.18	28.379	26.609	21.917	22.013	47.013	46.868	26.877	23.26	36.399	7.796	28.382	0.209	0.056	8.725	24.699	0	0.437	0.3	7.353	0.145	0	0.058	0.093
Potri.014G118300	0	0	0	0	0.068	0	0.02	0	0	0.025	0.023	0.817	0.726	29.455	0	0.125	0.178	0.117	0.161	0.137	0.154	0.26	0	0.055	0.068	0.136	0.145	0.044	0.045	0.051	0.87	2.645	3.714	0.098	7.453	0.1	0.088	0	0	0	0.075	0	0	0	0.08	0	0	0	0.041
Potri.014G118200	4.343	2.844	8.494	7.539	3.427	6.098	4.086	11.254	10.094	12.988	0.77	2.533	3.304	3.913	5.61	0.532	0.245	1.172	0.689	0.133	0.442	1.928	1.11	1.116	0.705	2.967	0.479	0.503	6.413	6.933	23.146	18.048	7.662	0.627	15.404	0.909	4.681	3.224	5.304	0.547	7.923	8.068	9.252	5.991	0.879	5.214	6.042	8.1	6.767
Potri.014G117000	0.444	0.386	0.213	0	0.19	0	0.213	0	0	0.533	0.656	0.941	1.114	0.288	0.183	34.999	38.16	46.447	49.333	1.372	21.836	45.364	2.12	26.075	34.369	29.452	26.801	1.139	0.385	0.454	14.138	19.344	1.011	2.686	69.395	0.683	0.224	0.09	0	0.429	1.012	0	0.098	0.081	0.296	0	0	0	0
Potri.014G111900	2.374	0.436	4.359	3.562	4.923	5.533	5.189	2.955	3.375	16.321	0.932	4.925	3.515	9.587	7.375	3.619	2.716	1.871	3.633	1.911	5.583	4.729	3.393	9.892	3.722	5.191	6.066	1.318	4.668	5.323	13.366	13.973	19.805	3.433	7.4	3.423	3.457	2.104	1.6	2.359	7.132	1.269	1.384	1.794	6.108	1.432	2.03	1.576	2.074
Potri.014G111400	18.494	7.332	37.368	42.036	15.36	37.614	16.244	15.162	29.743	22.527	21.139	3.508	4.202	19.221	14.085	7.672	7.357	6.543	8.084	14.879	13.464	6.006	9.429	3.842	3.663	4.136	9.885	12.459	15.623	16.656	0.141	0.119	0.133	10.173	0.032	15.134	2.644	14.915	23.162	12.193	3.07	21	15.517	7.288	19.159	14.486	31.455	30.777	26.338
Potri.014G111200	12.572	1.364	0.079	0.039	8.969	0	13.658	0.612	0.055	2.087	3.902	10.113	9.184	20.393	0.271	3.307	0.884	1.426	3.225	3.087	3.293	5.567	3.943	3.178	2.302	6.477	3.962	2.347	3.452	3.324	2.408	5.343	11.826	3.428	3.427	10.516	22.071	0.042	0.038	8.785	13.787	0.428	1.611	3.492	5.636	0	0	0	0.134
Potri.014G109500	7.036	8.762	8.814	8.674	6.975	8.899	6.905	10.412	9.651	9.305	4.428	8.324	9.411	8.46	7.956	5.692	4.326	4.172	5.773	5.139	6.542	6.139	5.474	9.112	4.681	4.08	6.325	4.688	10.945	11.663	7.913	7.214	9.044	7.032	5.963	5.962	7.064	8.421	9.309	4.846	7.6	9.888	10.721	13.105	4.516	9.412	9.833	10.777	11.939
Potri.014G108100	2.695	0.131	0.05	0.127	1.637	0.072	2.589	0.638	0.417	7.354	1.143	1.318	1.056	0.448	5.273	7.155	5.707	10.415	4.534	3.569	4.957	10.164	5.933	3.202	3.884	3.172	5.014	4.983	52.434	48.552	8.423	10.422	3.321	4.619	11.279	3.814	6.222	0.117	0	4.014	11.376	0.096	0.25	0.083	3.17	0	0	0.076	0.06
Potri.014G107500	1.182	0.036	0	0.055	0.719	0	2.03	0.026	0	4.48	0.124	1.024	0.913	0.782	1.643	0.959	0.878	0.712	0.968	0.653	0.507	0.774	1.207	0.548	0.8	1.068	0.703	0.764	8.802	8.602	3.738	4.202	0.527	0.89	2.551	1.049	1.622	0.059	0	0.546	3.661	0.045	0	0	0.831	0	0.053	0	0.049
Potri.014G106800	106.701	44.743	54.834	56.288	87.209	44.821	95.91	59.903	66.357	34.903	151.291	69.459	55	87.051	36.964	18.349	26.632	25.73	23.33	156.9	22.319	13.703	114.099	6.825	24.299	14.33	15.849	110.684	16.17	6.982	53.721	40.157	17.356	166.109	25.632	268.451	120.464	38.702	33.325	211.874	122.922	45.969	47.284	52.935	182.544	36.809	42.383	37.916	44.816
Potri.014G106300	0.241	3.1	3.71	2.594	0.424	5.687	0.203	5.22	2.662	18.116	3.178	1.421	1.79	0.238	6.13	9.287	8.823	8.423	7.673	2.543	15.798	2.554	14.28	4.723	4.916	1.295	10.645	8.082	14.802	13.018	0.147	0.058	0.374	10.615	0.248	2.711	0.206	0	0.09	2.058	3.05	0	0.06	0	1.975	0	0	0.041	0.024
Potri.014G103000	8.97	2.374	359.664	239.103	8.792	299.402	5.904	87.634	106.204	54.4	0.419	9.859	20.418	20.168	41	64.248	21.81	36.57	62.793	7.292	74.086	42.969	7.189	114.847	21.288	48.421	62.985	6.286	52.823	70.927	7.217	7.465	6.35	6.352	20.712	6.738	1.774	57.011	51.157	3.776	6.605	2.913	0.314	0.09	38.227	79.859	61.653	87.61	27.271
Potri.014G132800	5.885	7.521	10.908	12.784	7.152	10.568	7.119	12.989	13.71	8.589	5.176	7.848	5.362	3.397	15.015	3.054	3.009	2.836	3.961	6.606	5.07	3.84	5.719	6.305	2.219	1.443	4.256	6.71	10.766	10.733	7.785	7.312	6.476	8.238	4.588	5.652	7.745	8.144	9.526	5.891	8.506	11.831	14.912	13.888	5.581	8.351	9.731	9.194	10.547
Potri.014G132600	0.353	0	0	0.11	0.257	0	0.179	0	0	16.69	0.077	0.155	0.1	2.085	9.078	0.121	0.047	0.028	0.015	0.164	0.083	0.069	0.497	0.107	0.046	0.097	0.015	0.103	51.999	53.121	8.794	13.98	4.34	0.227	9.992	0.581	0.088	0	0	0.368	6.598	0	0	0	1.205	0	0	0	0
Potri.014G099900	5.067	25.664	6.986	6.756	4.98	8.875	2.977	15.634	4.432	0.094	0.864	6.86	8.092	2.637	0.069	2.449	2.921	1.323	1.443	14.712	1.763	3.164	7.112	2.376	2.299	6.725	2.445	7.657	0.189	0.059	0.333	0.162	0.727	4.624	0.395	0.955	0.252	0.905	1.238	1.783	0.391	0	0	0	2.634	0.881	0.639	2.198	0.985
Potri.014G099700	9.92	7.628	18.273	13.381	10.573	16.615	8.898	12.191	11.225	7.16	5.275	14.447	25.264	12.748	6.279	16.762	15.245	11.572	21.581	8.904	13.296	15.032	8.827	10.981	9.965	9.938	11.362	8.341	12.655	10.685	11.773	12.964	8.108	11.601	13.923	9.144	10.964	16.298	15.075	9.266	11.502	9.422	11.682	15.039	6.501	16.764	13.064	13.579	13.004
Potri.014G083900	4.282	11.736	0	0	13.525	0.029	4.826	1.748	0.146	15.354	46.658	3.91	5.768	4.643	1.186	18.089	19.767	19.154	15.305	28.777	15.994	7.954	41.625	2.663	15.57	18.709	13.522	40.684	28.549	23.833	4.56	4.026	15.632	51.65	3.707	13.027	7.772	0.145	0	14.635	17.263	0.064	0.283	1.231	10.137	0.082	0	0	0
Potri.014G083700	3.129	3.111	4.862	4.869	4.557	5.362	3.733	4.265	4.891	7.637	5.654	9.246	9.72	2.416	5.174	1.447	2.016	1.163	1.565	5.159	2.087	1.033	6.769	0.888	1.085	0.471	1.433	6.22	8.848	9.798	5.625	5.631	5.65	9.546	3.67	3.906	5.383	3.437	3.514	3.85	6.487	4.807	4.78	3.684	4.016	3.242	4.15	4.366	4.865
Potri.014G083100	3.586	1.416	3.673	1.434	6.138	0.931	1.406	4.577	1.463	2.518	0.761	0.598	0.589	3.037	6.811	1.577	0.775	9.302	2.054	1.734	0.224	0.472	1.4	5.946	5.43	2.321	1.206	3.869	3.17	3.251	0.403	4.015	4.652	5.518	2.441	1.688	0.947	0.34	1.716	5.223	0.321	2.422	2.808	3.077	0.989	0.407	1.527	2.664	0.47
Potri.014G078500	14.536	5.021	0.497	1.388	14.555	0.18	17.937	3.575	1.634	6.904	12.097	15.941	13.784	18.121	10.181	2.853	2.082	1.783	2.941	12.75	5.262	5.5	14.419	6.134	2.924	2.545	4.873	13.903	8.524	8.26	17.284	26.937	13.399	16.104	17.358	8.842	23.559	0.336	0.144	10.482	24.918	2.233	2.594	4.291	8.841	0.056	0.124	0.539	0.754
Potri.014G076702	0	0	0	0	0	0.074	0.061	0.033	0	0.083	0.084	0	0	0	0	0.038	0.031	0.038	0.017	0.064	0	0	0.056	0.01	0.025	0.036	0	0.029	0.045	0.05	0.334	0.415	1.329	0.064	0.614	0.066	0.114	0	0	0.031	0.11	0	0	0	0.053	0	0	0	0
Potri.014G076100	1.243	0.167	0.533	0.291	0.423	0.332	0.995	0.745	0.419	2.24	0.407	0.427	0.35	0.273	1.609	9.34	15.677	13.839	16.467	3.199	12.075	6.558	3.492	5.165	7.769	3.792	6.663	2.655	11.527	10.23	10.668	15.735	3.131	4.716	11.784	2.869	4.159	0.274	0.07	2.402	5.749	0.281	0.533	0.343	2.285	0.142	0.112	0.1	0.232
Potri.014G075901	0.167	0.026	0.228	0.19	0.129	0.116	0.182	0.267	0.166	0.56	0.138	0	0.198	0.032	0.291	4.18	3.011	4.89	1.494	0.224	1.106	1.283	0.37	0.088	2.163	1.742	1.051	0.18	2.665	1.993	0.391	1.395	0.236	0.39	0.806	0.203	0.322	0.127	0.061	0.173	0.285	0.095	0.249	0.24	0.048	0.053	0	0.032	0.032
Potri.014G074200	8.807	22.654	16.405	18.996	7.629	14.134	9.056	26.222	23.309	69.617	15.123	30.51	22.087	9.338	23.47	26.509	28.791	38.836	28.489	38.552	19.09	19.738	37.673	8.807	24.972	21.417	18.028	39.2	30.023	39.268	12.369	14.347	20.715	45.229	11.399	40.729	17.45	3.849	2.96	30.11	21.374	21.45	37.912	35.066	24.938	3.407	6.647	7.837	18.358
Potri.014G074100	21.663	0.109	0	0	35.813	0	62.113	0.041	0.063	0	0	85.348	69.322	56.365	0.015	0.011	0	0	0.015	0	0	0	0.032	0.036	0	0	0	0	0.055	0	0	0	0	0	0	0	0.014	0	0	0	0.161	0	0	0	0	0	0	0	0
Potri.014G071400	7.579	14.002	21.312	28.5	5.928	20.965	8.712	26.653	32.147	13.198	5.039	4.736	6.172	4.173	19.664	3.646	2.575	2.2	3.514	5.795	5.779	4.339	6.316	5.034	3.461	2.12	5.189	5.779	16.721	16.624	14.922	15.809	10.022	8.956	9.535	9.711	10.726	19.054	17.834	6.408	11.346	32.444	33.141	31.737	7.434	14.682	19.199	18.593	24.142
Potri.014G024200	7.711	9.027	42.609	41.101	5.703	52.998	6.103	18.438	43.841	14.276	10.364	3.839	5.453	5.939	15.139	19.887	16.877	17.067	15.014	29.617	7.921	11.126	34.584	4.313	17.01	16.181	9.16	31.424	15.646	12.031	25.148	26.695	11.264	34.22	27.229	18.045	32.052	25.853	43.194	23.091	26.591	139.503	89.187	37.056	21.774	46.423	97.572	81.661	128.227
Potri.014G024000	41.22	8.028	0.124	0.11	24.93	0.062	33.925	11.937	0.793	5.701	64.916	10.374	20.766	12.6	0.586	12.222	25.704	26.301	13.963	129.001	20.085	12.182	51.494	3.554	8.473	20.12	24.784	107.374	5.647	4.981	2.216	2.891	4.168	64.972	1.96	28.881	10.055	0.04	0	26.194	20.229	0.083	1.15	2.755	22.047	0	0	0	0.072
Potri.014G096200	5.973	0.589	1.226	1.2	3.303	1.569	5.291	1.329	0.611	3.259	4.368	1.23	0.914	2.554	10.624	52.873	54.026	50.954	29.228	7.225	35.502	46.939	7.087	46.541	50.36	43.506	31.941	7.804	45.978	20.223	26.449	41.978	5.966	6.69	42.963	32.867	8.079	0.307	0.351	33.3	9.246	0.454	0.414	0.439	23.138	0.46	0.188	0.305	0.5
Potri.014G094200	7.921	7.266	31.469	23.899	6.998	28.06	5.684	19.178	23.881	33.783	6.715	31.624	16.923	10.793	33.196	15.379	27.394	14.871	21.638	7.257	13.04	11.37	10.979	6.675	12.598	7.225	11.218	7.768	38.51	35.697	21.37	18.86	16.161	11.077	31.135	6.245	9.71	9.7	11.16	5.761	15.2	8.223	6.103	4.325	7.081	14.523	15.887	19.641	18.118
Potri.014G090700	0.556	1.227	0	0	0.274	0.168	0.217	0.862	0	1.893	0.021	1.084	0.304	0.535	0	0.014	0.025	0.059	0.023	0.087	0.092	0.062	0.167	0.03	0.045	0.082	0.013	0.189	0.831	1.248	5.781	6.626	4.609	0.153	6.728	0.095	0.143	0.23	0.09	0.023	2.869	0	0	0.147	0.252	0.165	0	0.074	0.037
Potri.014G090300	1.424	2.057	1.009	1.023	0.793	3.048	1.266	1.781	1.334	3.411	1.953	0.799	0.364	1.91	1.955	28.156	17.632	18.749	22.221	2.879	10.493	17.313	3.443	13.162	17.199	14.541	12.789	3.018	2.815	2.187	11.594	18.821	6.883	3.48	33.136	4.549	2.118	2.025	1.907	5.609	3.194	0.71	0.995	0.78	5.93	2.292	1.391	0.476	0.833
Potri.013G158500	1.798	1.165	2.9	2.265	6.029	6.046	8.031	1.219	1.402	5.129	0.958	4.456	2.452	9.329	2.44	0.531	0.278	0.181	0.394	3.289	0.385	0.588	1.545	0.421	0.354	0.557	0.347	3.229	3.311	2.303	21.198	23.933	10.17	2.238	7.754	3.583	8.529	31.026	8.346	2.252	4.95	0.644	0.378	0.731	3.045	10.261	5.68	4.654	2.451
Potri.013G157500	0.941	2.032	4.087	2.899	0.883	3.527	1.837	6.355	2.221	1.589	1.058	0.18	0.326	0.177	4.671	0.295	0.373	0.321	0.382	0.421	0.393	0.16	1.141	0.158	0.208	0.161	0.198	0.812	1.157	1.294	0.134	0.055	0.197	1.187	0.105	0.45	0.474	2.6	4.693	0.36	0.806	2.451	3.903	10.914	0.26	3.14	2.133	2.529	3.579
Potri.013G156900	9.948	9.945	1.134	1.792	15.178	1.353	13.384	4.301	2.369	6.405	9.182	13.292	12.975	9.86	2.84	7.947	8.577	9.125	6.753	10.946	6.623	9.121	9.839	4.668	7.664	10.454	6.731	10.453	9.405	6.943	7	8.377	9.403	10.195	6.432	8.097	13.846	0.881	1.353	10.669	12.364	1.308	2.403	2.375	7.28	1.805	1.41	1.269	2.111
Potri.013G155400	0.321	7.187	0.033	0.04	0.613	0.031	0.473	2.385	0.211	2.592	1.514	0.167	0.236	0.015	0.291	0.066	0.035	0.007	0.021	0.204	0.028	0.025	3.577	0	0.335	0.268	0.026	1.566	2.381	2.114	0.66	0.7	1.032	2.778	0.966	0.477	0.754	0	0	0.512	1.837	0	0.247	0.496	0.094	0	0	0.05	0
Potri.014G060200	7.771	7.797	4.292	4.172	5.726	4.119	7.788	7.703	5.626	9.29	11.833	4.042	4.21	2.675	8.044	4.032	4.207	3.156	4.358	7.808	5.686	4.278	11.263	7.691	3.447	4.098	5.541	10.139	10.411	8.048	13.54	15.911	15.606	12.5	13.822	10.382	10.658	3.563	1.717	11.449	12.433	3.916	5.306	9.979	10.365	2.678	1.687	1.951	3.477
Potri.014G059300	0.147	15.202	3.49	5.38	0.261	2.226	0.468	10.735	7.303	7.075	1.419	0.023	0.089	0.36	5.651	0.41	0.458	0.151	0.339	0.878	0.142	0.04	5.533	0	0.666	0.289	0.149	3.163	4.76	3.727	0.427	0.149	0.4	5.145	0.333	0.568	0.187	2.064	0.761	0.758	0.902	0.058	0.115	0.125	0.231	0.226	0.457	0.09	0.069
Potri.014G058600	3.197	1.305	0	0.089	2.772	0	7.622	0.209	0.06	6.392	3.585	12.833	5.958	19.735	6.554	2.218	1.717	1.664	1.24	5.515	1.203	0.479	3.925	0.125	0.923	0.653	1.39	5.216	3.8	3.954	6.311	19.832	17.94	3.74	33.172	1.376	0.447	0.061	0	1.269	1.514	0	0	0.084	1.428	0	0	0	0
Potri.014G057800	5.719	2.455	0.957	1.663	6.068	0.668	6.44	1.565	1.481	13.784	2.496	1.706	2.275	5.778	7.871	0.792	0.622	0.925	0.712	5.281	0.86	0.864	8.026	0.52	1.004	1.582	0.766	6.051	16.443	13.761	0.021	0.067	0.064	7.491	0.056	4.059	6.794	0.214	0.091	4.029	8.168	0	0	0.042	3.683	0.142	0	0	0.042
Potri.014G057700	53.47	31.188	17.078	17.917	35.723	14.189	45.247	17.962	29.157	40.487	11.314	8.467	18.422	6.989	37.43	11.298	15.463	15.626	41.981	34.612	17.71	6.554	57.001	5.791	12.504	9.656	9.819	49.847	39.972	42.84	0.315	0.601	0.421	50.21	0.097	12.596	9.137	2.86	0.59	10.11	22.902	0.514	0.627	0.592	7.874	0.816	0.167	0.24	0.487
Potri.014G055700	2.048	2.525	0	0.065	10.222	0	4.301	0.754	0.202	0.996	2.059	7.791	7.366	2.862	0.082	0.807	1.67	1.598	1.147	6.144	0.717	1.374	2.526	1.03	1.226	2.884	0.82	4.29	0.678	0.54	2.117	2.7	6.913	2.356	4.389	1.569	3.944	0	0	1.468	3.479	0.383	0.619	0.538	0.347	0	0	0	0.031
Potri.014G052900	656.133	20.557	18.253	15.261	431.932	17.507	532.467	43.116	14.598	201.855	421.534	253.589	379.369	156.95	218.66	512.326	417.221	432.227	623.612	162.127	643.244	466.509	206.678	880.654	361.501	378.899	706.269	174.96	119.836	101.63	130.733	116.769	301.822	135.291	237.182	227.233	334.845	2.827	7.543	235.536	352.498	15.429	20.764	27.284	200.005	11.813	6.979	6.553	20.585
Potri.014G051200	9.96	7.043	6.5	6.722	10.482	7.688	10.861	7.213	6.516	13.755	17.809	9.591	9.362	12.37	13.797	8.19	7.718	6.561	10.799	15.326	10.824	7.835	12.952	10.703	7.257	8.228	9.556	16.266	17.086	13.716	14.751	13.663	9.876	16.913	11.021	15.78	14.243	8.683	8.522	15.256	15.127	6.673	5.337	6.683	13.532	8.982	8.815	9.083	8.988
Potri.014G050000	0.985	7.87	6.957	7.646	2.229	7.044	1.825	20.314	12.977	3.039	1.391	0.272	0.385	1.87	3.413	3.304	3.589	4.205	3.76	2.042	1.968	2.891	6.597	1.454	3.219	3.546	2.305	2.591	2.951	2.532	4.908	5.483	1.648	3.265	6.736	10.909	39.13	29.391	14.306	9.141	28.809	70.804	84.111	73.198	8.404	12.267	15.973	14.266	38.854
Potri.014G047000	2.013	0	0	0	1.443	0	1.938	0	0	0.024	0	2.139	0.758	0.269	0	0.506	0.436	0.363	0.247	0.11	0.249	0.491	0.043	0.239	0.097	1.01	0.336	0	0.367	0.63	7.853	4.31	1.397	0	22.478	0.495	0.242	0	0	0.151	0.203	0	0	0	0.019	0	0	0	0
Potri.014G046900	0.025	0	0	0	0	0	0	0	0	0	0	0.093	0.035	0.018	0	0	0.059	0	0	0	0.026	0.069	0	0.023	0	0.112	0	0	0.016	0.053	1.303	1.102	0.229	0	9.973	0	0.033	0	0	0.022	0	0	0	0	0	0	0	0	0
Potri.014G045100	1.472	6.193	7.028	5.114	1.7	7.859	1.996	5.632	5.187	18.053	4.499	1.149	2.902	0.811	22.391	28.114	19.732	25.711	19.32	12.488	15.678	26.462	12.748	12.345	11.339	8.483	21.404	9.903	20.322	21.151	6.263	6.444	5.809	12.538	10.749	5.356	8.213	4.343	5.717	5.291	11.931	3.296	4.289	9.919	8.997	5.809	7.177	7.284	5.089
Potri.014G041600	13.842	7.363	18.585	16.174	18.031	16.223	13.665	19.261	16.83	16.065	8.042	53.488	33.933	78.131	30.82	24.975	20.874	20.566	29.482	13.928	30.264	26.33	12.312	34.377	18.875	24.433	33.302	11.226	19.759	15.475	26.873	32.09	9.699	10.24	32.927	19.817	15.318	7.677	10.994	12.185	20.644	16.557	11.136	9.288	16.258	13.402	16.528	15.843	16.648
Potri.014G025800	5.405	8.961	0.924	0.75	7.71	1.436	5.726	3.21	1.498	3.294	4.333	19.169	11.329	5.861	1.07	1.656	1.851	1.747	2.039	3.734	1.653	1.392	5.859	1.145	1.779	1.828	1.805	5.432	2.497	2.616	1.958	2.811	1.977	5.213	3.398	2.499	3.382	0.187	0	2.051	5.308	0.214	0.597	1.751	1.995	0.259	0.054	0.161	0.174
Potri.014G066500	3.787	5.906	6.132	9.238	4.231	6.394	5.283	6.098	8.359	11.577	18.406	13.15	5.198	18.788	0.926	9.487	12.129	13.718	6.822	29.444	9.516	9.903	14.293	3.578	10.123	11.991	7.801	19.099	15.189	13.2	0.137	0.243	0.584	16.865	0.175	31.216	20.953	4.041	4.817	33.422	18.906	6.587	5.953	5.698	36.25	3.54	6.684	6.957	5.8
Potri.014G060500	9.007	6.267	4.601	6.598	4.74	4.549	6.461	8.597	6.518	6.841	9.135	8.933	10.16	6.918	7.308	3.132	2.146	2.404	3.297	6.754	4.934	3.57	5.725	5.944	2.832	2.351	4.661	6.19	5.556	4.546	10.262	10.822	9.857	7.372	11.08	11.988	8.475	9.908	5.3	10.631	8.355	15.936	16.343	24.909	12.464	10.487	5.945	7.351	10.472
Potri.013G153400	11.47	10.454	98.214	69.134	11.508	155.844	13.633	43.194	61.777	32.368	4.381	6.83	9.842	46.752	65.784	406.519	245.658	298.512	270.371	18.234	251.813	415.555	14.148	370.426	260.603	218.547	275.409	12.91	61.109	34.076	86.738	86.089	43.806	15.953	116.1	39.16	15.691	67.611	87.191	25.589	29.037	36.539	26.499	15.393	31.971	84.879	80.877	61.782	79.309
Potri.013G152600	7.102	6.971	5.338	4.496	6.697	5.688	8.562	10.37	7.261	13.384	7.027	4.965	6.502	4.77	12.301	6.212	7.652	7.704	5.55	8.04	5.587	4.287	11.116	2.258	8.109	6.894	5.391	8.357	10.36	9.479	7.844	8.701	6.814	8.662	7.809	9.156	9.311	5.824	4.852	8.461	9.732	5.083	7.32	8.612	8.9	3.934	2.955	3.74	3.683
Potri.013G145300	8.489	17.583	11.266	21.464	12.355	9.942	9.404	20.266	23.969	11.16	4.842	5.117	8.997	3.183	32.332	0.792	0.263	0.33	0.711	2.428	0.725	1.214	6.174	0.744	0.893	1.328	1.185	4.482	9.85	8.78	5.609	3.762	5.926	6.499	3.783	2.657	5.301	8.064	2.989	2.745	5.819	11.606	8.614	7.154	3.497	5.974	7.293	9.06	14.715
Potri.013G135600	0.365	0.224	0.319	0.035	1.076	0.054	0.731	0.164	0.052	0.346	0.901	3.337	3.584	1.141	0.449	0.437	0.68	0.481	1.073	1.124	0.595	1.261	0.21	1.078	0.521	1.386	0.983	0.619	0.727	0.664	1.859	2.642	0.438	0.645	9.627	0.84	0.757	0	0	2.349	1.159	0	0.128	0.048	1.408	0.034	0.036	0.044	0.082
Potri.013G128900	4.89	8.445	13.778	19.428	4.751	14.826	5.669	14.6	25.147	12.574	5.567	9.874	10.217	13.01	19.216	3.451	3.46	3.028	4.111	7.222	4.512	3.78	7.739	4.218	3.038	2.184	4.023	6.952	14.469	16.628	9.046	8.966	9.331	9.702	6.989	7.25	10.218	10.558	11.343	7.411	11.134	13.879	15.291	13.337	9.413	8.392	13.313	12.427	14.189
Potri.013G126800	17.963	13.642	23.349	19.288	12.423	18.623	13.568	37.185	31.604	11.354	4.163	35.557	19.927	32.086	25.916	43.214	36.951	43.426	54.116	2.628	31.451	36.517	8.814	27.072	30.55	20.107	30.566	4.66	19.108	18.502	32.984	25.354	12.063	7.249	28.844	13.758	27.885	5.561	7.934	11.604	24.245	14.928	20.144	26.896	8.598	6.939	6.684	12.218	19.454
Potri.013G109300	27.829	3.506	6.61	3.981	24.528	7.646	25.72	3.714	6.39	6.796	5.651	32.032	33.664	51.971	9.478	38.147	24.695	28.499	41.049	14.578	72.967	48.72	14.907	83.234	18.683	25.123	67.948	12.193	10.059	7.387	38.879	50.164	19.668	14.242	58.445	15.087	49.481	7.124	14.997	14.493	40.068	29.56	19.645	15.268	9.948	7.704	17.665	16.438	19.31
Potri.013G108600	8.636	4.937	9.268	9.795	10.495	9.992	9.481	8.055	10.926	21.487	15.875	10.238	9.852	9.181	38.771	15.814	16.12	15.896	19.203	21.182	25.094	15.155	17.327	25.704	9.022	6.22	20.628	19.885	18.074	20.475	13.993	11.08	8.73	17.88	9.812	22.464	16.063	4.429	5.492	20.446	18.98	7.37	7.604	5.225	23.68	4.043	8.292	7.538	8.847
Potri.013G107600	4.094	0	0	0	2.577	0	1.949	0	0	12.588	1.933	2.062	3.673	0.794	7.405	2.827	1.266	1.769	2.259	1.437	3.607	1.611	5.438	3.913	1.503	2.456	3.558	1.999	8.958	8.653	1.969	1.599	3.023	2.048	3.498	2.819	4.371	0	0	2.352	8.604	0	0.121	0	3.483	0	0	0	0
Potri.013G107500	0.15	0.104	0.13	0	0.101	0.075	0.129	0.175	0.075	1.291	4.496	0.811	0.877	0.187	3.133	2.532	3.554	2.9	2.358	4.788	3.129	3.175	3.011	2.276	2.879	2.617	3.406	2.653	0.923	0.67	4.837	5.099	4.553	2.596	6.071	4.117	3.163	0.207	0.639	3.821	2.876	0.082	0.115	0.284	4.749	0.302	0.394	0.901	0.307
Potri.013G104900	22.598	0	0	0	10.952	0	30.436	0	0	0	0	0.843	0.654	0.22	0	0	0	0.012	0	0	0	0	0	0	0	0	0	0	0.011	0	0	0	0	0	0	0	0	0	0	0	0	0	0.179	0	0	0	0	0	0.03
Potri.013G102600	0.052	0	0.056	0	0.054	0	0.265	0.106	0	0.194	0.304	0.091	0.164	0.097	0	0.283	0.263	0.23	0.635	0.517	0.483	0.436	0.17	0.63	0.344	0.491	0.494	0.024	0.175	0.326	11.771	16.294	8.768	0.106	21.316	1.8	6.253	0.155	0.084	1.74	4.2	0.091	0	0	1.256	0	0	0	0
Potri.013G101200	0.153	0	0	0	0.105	0	0.278	0	0	0	0	0.015	0	0.103	0	0.008	0.044	0.068	0.075	0	0.031	0.065	0	0.026	0.06	0.009	0.041	0	0.01	0.03	0.773	1.983	0.158	0	3.973	0.49	0.046	0	0	0.372	0.197	0	0	0	0.094	0	0	0	0
Potri.013G101100	0	0	0.142	0	0	0	0.017	0	0	0	0	0.027	0.013	0.19	0.117	0.012	0.014	0.022	0	0.016	0.008	0.024	0	0	0.014	0.031	0.013	0	0	0	0.757	0.691	0.085	0	1.599	0.168	0.058	0	0	0	0.139	0	0	0.118	0	0	0	0	0
Potri.013G100300	0.025	0	0	0	0.085	0	0.057	0	0	0.057	0.048	0.711	0.191	0.177	0.15	4.758	6.734	2.79	10.985	0.411	3.125	6.073	0.497	12.605	2.14	10.346	4.397	0.398	0.886	0.726	0.633	1.308	0.222	0.476	4.272	0.323	0.562	0	0	0.83	0.896	0	0	0	0.499	0	0	0	0
Potri.013G093400	21.272	49.334	87.186	82.149	28.682	94.884	27.756	67.496	68.274	29.872	21.493	24.92	28.256	22.542	32.592	16.174	16.517	12.693	17.438	17.529	20.045	17.807	20.937	20.797	16.502	15.397	19.054	18.605	27.788	26.153	29.939	27.815	34.516	25.201	22.748	22.195	30.575	109.828	125.015	20.084	27.733	85.256	83.951	79.717	20.629	132.091	117.051	110.981	88.893
Potri.013G091400	5.196	0	0	0	4.495	0	3.865	0	0	4.436	7.345	9.555	6.826	31.795	2.203	4.192	4.925	5.342	3.485	8.678	5.696	2.874	10.005	1.811	3.819	2.559	4.434	10.46	5.868	5.204	5.767	5.292	3.801	10.375	5.579	6.875	5.903	0	0	5.309	6.42	0	0	0	4.831	0	0	0	0
Potri.013G090400	0.055	0	0	0	0	0	0.118	0	0	0.038	0	0.02	0.023	0.011	0.088	0.109	0.029	0.028	0.045	0.026	0.083	0.041	0.015	0.056	0.038	0.042	0.029	0	0.145	0.069	0.204	0.191	0.178	0.016	0.289	0.113	0.101	0	0	0.015	0.029	0	0	0	0.113	0	0	0	0
Potri.013G090300	0.57	0.478	0.041	0.24	1.029	0.147	0.428	0.029	0	6.822	1.097	0.167	0.246	0.336	1.491	7.674	7.911	9.28	5.702	1.403	4.081	7.607	2.679	3.853	7.718	9.017	3.481	0.736	36.37	16.917	13.504	14.21	4.501	2.24	20.092	3.029	1.679	0.145	0.159	2.977	2.685	0.067	0	0.314	2.659	0	0	0.065	0
Potri.013G086000	2.84	2.385	1.17	2.613	3.241	1.519	3.473	2.505	2.156	4.321	4.189	3.727	4.67	1.884	3.593	1.347	1.357	1.272	1.392	2.826	1.56	1.252	2.511	0.649	1.68	1.129	1.061	2.785	3.938	3.62	3.636	3.636	2.441	3.286	2.742	2.56	2.607	2.868	0.718	2.78	2.98	2.563	2.776	2.388	3.349	1.469	1.12	0.854	1.646
Potri.013G082200	12.229	21.444	3.233	1.987	15.565	2.279	16.066	9.058	4.323	3.686	6.161	5.052	4.731	1.972	1.274	4.417	3.721	3.078	4.339	5.653	3.716	4.195	7.026	3.305	4.584	5.058	3.321	7.927	6.258	6.129	10.074	11.389	17.647	10.089	11.76	4.092	10.158	1.184	1.773	4.26	7.743	2.573	6.174	11.586	2.624	2.419	1.5	1.75	2.954
Potri.013G079800	5.988	4.305	8.199	9.943	4.533	8.588	6.042	8.287	10.018	6.167	3.509	4.006	4.838	2.999	6.892	3.996	4.096	4.062	4.756	4.658	4.613	3.77	4.453	3.996	3.838	4.487	4.455	4.846	6.893	7.097	5.736	5.912	4.657	4.589	4.799	4.424	6.064	8.068	8.702	4.148	6.229	8.577	8.646	8.85	4.893	7.294	8.173	7.314	8.492
Potri.013G079700	1.344	3.674	0.996	1.382	1.383	0.619	3.181	8.332	3.068	12.272	2.058	0.771	0.837	0.978	3.237	2.648	2.54	3.535	2.321	2.242	1.935	1.692	5.588	0.361	2.227	1.104	1.331	2.881	31.338	24.423	0.996	1.294	0.438	3.512	3.104	2.951	4.655	0.119	0.295	2.939	6.508	0.972	1.819	1.827	4.234	0.32	0.083	0.233	0.259
Potri.013G078500	10.491	0.832	1.324	1.166	6.118	0.371	11.629	0.816	0.312	12.681	2.279	15.164	8.004	23.096	6.23	1.513	1.349	2.032	1.608	6.05	2.929	3.22	3.064	3.869	1.32	1.246	3.702	2.728	7.831	10.353	16.043	15.726	18.119	3.456	17.575	4.72	24.069	0.673	0.326	5.536	26.864	1.637	2.707	4.912	7.057	0.628	0.985	1.506	1.378
Potri.013G124400	1.38	1.168	0	0	0.915	0	2.686	0.062	0.059	0.182	1.497	3.348	2.911	5.804	0	0.159	0.124	0.09	0.067	2.814	0.074	0.161	1.694	0.027	0.094	0.189	0.132	1.826	0.044	0.105	0.62	1.389	2.998	2.379	1.513	0.791	0.419	0	0	1.048	0.396	0	0.031	0	0.342	0	0	0	0.039
Potri.013G124100	1.432	0.79	1.248	1.105	3.012	0.269	2.391	1.038	1.689	3.532	2.15	1.468	1.887	1.376	3.66	0.521	0.36	0.328	0.45	1.443	0.64	0.403	1.91	0.383	0.589	0.619	0.371	1.714	4.868	4.905	2.346	2.17	2.429	3.187	1.327	1.391	2.42	0.939	1.295	1.474	2.675	0.767	1.242	0.718	1.27	1.174	0.96	0.82	0.99
Potri.013G123700	14.278	52.942	37.333	56.808	19.326	30.591	16.628	43.739	55.178	17.896	16.336	12.85	18.831	8.849	34.065	6.704	5.687	5.51	9.209	8.647	7.129	5.998	11.466	5.029	7.546	7.287	6.156	9.763	19.907	19.174	11.987	11.324	17.059	12.781	9.547	8.221	14.119	37.653	17.277	8.013	11.706	38.668	33.616	27.877	7.7	20.302	24.712	27.368	37.381
Potri.013G123100	4.497	0.678	6.303	4.795	2.561	6.376	3.848	3.536	4.074	4.278	2.119	7.441	4.099	7.829	6.311	2.481	1.422	1.777	2.412	1.969	2.789	2.343	2.621	4.111	1.923	1.755	2.898	2.475	3.082	3.182	4.4	4.638	3.583	2.769	3.786	2.449	4.558	3.953	6.377	2.232	4.501	3.309	3.151	2.972	2.465	4.889	6.002	6.244	4.484
Potri.013G119400	10.081	13.114	0.981	0.98	12.898	0.531	9.691	5.383	1.205	12.479	15.718	6.584	8.082	5.776	12.16	2.994	2.812	3.067	3.08	10.947	5.494	4.05	9.486	5.338	3.134	3.78	6.905	15.855	9.842	9.181	1.018	0.433	1.483	11.536	0.834	9.767	1.944	0	0.133	12.447	6.482	1.4	4.17	3.94	12.354	0.027	0.298	0.079	0.145
Potri.013G118900	8.685	17.315	16.274	19.728	8.307	17.154	8.004	16.351	20.797	16.346	9.808	9.708	10.084	8.351	24.671	11.592	8.266	8.65	12.112	10.822	13.923	11.326	11.39	15.706	7.937	4.821	13.658	11.339	21.46	22.526	21.5	20.216	13.125	16.43	13.939	13.857	13.25	12.718	13.841	12.168	14.941	20.389	17.378	15.114	13.262	13.817	16.702	14.773	18.849
Potri.013G110700	12.463	8.282	3.03	3.234	9.344	2.662	13.03	4.103	3.145	5.783	14.183	4.923	7.517	4.549	11.616	4.135	3.329	3.134	5.045	21.798	10.894	5.68	15.216	15.241	4.321	4.91	11.105	23.159	8.69	7.616	36.162	40.303	14.159	17.906	25.221	15.598	20.212	5.581	8.155	13.349	18.983	13.633	9.99	13.251	11.415	10.196	8.251	9.208	9.425
Potri.013G075400	7.736	7.583	16.68	18.502	7.599	17.649	7.249	9.752	16.151	10.099	23.982	7.118	5.73	4.111	13.281	28.317	27.363	21.794	28.456	19.486	45.527	24.266	10.548	53.551	16.515	10.528	37.749	15.049	6.906	7.583	1.373	1.229	1.455	12.558	1.343	32.008	5.941	10.261	10.501	30.762	5.491	17.507	14.268	8.504	41.534	13.282	18.191	15.772	13.93
Potri.013G067500	10.41	14.625	15.67	14.823	6.48	14.235	21.707	17.519	17.622	44.883	15.176	4.791	5.437	4.638	7.647	9.432	12.045	13.489	6.679	54.235	11.389	11.979	22.708	4.39	7.868	22.852	11.86	31.664	42.883	47.018	0.062	0.043	0.287	29.331	0.036	13.14	16.62	2.619	1.985	14.198	21.129	6.275	6.997	5.42	12.697	2.843	3.789	3.31	4.931
Potri.013G067000	1.187	3.347	0.397	0.625	4.36	0.062	2.614	5.976	2.236	5.443	0.72	2.691	4.97	0.744	5.487	8.688	6.529	5.999	13.256	0.513	9.837	8.537	2.293	21.408	5.996	8.493	12.104	1.109	5.86	5.617	5.371	3.244	7.366	2.111	6.244	2.334	5.772	0.077	0.042	1.031	6.531	7.132	11.426	13.561	1.062	0.096	0	0	0.42
Potri.013G060200	1.69	0.687	0.024	0.067	0.947	0	1.753	0.475	0.054	1.92	2.445	0.713	0.878	1.456	0.564	3.571	4.587	3.988	4.665	1.617	9.221	6.547	0.72	12.958	4.769	2.977	8.786	0.802	0.84	1.03	7.839	9.077	8.055	0.914	8.279	9.308	12.539	2.092	0.453	11.181	10.172	0.701	2.779	5.902	11.926	1.078	0.034	0.042	0.182
Potri.013G059600	18.502	5.315	2.709	2.42	17.069	3.275	24.157	3.256	2.222	30.577	18.981	5.69	4.539	8.032	14.85	8.372	3.946	4.342	8.288	20.169	5.062	5.304	22.369	6.904	5.793	10.607	5.725	21.684	27.082	23.57	3.222	2.744	1.471	19.299	1.316	14.248	6.142	2.691	1.63	10.733	15.604	0.779	0.851	0.411	8.806	1.948	0.548	0.867	0.41
Potri.013G056700	0.494	0.134	1.1	1.52	0.344	2.519	0.253	1.182	1.981	0.077	0.164	1.484	1.354	1.878	0.192	0.103	0.056	0.134	0.077	0.29	0.19	0.034	0.181	0.079	0.025	0.055	0.056	0.297	0.231	0.118	8.068	8.61	11.92	0.18	8.303	0.235	0.233	0.439	0.307	0.32	0.272	0.996	0.853	0.788	0.327	0.78	0.632	0.737	0.746
Potri.013G045200	0	0	0.07	0	0.016	0	0.018	0	0	0	0	0.36	0	0.016	0.553	1.113	0.832	0.49	0.909	0	0.389	3.691	0	4.41	0.74	2.194	0.883	0	0.026	0	7.577	5.027	0.516	0	14.662	0.175	0.029	0	0	0.086	0.025	0	0	0	0.264	0.06	0.043	0.073	0
Potri.013G042600	2.766	15.326	11.796	8.5	2.193	7.865	2.425	14.357	7.17	7.517	3.538	0.588	1.288	0.409	16.596	1.259	1.011	1.367	0.911	2.42	0.971	0.774	9.148	0.865	1.97	1.395	1.363	3.856	5.725	4.947	22.93	34.808	11.752	6.836	30.841	4.424	4.465	2.962	3.9	3.437	8.331	30.341	25.862	40.75	2.699	4.829	18.615	15.735	34.225
Potri.013G070500	18.578	23.724	9.334	12.077	17.712	10.778	16.773	9.633	11.323	10.383	76.55	3.304	5.687	3.152	13.317	16.819	18.692	22.869	11.859	34.854	20.375	16.259	17.415	2.902	23.231	12.835	14.12	29.208	6.312	6.305	1.063	0.703	0.929	24.572	0.998	41.528	3.104	17.513	12.036	47.4	3.441	14.071	13.293	7.937	45.267	14.75	10.729	9.853	13.484
Potri.013G048000	8.627	1.137	4.658	4.475	4.763	4.375	5.907	3.91	3.505	9.151	4.183	8.723	8.234	16.292	19.778	9.337	8.091	8.224	11.196	4.12	13.144	11.954	3.405	21.234	8.193	7.908	14.749	3.62	8.235	9.074	14.686	17.01	13.787	4.801	18.948	4.859	4.377	4.124	3.83	4.274	5.804	2.768	3.059	3.804	5.882	3.882	2.769	2.815	3.691
Potri.012G140500	0	0.137	0.053	0	0.016	0.074	0.112	0.16	0.076	6.763	0.502	0	0.014	0	0.018	0.086	0.166	0.099	0.078	0.251	0.045	0.07	2.479	0.018	0.129	0.163	0.055	0.813	0.944	1.926	2.109	3.315	24.298	2.285	2.765	0.105	0.05	0.111	0.236	0.368	2.375	0.085	0.346	0.13	0.041	0.068	0.049	0	0.133
Potri.012G138900	9.795	14.871	10.622	10.843	16.577	9.287	14.014	11.59	9.613	34.288	18.174	29.345	15.782	20.435	20.63	16.569	12.495	15.835	19.952	13.891	17.145	16.352	14.347	21.425	9.031	10.716	19.597	9.356	41.727	51.429	11.036	10.05	9.965	14.553	10.198	12.374	16.052	10.779	11.126	16.329	19.171	8.755	7.281	5.131	11.191	10.851	11.837	10.206	10.732
Potri.012G134000	0.08	0.213	0	0	0.095	0	0.041	0.02	0	0.133	0.132	2.524	0.966	2.395	0.375	4.632	6.7	4.169	5.748	0.107	2.249	5.069	0.4	3.932	3.724	9.519	3.708	0.059	4.992	1.657	1.354	9.363	0.654	0.271	18.541	0.75	0.18	0	0	1.111	0.738	0	0	0.053	0.211	0.049	0	0	0
Potri.012G133000	1.143	14.535	4.878	5.611	2.336	4.587	0.932	6.823	5.774	3.632	21.624	1.899	2.481	1.364	11.728	25.766	32.68	36.355	20.652	30.279	20.961	22.157	10.93	9.15	29.911	23.308	17.231	19.302	0.323	0.758	2.381	3.09	4.302	14.714	2.672	35.962	0.296	1.442	1.022	39.67	1.035	1.318	1.502	1.411	52.114	0.719	0.878	0.885	1.547
Potri.012G132600	15.056	4.91	7.651	8.612	19.547	6.836	15.657	13.193	10.312	2.257	0.208	24.358	16.05	30.452	1.029	0	0	0	0	0.055	0	0	0.237	0	0	0	0	0.072	0.211	0.256	0	0	0	0.246	0	0.28	0.08	0.689	0.56	0.141	0.258	1.922	2.447	1.778	0.015	0.33	1.082	0.614	0.934
Potri.012G132000	0	0.229	0	0	0.006	0.028	0	0	0	0.051	0.228	0.922	1.63	0.161	0.11	0	0.005	0.006	0.025	0.051	0.009	0.004	0.111	0.013	0.009	0.014	0.03	0.046	0.147	0.249	9.489	10.2	12.481	0.184	13.082	0.019	0.016	0	0	0.072	0.561	0	0	0	0.039	0	0	0	0
Potri.012G127700	21.483	0.144	0	0	6.131	0	7.685	0.035	0	2.648	0.735	8.177	4.452	1.23	1.801	0.644	0.65	0.725	0.502	1.417	0.293	0.605	6.825	0.192	0.427	1.039	0.592	1.932	0.828	1.568	32.099	56.886	54.464	4.714	22.497	5.03	17.349	0.102	0	6.325	9.735	0	0	0.046	5.2	0	0	0.083	0.032
Potri.012G125600	0.755	0	0	0	0.382	0	1.025	0	0	0.054	0	0.051	0.455	20.111	0	0	0	0	0	0	0	0	0	0	0	0.012	0	0	0	0	0	0	0	0	0	0	0	0	0	0	0.018	0	0	0	0	0	0	0	0
Potri.012G098500	16.732	16.04	0.969	1.55	18.206	1.246	15.822	5.936	2.445	15.505	17.694	17.533	18.351	15.985	9.411	14.718	16.918	18.93	12.817	16.068	14.312	14.031	27.003	10.687	18.113	20.849	15.426	20.544	20.67	19.59	8.918	8.682	11.919	22.01	12.432	12.563	20.102	0.88	0.573	13.671	22.883	0.439	1.9	2.339	11.604	0.253	0.604	0.525	0.967
Potri.012G094300	19.303	7.771	35.464	36.231	19.565	33.869	20.67	22.04	31.539	23.578	15.469	17.608	23.83	16.677	55.2	12.569	11.326	9.44	12.836	14.731	16.373	13.534	16.724	19.448	8.25	4.331	15.703	14.553	28.578	28.028	28.446	26.646	22.523	22.764	16.758	16.286	22.366	28.15	30.321	12.828	25.98	30.746	24.857	20.549	14.485	26.222	40.163	42.706	36.944
Potri.012G093900	0	0	0	0	0.044	0	0	0	0	0	0	0.017	0	0	0	0.109	0.143	0.059	0.216	0.065	0.047	0.018	0.044	0.073	0.041	0.01	0.095	0.064	0	0	0	0	0	0.189	0	0.017	0.046	0	0	0.016	0	0	0	0	0	0	0	0	0
Potri.013G025900	15.914	39.114	0.525	1.171	16.736	0.474	12.264	27.97	6.511	27.173	10.187	2.464	3.173	0.191	29.181	6.947	4.129	3.248	4.251	5.761	5.589	2.118	19.375	3.686	3.999	5.492	4.631	9.103	17.463	13.216	1.355	1.564	0.738	10.782	1.187	12.711	22.652	0.797	0.279	8.19	25.295	2.016	18.938	26.399	7.205	0.801	0.124	0.05	0.268
Potri.013G025000	51.108	46.985	186.54	178.798	37.615	178.131	57.069	155.452	160.309	104.679	36.536	65.407	54.777	67.943	127.21	55.316	52.221	52.859	68.577	49.499	55.054	48.847	48.014	71.328	58.925	72.991	64.087	43.842	74.257	73.612	78.825	75.468	71.635	41.482	81.267	51.713	72.994	146.651	178.266	47.8	79.767	146.521	136.498	116.388	65.115	149.022	162.579	165.865	146.083
Potri.012G135900	0.437	0.292	0	0.281	0.696	0	0.165	0.116	0	0.737	1.291	0.272	0.234	0.144	2.374	1.055	0.709	0.636	0.704	1.154	0.969	0.53	1.331	0.511	0.796	0.622	0.829	1.625	0.987	0.716	1.476	0.839	0.415	1.381	1.078	1.122	0.285	0.158	0	1.004	0.689	0	0.087	0	1.054	0	0	0	0
Potri.012G082000	0.024	0	0	0	0	0	0	0	0	0	0	0	0	0	0	0	0	0	0	0	0	0	0	0	0	0	0	0	0	0	0	0	0	0	0	0	0.021	0	0	0	0	0	0	0	0.015	0	0	0	0
Potri.012G043700	5.739	7.547	14.292	11.734	5.968	13.166	5.732	9.389	10.043	9.57	4.503	5.819	5.964	6.393	11.348	66.994	26.731	40.247	28.447	5.461	12.889	74.277	4.967	41.52	37.838	24.391	24.419	5.123	9.627	10.288	9.32	8.327	6.314	6.578	5.815	6.462	6.931	14.421	12.395	5.257	6.649	10.531	9.032	8.557	5.725	14.983	15.447	18.744	14.715
Potri.012G039400	6.587	0.985	0	0	4.91	0	3.594	0.162	0	0.315	0.343	2.833	3.268	2.276	0.027	0.069	0.054	0.06	0.077	0.123	0.083	0.153	0.115	0.116	0.204	0.265	0.035	0.125	0.117	0.184	4.475	4.773	2.66	0.355	3.929	0.395	3.676	0.385	0.717	0.734	2.109	0.734	0.871	0.604	0.585	0.768	0.556	0.342	1.114
Potri.012G039200	28.069	43.165	57.198	63.243	32.156	56.94	29.832	58.732	63.174	27.553	18.748	18.904	24.453	14.244	39.108	4.307	2.95	3.849	3.705	13.093	5.658	6.266	16.637	4.965	4.083	4.079	5.636	14.504	37.346	39.642	26.251	26.226	34.625	26.411	16.785	13.907	22.51	69.162	58.88	12.649	23.333	72.217	66.907	67.282	11.582	64.209	58.656	60.094	70.052
Potri.012G038900	40.263	15.671	34.72	46.398	34.607	31.174	40.82	42.551	54.693	36.766	25.999	19.8	23.641	17.784	42.225	14.388	15.012	16.138	15.197	22.308	12.459	11.873	25.977	8.137	15.984	14.02	12.485	21.4	37.717	43.179	27.366	28.728	33.351	25.749	26.305	30.964	31.47	42.641	29.056	27.283	30.95	76.213	76.855	68.866	29.418	28.59	28.15	29.692	50.975
Potri.012G110100	0.025	0	0	0	0	0	0.045	0	0	0	0.018	0.226	1.665	0	0	0.055	0.012	0.052	0	0	0.024	0	0	0	0.029	0.056	0.021	0	0	0	0	0	0.017	0.019	0	0	0	0	0	0	0.011	0	0	0	0	0	0	0	0
Potri.012G109900	0	0	0.067	0	0	0	0	0	0	0	0	0.025	0	0	0	0	0	0	0	0.016	0	0	0	0	0	0	0	0.047	0	0	0	0	0	0.02	0	0	0.013	0	0	0.074	0	0	0	0	0	0	0	0.07	0.04
Potri.012G109000	1.365	0.297	0.114	0	0.889	0	0.744	0.589	0	1.009	0.905	0.542	1.572	1.852	0.219	0.459	0.514	0.633	0.555	0.885	0.472	0.347	1.093	0.173	0.387	0.717	0.494	0.58	0.762	0.773	0.568	0.386	0.396	0.847	0.615	0.845	0.296	0	0.171	0.771	0.685	0	0.261	0.141	0.614	0	0	0	0.191
Potri.012G108500	0.479	0.084	0.093	0	0.667	0.047	0.566	0.25	0.145	0.016	0.087	1.293	0.731	6.344	0.997	0.081	0.021	0.109	0.175	0.049	0.062	0.19	0.086	0.101	0.123	0.287	0.082	0.035	0.887	0.499	31.256	12.76	17.862	0	81.588	0.351	4.01	0	0	0.149	4.152	0.3	0.411	0.456	0.366	0	0.065	0.052	0.164
Potri.012G104900	54.416	2.514	1.905	2.909	6.391	1.308	34.83	6.654	4.266	5.209	2.053	0.533	1.1	1.344	4.826	1.817	1.406	0.893	2.593	3.72	2.674	1.066	4.502	3.153	2.619	1.569	1.842	2.968	26.535	20.107	1.522	1.724	0.808	4.338	0.678	5.22	8.709	0	0	4.352	12.816	0.059	0.059	0.18	3.994	0	0.042	0	0.032
Potri.012G104700	11.341	2.414	5.912	5.531	11.699	4.447	10.878	5.873	5.072	10.201	12.201	8.728	10.861	6.957	20.775	5.548	4.172	4.528	6.593	8.148	6.035	5.455	9.537	5.407	4.639	4.433	6.556	9.262	16.317	13.515	13.598	12.376	9.266	12.101	9.873	10.733	8.655	3.225	3.559	7.704	10.211	7.373	6.53	6.373	9.153	3.486	4.541	4.886	6.252
Potri.012G100700	0.414	2.484	0.036	0	2.393	0.034	1.02	0.395	0.132	1.162	1.171	6.469	4.242	0.936	0.311	0.07	0.057	0.088	0.055	1.433	0.036	0.053	3.638	0.037	0.101	0.155	0.064	1.706	3.541	2.28	1.154	1.4	1.408	3.059	0.761	2.082	15.285	0	0	1.822	12.152	0.177	0.274	1.231	1.544	0	0	0	0.1
Potri.012G100200	3.968	0.137	0	0.601	1.953	0.051	2.071	0.655	0.71	1.137	0.221	1.567	1.503	1.941	5.128	0.057	0.104	0.028	0.107	0.092	0.058	0.029	0.253	0.065	0.034	0.041	0.081	0.13	2.78	2.499	0.04	0	0.046	0.202	0.091	2.37	10.005	0.1	0.054	1.191	10.049	2.274	2.407	4.756	2.2	0.064	0.032	0.113	0.483
Potri.012G032900	3.715	2.9	0.279	0.237	5.624	0.733	5.165	1.196	0.386	2.007	1.266	1.341	2.029	0.906	3.993	0.777	0.251	0.308	0.892	0.856	0.929	1.408	3.044	1.717	0.771	2.049	1.111	1.675	2.021	1.507	1.533	1.96	2.915	2.247	3.623	1.516	2.159	0.107	0.048	1.484	2.809	0.041	0.058	0.598	1.302	0.033	0.098	0.118	0.174
Potri.012G031800	0	6.351	0	0	0.016	0	0.02	0.346	0	1.404	1.584	0	0.02	0	1.679	0.246	0.229	0.066	0.261	0.567	0.136	0.008	2.346	0.011	0.241	0.107	0.142	3.041	0.38	0.43	0	0	0.031	3.676	0.024	0.548	0	0	0	0.625	0.051	0	0	0	0.39	0	0	0	0
Potri.012G031700	0.141	0.071	0	0	0.172	0.039	0.288	0.026	0	0.096	0.105	0.045	0.057	0.092	0.08	0.569	0.515	0.528	0.16	0.042	0.265	0.515	0.054	0.227	0.451	0.319	0.124	0.029	0.651	0.416	0.533	0.542	0.754	0.013	3.35	0.426	0.063	0	0	0.153	0.11	0	0	0	0.677	0	0	0	0
Potri.012G079100	1.011	0	0	0	0.766	0	0.945	0	0	180.266	6.274	0.598	0.389	1.872	4.48	2.967	5.041	3.85	6.4	3.392	2.956	2.228	24.878	2.608	2.298	2.189	2.386	7.487	18.737	30.087	0.053	0.054	0.239	16.862	0.124	2.478	3.177	0	0	3.499	22.625	0	0	0	3.012	0	0	0	0
Potri.012G077700	8.085	10.904	17.406	19.525	6.577	18.447	7.643	16.295	19.555	11.96	5.835	9.29	8.148	7.255	13.233	7.744	5.13	4.87	6.75	7.856	8.371	7.702	7.654	8.434	6.429	3.135	7.755	8.16	18.332	18.733	15.322	14.771	12.309	12.278	9.208	9.164	10.735	19.611	22.753	7.635	12.062	24.196	23.239	22.891	9.348	22.09	26.252	26.285	24.542
Potri.012G077500	10.29	5.675	14.33	14.479	9.229	15.779	11.414	11.638	12.547	14.215	5.579	16.139	14.768	13.907	15.72	6.775	4.528	4.157	5.38	7.836	8.485	7.676	7.631	9.943	5.191	2.839	7.698	7.71	20.19	22.124	15.165	15.42	16.905	12.171	10.753	9.215	12.297	14.827	17.414	8.539	14.358	18.885	16.042	16.396	8.797	16.952	20.957	22.809	21.201
Potri.012G075300	0.674	9.31	0.404	0.297	0.851	0.342	0.793	1.778	0.314	2.361	2.131	1.683	1.151	1.601	0.306	1.42	1.288	1.488	1.215	1.417	1.025	0.287	3.9	0.116	1.759	2.164	1.181	3.155	1.374	0.9	1.089	1.24	1.617	3.435	2.017	0.743	1.173	0.21	0.532	0.939	1.526	0.086	0.391	0.412	0.889	0.07	0.157	0.265	0.339
Potri.012G072700	13.822	16.334	10.091	10.211	11.147	10.581	13.455	12.008	10.566	16.361	18.224	8.04	10.149	4.868	13.911	13.003	16.895	17.408	16.77	19.076	14.456	9.63	23.5	6.361	13.307	11.716	10.452	20.749	20.896	20.027	13.198	15.049	11.181	19.886	17.945	16.143	14.413	9.852	8.845	11.88	17.597	11.738	11.058	10.695	15.903	8.268	9.098	7.587	9.002
Potri.012G072500	0	0	0	0	0.01	0	0	0	0	0	0	0.086	2.877	0	0	0	0	0	0.012	0	0.009	0	0	0	0	0	0	0	0	0	0	0.014	0.008	0	0	0	0	0	0	0	0	0	0	0	0.038	0.043	0	0	0
Potri.012G072000	0.046	0.035	0.036	0	0	0.059	0.02	0	0	0	0	23.714	26.388	5.542	0.118	0	0	0	0	0	0	0	0	0	0	0	0	0.012	0.01	0.013	0	0	0.007	0	0.016	0	0	0	0	0	0.01	0	0	0.068	0	0	0	0	0
Potri.012G070900	94.574	24.353	88.285	73.956	60.711	93.795	98.627	76.852	79.975	34.792	129.802	21.578	37.323	76.785	62.735	93.007	63.241	67.457	86.432	80.864	163.156	94.964	41.889	203.208	65.909	63.089	160.358	68.601	26.408	25.756	107.57	84.624	94.996	60.222	70.909	171.685	23.634	50.654	83.05	122.382	28.582	90.7	84.043	103.053	195.576	75.752	75.771	67.737	92.191
Potri.012G065000	13.195	9.526	0.845	1.326	13.487	0.694	16.133	7.626	2.559	8.159	14.63	19.915	13.92	26.182	6.972	4.95	5.11	5.407	4.364	18.358	5.628	4.362	12.879	3.246	4.021	3.178	4.668	13.229	13.45	11.736	14.376	14.664	17.235	15.081	12.847	19.618	24.393	0.951	0.868	16.364	22.925	2.018	6.439	14.086	15.363	0.383	0.488	0.207	1.01
Potri.012G062300	69.75	60.123	203.265	172.903	53.016	175.556	61.756	176.558	167.756	23.987	20.341	70.552	50.212	45.592	75.871	37.091	31.591	34.047	37.724	26.699	32.258	20.505	33.395	18.128	31.839	22.607	25.618	28.823	26.181	26.621	33.281	35.61	39.825	26.893	31.051	40.648	69.309	44.646	40.284	30.881	56.955	182.743	184.413	204.266	38.202	40.344	107.175	123.815	146.586
Potri.012G059900	5.526	2.282	2.316	2.579	1.747	1.665	3.431	3.908	4.406	8.93	1.047	2.184	3.182	5.362	3.287	0.187	0.083	0.098	0.222	0.988	0.497	0.247	3.857	0.435	0.216	0.194	0.741	1.303	12.35	12.935	0.084	0.104	0.121	2.676	0.051	1.118	0.724	0.037	0.04	0.969	10.596	0.318	0.46	0.686	0.742	0.082	0.048	0.144	0.086
Potri.012G059000	15.639	26.883	58.624	42.643	22.341	54.443	26.371	55.021	43.336	36.236	29.962	47.253	51.206	38.506	36.431	11.598	14.693	14.687	12.124	39.545	11.883	10.468	41.336	8.61	13.925	13.216	11.785	37.876	33.09	35.667	43.155	43.097	41.504	32.161	43.017	41.749	48.513	34.018	39.542	35.168	54.521	36.362	36.946	42.529	40.93	39.702	37.39	42.298	39.878
Potri.012G058200	20.407	29.486	62.646	54.99	21.04	54	22.705	49.925	52.034	31.675	22.244	39.071	31.811	34.359	50.033	24.452	25.736	28.335	27.551	29.297	28.531	20.233	29.805	27.36	20.888	24.051	26.502	31.326	27.826	27.361	32.439	27.756	28.672	27.468	36.782	25.454	32.169	35.512	43.603	26.586	36.236	39.959	41.304	32.884	33.035	41.1	43.074	40.435	43.029
Potri.012G055700	3.282	0.192	0	0	44.945	0	20.941	0.035	0	0.289	3.671	0.269	0.918	1.331	0.029	9.32	3.487	6.616	12.953	5.785	12.648	16.279	2.57	19.484	8.911	16.764	15.066	2.891	0.125	0.108	0.199	0.284	0.689	2.5	0.29	18.649	6.674	0	0	7.432	3.669	0	0	0.071	8.528	0	0	0	0.032
Potri.012G055600	2.232	2.342	3.17	1.276	4.742	3.278	3.643	6.666	2.846	13.612	1.64	2.398	3.086	2.035	7.939	18.994	17.405	18.457	37.616	4.128	24.828	29.619	5.742	29.976	17.739	11.487	17.613	3.05	18.513	15.621	5.435	6.469	2.997	3.729	9.064	9.084	0.796	2.377	4.292	4.341	7.96	0.474	0.537	1.4	3.624	3.985	0.605	0.539	0.71
Potri.011G169300	5.079	8.03	2.307	3.616	6.72	2.859	5.606	6.082	4.987	6.943	4.803	9.81	10.779	13.547	4.822	2.709	2.67	2.177	2.768	6.082	3.216	2.621	4.629	1.922	3.088	2.47	2.74	5.861	8.544	8.034	11.905	14.085	12.344	6.802	10.172	6.073	10.417	4.501	3.207	6.345	9.275	4.226	6.61	8.24	6.165	4.429	2.226	1.812	2.757
Potri.011G164400	3.319	3.011	7.388	4.425	6.397	7.581	7.487	6.239	7.935	5.125	6.354	2.075	8.684	4.944	4.926	5.657	6.62	4.497	9.359	7.696	6.79	6.179	13.427	8.028	9.009	4.917	4.049	12.917	6.652	5.17	5.589	7.215	4.754	5.357	11.579	6.135	8.014	9.42	10.702	7.115	7.246	8.338	4.295	5.414	5.038	5.679	2.662	6.003	3.539
Potri.012G031100	8.526	12.984	109.046	99.094	19.134	105.669	10.539	46.363	76.5	17.312	29.471	21.005	10.287	24.362	16.211	18.778	16.741	16.321	15.999	21.88	18.16	13.579	13.27	12.196	15.609	12.097	15.895	17.24	11.423	10.394	2.69	1.695	0.327	13.733	1.088	47.11	13.732	41.014	77.807	49.845	13.52	52.436	34.329	28.814	70.936	74.61	124.604	117.362	95.339
Potri.011G161901	6.324	16.958	9.754	14.055	8.117	10.404	5.952	13.031	14.773	8.485	5.691	2.938	5.269	2.141	19.689	1.267	0.94	0.856	1.5	3.098	2.159	2.466	6.713	2.007	1.316	0.86	1.952	5.085	10.968	10.141	5.949	5.564	8.496	9.286	4.281	3.823	4.836	12.302	8.48	3.535	5.124	15.655	14.379	12.708	2.602	9.473	13.693	13.367	15.976
Potri.011G157700	0.071	0.123	0.018	0.076	0.108	0	0.088	0.15	0.057	0.102	0.037	4.345	4.864	1.437	0.276	0.011	0.007	0.015	0.02	0.019	0.017	0.017	0.028	0	0.017	0	0.007	0.092	0.09	0.086	0	0	0.006	0.057	0	0.04	0.024	0	0	0.011	0.047	0.02	0.031	0.051	0.005	0	0	0.031	0.021
Potri.011G157100	0.229	0.354	0.797	0.591	0.75	0.563	0.633	0.609	0.788	0.906	0.259	1.219	0.659	2.265	0.519	0.45	0.303	0.792	0.425	0.23	0.454	0.245	1	0.239	0.261	0.163	0.371	0.091	0.976	0.981	2.914	1.737	3.89	0.464	2.527	0.98	0.922	0.209	0.375	1.025	5.517	0.667	1.06	1.143	1.471	0.176	0.445	0.182	0.493
Potri.011G149700	1.985	1.266	0.229	0.191	2.916	0.184	3.424	0.431	0.104	0.585	11.934	1.035	2.566	2.578	1.387	20.754	8.883	18.996	11.479	10.213	15.693	16.623	3.905	17.882	13.927	7.981	13.747	7.336	2.378	1.979	1.101	0.368	2.025	6.599	1.112	11.014	0.202	0	0	7.377	3.066	0.037	0	0.162	7.55	0	0	0	0.065
Potri.011G149300	12.567	10.299	22.186	22.458	12.587	26.1	12.048	23.054	26.329	26.79	9.061	12.316	10.257	17.938	34.464	40.898	37.65	39.114	45.093	15.078	39.922	36.551	17.893	46.533	40.357	26.612	35.605	15.118	42.093	39.389	23.467	24.888	19.735	19.737	21.063	21.456	27.966	21.035	26.414	17.929	32.273	23.997	27.228	34.085	18.289	22.612	21.53	21.863	21.289
Potri.011G148900	0	0	0	0	0	0	0	0	0	0	0	0	0	0	0	0	0	0.017	0	0	0	0	0	0	0	0	0	0	0	0	0	0.148	0	0	0.051	0	0	0	0	0	0	0	0	0	0	0	0	0	0
Potri.011G147400	10.571	4.9	8.713	8.137	11.412	8.412	13.468	8.529	6.344	5.268	13.638	20.378	22.698	30.911	12.938	3.282	1.78	2.009	2.358	17.016	7.323	6.327	8.337	7.493	3.292	2.132	6.438	9.799	10.804	9.485	13.417	17.389	19.866	12.826	13.498	17.513	18.811	4.568	9.971	19.54	18.109	20.379	16.769	23.009	14.355	10.223	13.326	13.969	17.633
Potri.011G140100	23.973	23.1	32.828	42.658	23.087	33.545	20.85	23.194	33.987	16.128	47.504	9.141	11.247	11.377	27.941	13.539	10.535	9.292	7.694	31.679	15.378	14.747	15.754	7.554	16.123	5.976	9.658	24.007	15.816	16.256	3.418	3.323	2.956	30.315	1.807	45.59	10.388	29.981	34.423	52.267	10.319	49.209	41.524	29.4	51.233	38.792	42.056	37.59	49.613
Potri.011G125900	0.279	0.079	0.13	0	0.435	0.281	0.345	0.1	0	0.983	0.014	0.444	0.121	0.291	0.085	0.074	0.031	0.014	0.333	0	0.051	0.012	0.068	0.013	0.086	0.034	0.047	0.013	1.645	0.733	0	0.091	0.028	0.028	0.187	0.058	0.009	0.319	0.195	0.086	0.4	0	0	0.038	0.094	0.292	0.121	0.211	0.098
Potri.011G125600	0.143	0	0	0	0.112	0	0.41	0	0	0.017	0	0.421	1.363	0.035	0	0	0	0	0	0	0	0	0	0	0	0	0	0	0.01	0	0	0	0.009	0	0	0	0	0	0	0	0	0	0	0	0	0	0	0	0
Potri.011G121800	6.079	10.078	13.763	15.335	6.309	17.812	6.386	19.093	17.653	11.402	5.792	4.758	6.021	3.912	17.588	3.96	3.275	4.069	3.006	6.254	4.314	3.038	9.128	3.83	3.209	2.867	3.765	6.678	9.312	9.018	5.274	5.374	3.796	6.56	5.471	6.204	8.13	11.105	10.607	6.242	9.308	13.392	17.924	11.415	6.879	9.05	12.097	10.778	12.134
Potri.011G116800	30.648	4.972	0	0.097	30.937	0.068	30.822	2.939	0.337	9.988	9.465	19.803	16.327	47.45	4.988	6.494	8.109	14.318	23.666	19.535	6.48	3.848	30.225	2.91	9.77	5.641	5.539	19.791	11.666	16.729	0.33	0.084	0.344	17.096	0.165	43.166	11.99	0	0	26.963	14.594	0	0.07	0.456	28.835	0	0	0	0.038
Potri.011G116400	4.825	3.463	2.758	3.915	5.485	1.742	3.823	20.763	12.004	14.182	4.119	0.494	0.907	0.1	5.733	1.126	0.981	0.724	1.193	3.917	0.761	0.461	4.691	0.092	1.405	1.222	0.611	5.069	14.99	15.41	2.975	3.148	1.137	4.779	2.477	2.19	1.552	2.473	0.258	2.225	4.894	8.468	17.977	12.228	1.565	0.31	0.082	0.129	1.693
Potri.011G115600	5.105	0.965	11.974	5.799	3.792	21.926	5.1	3.77	2.162	27.481	4.646	2.781	2.346	3.203	32.047	42.292	33.739	44.875	43.114	4.753	25.242	37.325	6.209	30.602	32.26	31.095	37.291	4.604	25.231	18.148	21.761	44.174	9.895	5.287	43.686	7.22	5.621	6.522	6.3	7.929	9.26	0.939	1.173	0.942	8.837	7.597	5.004	3.317	3.076
Potri.011G102100	4.235	2.299	1.57	2.377	0.858	2.123	1.086	2.083	5.703	2.33	0.316	0.94	3.078	1.61	6.053	0.62	3.605	2.032	0.537	2.71	0.811	2.217	4.41	0.885	5.113	6.493	1.841	2.215	1.821	2.13	5.692	2.52	5.501	3.285	1.069	2.693	1.467	6.18	0.849	2.509	1.349	4.22	0.866	0.987	1.92	1.24	0.831	3.236	1.374
Potri.011G098400	2.711	2.603	3.704	3.122	2.436	4.712	3.234	6.658	4.236	8.807	4.383	3.761	5.056	4.009	4.548	4.53	5.916	5.899	5.263	7.718	4.469	4.246	8.081	2.923	5.127	6.327	4.612	7.691	7.342	6.952	9.382	8.608	5.189	7.252	5.856	5.457	8.496	2.954	3.042	6.44	8.755	2.584	4.177	3.314	7.216	3.47	3.102	2.706	3.405
Potri.011G096600	5.381	13.603	3.227	4.593	3.299	3.47	4.828	7.813	5.774	8.557	9.558	5.434	5.288	2.615	4.697	1.848	1.889	1.738	1.756	12.319	2.507	1.396	10.375	1.132	1.893	2.106	2.105	14.998	6.028	6.438	3.132	2.674	2.71	11.657	1.933	6.489	1.441	1.812	1.313	6.768	2.405	0.812	1.11	1.3	5.474	0.827	0.817	0.748	0.58
Potri.011G096400	0.621	1.873	0.272	0.531	1.524	0.273	1.228	0.614	0.701	3.538	2.504	1.101	1.212	0.388	0.659	0.978	1.148	1.267	1.215	2.641	1.279	0.812	3.437	0.584	0.93	1.019	1.092	3.198	5.343	5.215	1.748	1.735	2.082	3.9	1.401	1.535	2.334	0.089	0.262	1.645	2.677	0.198	0.271	0.16	1.274	0.257	0.223	0.08	0.252
Potri.011G132400	33.32	47.731	97.377	81.392	26.935	86.028	28.141	64.314	65.77	45.225	30.529	33.672	36.564	31.894	50.803	47.784	51.618	49.478	56.676	40.033	46.187	38.836	41.284	39.414	51.87	55.485	42.618	42.229	41.21	42.183	49.076	49.995	44.128	36.158	56.701	39.561	42.379	54.841	60.188	33.772	42.73	62.652	59.081	51.502	38.453	49.463	60.111	69.384	59.913
Potri.011G131100	1.011	0.445	1.598	1.738	0.87	1.163	1.263	1.056	1.057	1.633	1.164	1.165	0.912	0.581	1.062	23.317	17.357	13.19	12.372	1.277	7.687	12.965	1.119	2.857	15.067	15.517	7.901	1.349	5.524	1.934	22.137	26.205	4.766	1.48	40.926	3.576	1.743	1.033	1.602	2.596	1.804	0.446	0.714	0.389	1.782	0.763	0.91	0.841	0.604
Potri.011G129500	0.66	0.44	0.169	0.034	1.561	0.379	0.917	0.319	0.19	1.033	1.423	0.841	0.976	2.096	0.121	3.873	2.633	1.527	3.256	1.831	2.821	2.177	1.482	3.19	0.913	1.791	2.505	1.142	0.269	0.184	3.791	4.195	2.487	1.928	8.324	2.23	2.059	1.935	1.822	2.599	2.594	1.088	0.69	0.573	2.162	1.288	1.825	1.13	0.333
Potri.011G087900	2.819	3.043	11.351	13.483	3.179	9.66	4.09	9.45	12.542	5.956	4.178	2.113	2.689	1.75	11.809	4	4.305	3.639	4.593	3.949	5.557	3.17	4.124	5.043	3.346	2.415	3.999	4.773	6.516	6.133	6.603	6.099	5.54	5.68	5.408	4.32	5.074	6.933	6.596	3.253	6.186	11.185	8.413	5.274	4.108	5.356	9.07	9.848	12.183
Potri.011G083100	27.789	32.769	23.672	26.417	20.402	24.501	31.648	24.744	22.838	21.398	24.729	11.137	19.069	6.257	40.251	8.808	7.645	7.257	8.451	17.971	13.737	9.876	16.908	13.198	11.093	5.796	12.148	24.326	11.518	11.995	8.792	7.457	5.971	22.732	6.83	22.519	1.73	4.621	4.139	19.2	3.687	5.457	6.346	5.643	28.857	4.802	4.608	4.843	4.658
Potri.011G077100	10.004	18.026	35.212	37.363	11.836	34.662	7.7	31.414	45.419	12.802	7.807	6.829	8.048	5.846	30.614	7.762	9.338	7.274	10.744	9.938	6.831	5.408	11.154	2.664	7.243	3.409	6.682	11.539	16.749	15.587	14.942	16.471	7.271	10.619	13.115	11.894	11.416	27.302	19.759	9.733	13.492	34.74	31.47	24.698	11.185	18.462	22.819	19.993	29.512
Potri.011G075800	97.495	0.481	0.057	0	121.24	0	109.547	0.152	0.051	0.328	0.112	195.342	129.321	47.198	0.238	0.011	0.014	0.018	0	0.113	0.01	0.016	0.016	0.025	0	0.021	0.01	0.088	0.47	0.201	0	0	0	0.089	0.011	0.113	0	0	0	0.149	0.023	0	0	0	0.489	0	0	0	0
Potri.011G071800	2.574	3.905	0.425	0.63	2.967	0.296	3.138	2.064	0.907	4.821	0.961	2.635	3.018	1.659	2.651	4.133	2.745	5.108	3.794	2.215	3.886	5.836	3.19	3.88	5.071	4.951	5.296	2.389	3.862	3.117	7.774	6.945	5.133	2.731	7.171	3.451	5.746	0.02	0.12	2.58	4.789	0.147	0.767	1.031	1.792	0.037	0.068	0.023	0.122
Potri.011G071700	2.451	5.342	15.618	14.738	2.5	17.33	3.058	12.735	15.37	6.034	3.177	8.496	8.176	5.816	9.364	8.685	5.784	5.418	8.51	3.617	6.955	7.58	4.438	8.302	6.524	4.222	8.252	3.529	8.774	8.05	27.965	25.489	13.453	4.684	22.577	7.287	6.472	11.537	13.2	5.892	7.756	13.395	12.291	14.627	7.763	11.238	14.428	14.441	14.911
Potri.011G070100	0.484	0.104	0	0	0.946	0	3.293	0	0	18.606	2.361	0.411	0.528	0.522	6.271	2.37	2.473	1.961	2.382	2.842	8.379	5.712	4.568	12.665	3.782	4.287	7.905	3.15	4.572	5.495	36.623	32.573	74.463	4.459	25.074	3.74	1.458	0	0	2.227	8.945	0	0	0	4.408	0.104	0	0	0.034
Potri.011G109500	70.517	70.704	35.406	34.418	69.084	33.2	73.854	63.313	37.973	103.096	81.356	74.328	84.591	65.557	72.686	121.606	115.899	115.755	137.642	75.922	174.441	101.406	96.244	207.771	109.393	115.679	166.944	79.701	82.944	92.475	98.865	97.228	98.254	64.702	131.475	92.042	109.38	37.997	30.64	80.165	112.703	23.039	33.892	29.285	97.346	27.122	17.61	18.827	19.968
Potri.011G106800	2.23	13.78	1.961	2.171	1.809	1.388	2.54	10.748	3.711	7.171	3.147	1.522	1.954	0.564	4.79	1.541	2.077	1.352	1.47	4.502	1.127	1.136	8.529	0.564	1.993	2.208	0.969	6.926	5.381	5.013	7.768	6.308	3.499	9.731	3.337	2.82	8.168	0.545	0.663	3.129	6.699	3.876	7.897	5.829	3.17	0.759	0.548	0.963	2.531
Potri.011G069600	23.483	6.183	0.31	0.099	38.366	0.18	17.767	0.842	0.26	1.453	2.445	24.922	17.252	2.045	1.038	2.239	1.959	1.449	1.835	3.15	2.271	2.699	2.041	2.679	2.381	4.264	1.702	2.65	1.293	1.39	7.112	12.026	10.532	4.481	5.706	5.111	25.844	0.079	0.294	7.69	9.459	0.328	0.706	0.277	6.605	0.242	0.328	0.538	0.475
Potri.011G057000	0.779	0.98	1.96	0.43	1.314	2.929	0.647	0.819	0.386	3.472	1.269	5.348	2.254	1.055	7.567	19.083	21.645	25.09	23.082	1.092	26.151	43.835	1.549	64.102	18.127	22.625	25.828	1.223	1.868	1.383	30.718	30.341	9.765	1.519	67.678	4.27	3.598	0.218	0.086	1.695	4.847	0.266	0.872	0.646	1.974	0.157	0	0	0.302
Potri.011G056900	0.446	1.786	0.842	0.664	0.741	1.288	0.568	1.383	0.163	1.606	0.294	0.437	0.361	0.613	3.925	7.408	5.78	6.359	9.008	0.361	7.438	11.601	0.808	16.397	5.706	12.283	7.121	0.21	1.507	1.293	10.68	8.215	3.295	0.596	16.713	1.47	4.011	0.365	0.374	0.676	2.881	0	0	0.216	1.343	0.329	0.112	0.132	0
Potri.011G055900	9.407	37.659	1.078	0.263	7.805	0.888	5.822	2.822	0.361	15.073	11.019	0.648	1.088	0.544	5.966	4.729	5.413	9.466	5.763	14.674	4.416	2.289	35.298	2.786	3.608	3.679	4.338	26.838	11.689	12.361	11.024	2.997	1.738	21.803	4.571	29.774	8.12	0.782	0.478	17.536	11.049	0.202	2.112	4.108	23.566	0.316	0.059	0.149	0.269
Potri.011G055500	6.274	32.013	0.247	1.653	11.161	0.428	8.727	5.031	2.201	4.484	8.559	1.845	2.684	2.133	2.654	6.724	4.537	4.876	8.115	16.435	3.735	4.507	23.624	2.984	4.932	5.763	4.817	19.816	5.272	4.724	13.621	18.402	5.264	19.209	9.534	12.941	24.087	2.044	0.546	12.05	19.83	5.045	12.578	18.394	8.98	1.357	0.258	0.53	1.757
Potri.011G054000	0.06	0.161	0.054	0.191	0.063	0.099	0.045	0.115	0.087	0.13	0.064	0.064	0.141	0.048	0.091	0.011	0.01	0.012	0.011	0.027	0.015	0.019	0.034	0	0.018	0.011	0.012	0.024	0.153	0.127	0.157	0.096	0.159	0.029	0.126	0.034	0.096	0.052	0	0.019	0.118	0.054	0.075	0.205	0.044	0.038	0.023	0.02	0.054
Potri.011G053700	10.512	5.942	2.614	3.18	13.928	2.229	15.195	6.331	3.033	8.621	7.199	23.755	18.54	31.75	14.435	6.226	5.034	5.784	5.055	12.128	3.993	4.72	10.392	2.582	6.907	6.471	4.005	10.212	16.57	12.095	29.552	31.683	21.635	8.589	45.644	14.243	21.421	1.393	0.572	14.516	21.974	2.468	2.685	3.367	15.581	0.687	0.695	0.585	2.8
Potri.011G053400	0.036	1.421	0	0	0.01	0	0.037	0.641	0.093	0.447	0.274	0	0.113	0	0.351	0.595	0.74	1.018	0.724	2.154	0.492	0.646	3.646	0.402	0.4	1.272	0.692	2.874	0.575	0.997	0.02	0.06	0.031	3.797	0.044	0.654	5.33	0.092	0	0.648	3.18	0.863	1.897	2.178	0.653	0	0	0	0.294
Potri.011G051600	0.116	0	0	0	0.116	0	0.146	0	0	0.069	0	0.047	0.059	0.818	0.749	6.658	6.91	3.462	10.905	0.05	15.879	7.061	0.072	22.298	5.52	1.619	8.713	0.019	0.68	0.453	0.672	0.455	0.295	0.021	2.436	0.345	0.267	0.095	0	0.086	0.331	0	0	0	0.28	0.078	0.04	0.101	0.038
Potri.011G080000	15.01	17.893	16.618	18.765	17.546	15.97	16.734	19.907	19.545	30.425	17.511	16.91	17.702	10.553	25.833	9.778	9.991	8.929	12.239	26.505	12.985	8.861	29.776	11.984	7.491	6.235	10.715	28.332	27.284	26.298	35.513	36.495	25.057	30.46	29.596	24.445	49.798	12.003	10.915	27.801	44.81	16.675	16.718	14.199	26.513	11.316	13.055	10.779	18.379
Potri.011G079300	0.078	0.045	0	0.062	0.119	0.048	0.089	0	0.05	0.056	0	0.036	0	0.056	0.024	0.009	0.012	0.022	0.024	0.04	0.006	0	0.233	0.014	0	0.013	0	0.015	0.094	0.1	0.796	0.22	0.526	0.08	0.951	0.057	0.05	0	0	0.045	0.32	0	0	0	0.067	0	0	0.078	0.062
Potri.011G041400	3.109	5.594	2.369	2.222	3.344	3.166	3.395	3.713	2.892	4.949	3.659	2.796	3.794	1.292	5.918	1.482	1.382	1.283	1.403	3.456	1.976	1.288	4.283	1.086	1.139	0.636	1.441	3.658	8.22	7.736	4.36	3.779	3.013	6.336	2.234	2.95	3.36	1.56	1.914	2.706	4.234	2.648	3.7	3.558	2.205	2.874	2.612	2.135	2.921
Potri.011G010901	1.504	1.943	1.663	2.486	1.487	2.003	1.372	2.763	2.348	1.677	1.194	0.902	0.892	0.851	1.466	0.698	0.763	0.766	0.856	1.097	0.503	0.454	2.12	0.133	0.685	0.626	0.47	1.469	1.832	1.845	1.352	1.296	1.044	1.905	1.217	1.435	1.62	1.594	1.061	1.32	1.701	2.771	2.664	2.321	1.359	1.328	1.673	1.356	1.852
Potri.011G007800	1.153	0.554	2.955	1.173	1.315	4.326	1.563	0.825	1.016	1.257	0.737	6.384	14.917	2.189	3.413	63.46	45.052	47.978	29.808	0.686	26.995	95.281	0.553	56.373	57.89	29.452	30.288	0.618	2.688	2.103	14.434	11.329	11.374	0.725	29.166	5.732	5.754	0.421	1.176	2.452	6.987	0.229	0.069	0.361	1.429	0.795	0.537	0.337	0.323
Potri.011G061800	0.044	0	0	0	0.011	0	0.013	0	0.026	0.019	0	0.019	0	0	0.025	0	0	0.011	0	0	0.008	0.004	0	0	0	0.027	0	0	0	0.009	0.345	0.588	0.548	0	0.584	0.019	0	0	0	0	0	0	0	0	0.02	0	0	0	0
Potri.011G061700	2.425	0.143	0.056	0.212	1.768	0.277	0.694	0.157	0	5.974	0.075	1.905	2.159	6.722	4.701	65.819	47.193	77.842	53.679	0.368	26.619	92.227	1.198	66.701	52.818	65.392	38.334	0.532	9.365	6.619	20.876	7.509	7.771	0.494	27.852	2.166	0.55	0	0	0.253	3.811	0	0	0	1.6	0	0	0	0
Potri.011G060000	7.21	11.569	27.179	26.584	5.506	29.268	5.771	20.83	25.654	10.196	4.665	5.031	4.732	4.253	12.807	6.012	5.46	4.905	7.287	5.987	6.846	5.247	6.528	5.182	5.881	4.271	6.319	6.116	7.361	6.501	8.006	8.213	5.812	6.333	7.276	6.49	8.539	20.483	25.142	5.949	8.668	33.004	34.237	45.445	7.735	26.979	30.461	31.465	27.354
Potri.010G248300	5.562	4.045	17.958	15.628	4.152	22.884	4.447	11.479	10.652	11.245	2.648	7.697	8.604	4.481	11.948	3.367	3.062	2.538	4.029	3.7	3.284	3.088	4.2	3.227	3.991	2.906	3.187	4.698	12.018	10.317	10.259	8.736	6.931	4.405	7.527	5.111	7.919	17.162	19.784	4.604	8.237	10.614	9.54	7.561	20.875	19.933	19.739	15.777	11.737
Potri.010G248100	1.695	2.288	3.289	3.41	1.684	2.605	1.781	4.833	3.826	4.862	1.051	2.507	2.313	1.098	4.711	1.338	1.129	1.147	0.986	1.668	1.439	1.357	2.605	1.17	1.6	1.347	1.24	1.917	5.013	4.639	3.612	4.123	2.728	2.053	2.35	1.689	2.967	3.478	3.934	1.519	2.992	2.78	2.677	4.163	4.103	3.014	3.614	3.271	2.954
Potri.010G247500	17.968	7.353	6.332	8.164	24.571	5.132	18.898	10.955	8.727	9.216	4.889	26.474	20.763	77.435	15.309	13.139	5.528	5.568	15.853	17.859	20.812	11.548	12.97	18.962	9.797	9.56	17.677	13.823	47.358	58.171	33.868	29.307	24.402	15.459	24.936	13.448	34.542	5.94	3.701	14.118	35.204	7.461	7.645	38.203	5.704	3.562	3.573	6.601	5.424
Potri.010G247200	0.508	0.317	0	0.055	0.831	0.059	0.953	0.123	0	1.772	0.374	0.24	0.919	0.498	0.444	0.14	0.203	0.113	0.27	0.16	0.199	0.07	0.748	0.103	0.173	0.204	0.11	0.489	1.1	0.957	1.389	2.515	2.748	0.573	4.514	0.239	0.293	0.058	0	0.167	0.449	0	0	0	0	0.028	0	0.021	0.056
Potri.011G033000	1.378	0.691	0.81	0.98	1.1	0.683	1.53	1.795	2.297	0.802	1.863	0.519	0.3	1.479	1.706	1.722	0.886	0.529	1.345	1.885	1.278	1.333	1.063	1.761	1.077	1.11	1.558	1.356	0.897	0.769	9.127	10.457	5.529	1.356	7.094	3.696	4.613	15.676	5.748	4.982	4.462	6.71	6.032	4.822	4.109	6.885	3.955	2.217	5.251
Potri.011G031000	16.504	25.298	8.986	8.631	17.647	7.445	17.468	12.168	7.847	20.051	28.197	34.666	40.527	17.778	16.849	16.686	17.142	16.624	18.5	25.477	14.57	15.989	25.5	10.565	18.025	18.072	13.812	24.579	21.945	19.344	25.382	24.852	12.832	22.958	21.694	29.807	32.069	11.371	7.871	28.591	35.503	9.595	13.196	17.327	26.37	7.611	7.289	7.068	6.431
Potri.011G023600	0.017	0.383	0	0	0.048	0	0.094	0.32	0.051	0.036	0	0	0	0.081	0	0.01	0	0	0.01	0	0.005	0	0	0.016	0.045	0.038	0	0	0	0.037	1.318	1.671	0.522	0	1.354	0.284	1.149	0	0.057	0.071	0.747	0.163	0.249	0.515	0.694	0.066	0.034	0	0.128
Potri.010G238900	0	0	0	0	0	0	0	0.041	0	0.028	0	0.129	0.396	0.152	0.302	0	0	0	0	0	0.008	0	0.051	0	0	0	0.015	0	0	0	0.164	0.132	0.26	0	0.127	0	0.098	0	0	0.061	0.036	0	0	0	0	0	0	0	0
Potri.010G235900	11.059	22.299	26.199	29.563	12.855	29.882	11.621	20.93	25.557	16.823	10.724	7.317	8.898	5.883	23.938	7.196	5.236	4.797	8.275	11.033	8.986	8.338	12.27	9.503	6.262	4.157	8.428	13.162	18.571	20.943	18.475	18.436	14.919	14.81	10.339	10.602	13.347	25.895	25.637	11.242	13.26	24.256	19.385	18.29	29.33	32.412	30.953	30.455	24.554
Potri.010G235000	0.373	1.035	1.212	0.63	0.522	0.305	0.691	1.081	0.629	1.601	0.386	0.341	0.35	0.161	0.334	0.069	0.108	0.032	0.095	0.155	0.021	0.061	0.871	0.065	0.112	0.073	0.035	0.414	1.928	2.133	5.264	5.196	0.524	1.025	3.162	0.281	0.601	0.554	0.233	0.464	2.691	0.233	0.24	0.27	1.088	0.124	0.672	0.553	1.733
Potri.010G223300	10.723	5.115	3.341	1.151	16.153	2.427	9.799	3.293	1.626	4.357	12.11	6.556	5.972	7.108	1.944	13.834	17.228	13.989	15.241	15.33	9.562	14.473	7.943	5.924	17.228	20.328	7.828	12.945	11.422	7.437	8.031	12.245	10.339	10.31	13.651	10.647	16.682	0.485	0.216	10.845	13.495	0.216	0.87	1.065	0.386	0.141	0.066	0.161	3.581
Potri.010G219800	2.062	10.964	8.015	9.296	2.028	6.128	2.397	10.835	13.225	6.232	4.682	4.372	6.391	4.162	6.665	3.82	4.755	5.051	4.337	3.687	3.247	2.789	5.767	0.82	5.343	3.028	2.44	5.201	6.131	6.156	1.345	1.091	0.36	5.935	0.684	3.369	1.6	5.074	3.751	3.797	2.752	5.478	7.416	6.433	4.276	4.85	3.71	5.057	5.629
Potri.010G219500	105.715	131.264	25.333	32.953	98.005	20.12	110.143	59.268	38.472	52.687	41.258	42.235	68.455	27.701	27.762	52.198	51.876	41.862	54.856	44.402	43.369	45.348	73.631	29.618	76.373	80.037	41.077	59.541	61.012	64.076	77.55	69.82	88.137	80.081	57.414	44.551	63.344	33.106	19.236	41.056	47.777	26.115	31.933	44.729	19.364	15.274	15.455	21.916	27.216
Potri.010G219200	3.14	7.232	8.673	9.561	5.053	9.472	5.161	9.199	12.462	4.986	2.111	3.425	4.316	3.553	11.309	1.799	2.831	2.035	3.864	2.352	2.72	1.969	5.466	1.426	2.315	2.299	2.154	4.002	5.135	4.385	6.2	4.434	3.154	4.135	3.819	2.572	3.815	6.727	9.472	2.868	3.867	11.049	7.952	7.33	8.639	8.752	7.915	9.017	7.965
Potri.010G218800	60.948	48.807	8.846	13.183	65.75	8.94	67.405	22.059	15.543	42.563	34.983	32.212	40.341	21.011	27.338	40.816	41.167	32.524	58.852	28.083	36	35.769	47.164	26.404	58.447	59.325	34.434	37.907	46.856	48.959	47.306	46.269	57.057	47.114	39.927	35.798	36.07	14.604	8.123	26.67	30.098	10.642	13.397	18.276	7.699	6.697	7.354	8.486	12.621
Potri.010G218700	228.766	218.373	30.739	41.368	217.589	34.821	211.716	94.657	60.995	127.645	207.425	128.99	117.341	71.801	59.578	213.207	220.162	191.771	207.842	136.076	177.731	200.752	195.96	144.273	280.273	325.58	193.191	198.357	133.176	124.69	152.036	136.943	196.281	182.406	146.619	126.296	170.445	61.546	33.838	129.069	132.391	42.152	60.274	85.455	40.35	29.607	27.003	40.701	45.944
Potri.010G218600	253.983	86.72	34.309	54.177	263.513	37.241	277.905	70.803	64.821	219.322	151.991	111.267	146.223	133.659	196.088	138.302	144.118	125.019	170.91	130.177	141.661	138.689	155.486	139.705	183.114	221.353	145.547	156.67	214.286	217.858	261.96	201.062	206.214	143.034	206.619	163.223	207.296	84.413	44.429	152.75	184.271	45.943	52.531	61.724	36.757	31.487	29.517	43.177	43.023
Potri.010G251600	3.152	5.411	3.097	1.829	3.779	2.562	4.292	3.235	2.486	6.649	3.091	2.89	4.748	2.631	3.771	1.089	1.108	0.935	1.11	2.506	1.349	1.254	4.161	0.801	1.274	1.528	1.331	2.751	4.646	4.548	3.013	3.213	3.037	3.244	3.233	2.874	4.405	2.978	2.235	2.816	5.074	1.197	2.65	2.099	3.201	1.881	1.812	2.722	1.844
Potri.010G216600	20.854	28.537	21.517	24.244	22.983	21.095	24.663	23.965	19.4	16.481	14.603	42.004	37.495	35.833	31.953	11.405	11.344	11.767	10.429	10.044	8.864	8.551	19.311	7.241	12.086	13.991	10.001	15.029	11.602	11.124	14.449	16.098	17.466	13.282	23.24	9.662	17.742	13.935	14.69	10.397	18.247	14.785	13.618	15.407	13.144	13.534	15.34	15.158	18.785
Potri.010G216200	0.176	0.312	0.585	0.225	0.093	0.426	0.08	0.375	0.169	1.421	3.011	2.167	0.71	0.601	0.788	11.464	7.831	8.202	10.604	7.537	12.824	22.895	3.423	25.882	6.712	12.619	21.497	4.716	2.132	2.388	17.36	11.658	14.813	4.673	18.955	2.752	9.346	0.688	0.246	4.669	6.598	1.022	0.384	0.33	0.396	0.793	1.253	1.259	1.512
Potri.010G205200	0.08	0	0	0	0.015	0	0.243	0	0	0.051	0.156	0.213	0.213	0.259	0.222	38.382	15.597	28.51	13.028	0.016	7.222	25.365	0	15.135	18.893	11.104	7.677	0.02	0.322	0.508	0.361	0.09	0.115	0.044	0.447	0.047	0.169	0	0	0.02	0.243	0	0	0	0	0	0	0	0
Potri.010G202300	0.055	2.115	10.106	8.947	0	10.455	0.036	4.286	5.206	0	0.012	0.148	0.045	0	0.124	0	0	0	0	0.009	0	0	0	0	0	0	0	0.022	0	0.012	0.047	0.157	0.335	0.012	0.131	0	0.036	10.371	11.607	0.037	0.007	7.224	6.564	7.308	13.614	12.522	14.483	9.048	7.696
Potri.010G228766	2.745	0	0	0	3.011	0	2.675	0	0	6.007	1.546	0.958	2.128	0.638	9.514	0.379	0.431	0.276	0.296	1.202	0.321	0.219	1.61	0.094	0.164	0.045	0.142	1.513	8.803	9.645	0.823	0.839	2.738	5.201	0.129	0.552	2.19	0	0	0.709	3.096	0	0	0	0	0	0	0	0
Potri.010G186200	0.532	0	0.206	0.054	0.602	0.135	0.312	0.14	0.073	2.411	1.005	0.215	0.273	0.095	3.721	0.225	0.214	0.099	0.923	0.757	0.404	0.156	1.031	0.36	0.16	0.182	0.203	0.758	2.006	1.741	3.116	3.125	1.86	1.213	2.592	1.329	1.169	0.037	0.081	0.99	1.417	0.044	0.039	0.119	0.224	0.127	0.042	0.042	0.072
Potri.010G183700	4.408	7.348	7.073	6.194	3.045	6.43	2.849	4.638	5.543	6.194	2.811	4.443	4.433	6.825	10	36.309	24.961	30.758	30.283	4.24	14.165	35.552	6.435	21.413	24.754	33.226	20.965	5.302	10.399	9.373	8.281	11.55	4.418	6.117	14.699	4.118	5.228	4.432	4.083	3.524	6.106	3.61	3.025	3.755	3.158	3.786	5.236	5.978	4.465
Potri.010G181000	0	0.07	0.168	0.426	0	0.549	0.021	0.332	0.126	1.639	0	0.021	0.007	0	1.103	0	0	0	0	0	0	0	0.04	0	0	0	0	0.008	0.703	0.639	5.499	5.381	8.649	0	11.294	0.011	0.031	0	0	0.023	0.124	0	0	0	0	0.034	0	0.016	0
Potri.010G177000	0	0.065	0.04	0.014	0	0	0.025	0.013	0	0	0	0	0.037	0	0.012	0.036	0	0.065	0	0	0	0	0.056	0	0.026	0	0	0	0	0	0	0.014	0	0	0.009	0.154	0.072	0.009	0	0.039	0	0	0	0	0	0	0	0	0.035
Potri.010G174100	4.245	6.321	2.044	2.183	2.304	1.032	5.249	5.563	3.056	6.675	7.209	2.7	2.168	5.428	2.325	6.69	7.967	7.595	4.931	6.99	7.275	7.795	3.293	6.953	6.278	6.877	6.23	3.901	2.646	3.671	15.714	17.307	9.656	3.925	13.157	11.335	17.778	10.341	2.786	9.371	15.348	8.892	13.711	17.575	6.169	2.325	2.32	3.305	5.09
Potri.010G171300	14.779	47.348	18.881	24.821	17.325	17.186	12.48	22.189	22.702	12.954	33.734	5.589	8.528	3.875	22.289	5.611	5.78	4.726	4.664	11.047	6.268	5.566	12.112	3.045	6.682	3.377	5.167	14.468	14.863	15.527	6.157	5.704	7.483	19.051	4.531	10.067	7.577	26.135	16.076	8.191	8.018	22.704	23.079	20.018	27.112	20.509	18.975	22.96	21.535
Potri.010G170400	8.284	20.108	26.287	27.216	7.544	22.863	6.913	22.928	25.797	9.397	8.886	5.295	7.182	3.396	15.459	3.937	3.679	3.468	3.83	6.315	4.907	4.115	7.9	3.708	3.95	3.572	4.467	7.914	11.675	10.748	8.867	7.883	7.333	9.39	6.127	6.147	6.832	21.752	21.025	5.461	7.395	23.329	22.315	19.549	20.146	21.727	23.204	21.625	21.967
Potri.010G163000	6.571	2.483	15.412	15.094	5.351	14.462	5.718	6.085	8.509	7.38	5.002	9.1	10.874	7.949	11.713	15.085	12.606	10.762	16.522	7.48	17.946	15.889	6.624	31.428	8.345	8.238	18.382	7.311	8.862	8.513	15.573	14.834	12.491	9.611	13.916	8.548	5.226	11.657	14.145	7.654	7.928	7.136	3.216	2.137	13.819	14.469	12.755	10.122	7.9
Potri.010G160100	1.597	1.857	3.908	3.339	1.83	1.947	1.887	4.544	3.731	4.089	0.74	3.903	3.106	3.522	5.323	3.614	2.784	3.856	4.418	2.365	4.012	3.805	0.644	4.856	4.532	3.138	4.334	1.326	1.811	2.213	2.56	2.77	4.579	1.057	2.721	1.897	2.23	2.316	2.074	1.428	2.508	3.384	4.192	4.479	1.994	1.842	2.18	3.173	4.095
Potri.010G154300	0.313	1.623	20.221	22.457	0.396	16.178	0.491	13.895	18.98	5.866	0.304	0.278	0.219	0.33	44.018	0.035	0.03	0.026	0.139	0.297	0.038	0.047	1.728	0.066	0.017	0.065	0.024	0.67	3.052	3.054	7.43	8.89	2.998	1.245	3.976	0.862	2.785	19.596	15.602	0.886	2.731	16.64	15.107	9.87	19.296	12.162	12.313	13.195	17.762
Potri.010G154100	35.84	0.783	0.379	0.83	35.107	0.101	36.53	1.171	0.146	0	0	33.068	27.488	24.216	0.261	0.019	0.021	0	0.036	0.012	0.039	0.021	0.016	0.009	0	0	0.031	0.015	0	0.017	0	0	0	0.017	0	0.089	0.634	0	0	0.196	0.281	1.216	2.079	7.863	0.063	0	0.138	0.957	0.972
Potri.010G154000	20.902	15.609	35.957	46.048	18.391	33.955	21.32	30.756	36.034	30.457	13.999	31.76	24.586	56.323	31.954	13.78	11.523	9.342	13.901	22.228	14.821	12.155	21.715	10.53	13.919	7.036	12.686	22.83	38.78	44.173	27.002	25.467	24.539	31.517	15.693	16.217	24.14	28.817	32.489	14.567	26.523	67.996	56.084	43.785	27.899	41.869	42.558	51.465	59.444
Potri.010G188700	9.229	20.736	31.851	31.649	9.777	31.286	10.578	30.38	37.632	10.412	8.548	13.337	12.697	12.744	17.61	7.826	7.422	7.669	8.462	10.597	10.498	9.213	9.922	11.651	6.115	4.436	9.347	11.002	14.288	15.12	10.402	10.47	11.079	12.123	8.767	8.972	13.276	23.123	26.808	8.435	13.366	29.323	30.188	24	26.742	29.098	29.338	31.284	32.975
Potri.010G147700	3.629	3.418	5.816	1.884	4.098	4.601	4.9	4.725	3.048	2.84	0.282	2.847	2.207	5.539	2.233	46.654	30.981	47.087	35.632	1.012	13.111	32.351	1.817	32.982	15.357	30.97	13.718	1.176	5.003	2.883	12.497	18.021	7.889	1.767	43.882	2.778	4.15	3.001	0.758	1.858	5.502	0.219	0.369	1.698	2.214	0.735	0.803	0.927	2.068
Potri.010G147400	11.262	7.41	16.856	11.335	19.783	21.221	11.094	9.54	7.821	15.27	10.036	32.307	32.612	52.95	11.132	33.74	23.679	23.061	25.979	7.803	14.611	36.03	10.52	27.03	26.243	45.863	20.551	7.521	20.277	16.686	39.417	41.344	29.64	8.729	47.458	24.299	57.145	8.803	7.643	26.764	48.428	2.525	2.363	6.241	7.328	7.984	5.22	5.807	4.944
Potri.010G137600	7.26	15.703	20.822	22.232	4.786	22.454	5.495	21.05	29.181	14.169	4.887	5.582	5.017	3.211	11.341	5.33	5.299	5.253	5.87	9.566	7.469	4.089	10.139	4.836	4.895	4.47	6.273	8.93	13.448	14.505	15.005	17.645	8.696	9.615	15.401	9.131	11.038	18.069	14.122	8.64	11.225	22.841	24.817	15.569	14.221	17.598	19.095	24.024	18.682
Potri.010G136300	0	0.036	0	0	0.017	0	0.01	0	0	0	0.038	0.056	0.04	0.028	0	0	0	0	0.014	0.022	0	0	0	0	0.009	0	0	0.03	0	0.014	8.036	7.934	5.261	0.026	7.206	0	0.041	0	0	0.023	0.015	0.041	0.04	0	0	0	0	0.024	0
Potri.010G136100	12.742	16.06	32.259	37.369	13.297	28.778	13.142	36.438	44.747	10.202	9.485	6.623	8.003	7.225	25.454	2.593	2.807	2.283	2.599	7.99	4.073	2.843	8.602	2.511	2.398	1.819	3.141	8.161	15.223	15.228	15.704	16.606	16.484	10.597	11.598	9.905	13.677	22.225	22.618	9.191	13.715	46.302	42.519	37.187	23.35	29.472	33.615	44.729	46.98
Potri.010G135200	0.105	0.122	0	0.063	0	0	0.166	0	0.046	0.159	0.686	0.141	0.64	13.601	0.238	0.034	0.028	0.15	0.134	0.33	0.041	0.076	1.003	0.16	0.03	0.164	0.129	0.464	0.02	0.03	8.205	5.119	1.635	0.694	10.643	1.897	4.162	0.087	0	1.168	2.505	0.051	0.619	3.597	0	0	0	0	0
Potri.010G130200	0.018	0.672	0.922	0.828	0.051	0.677	0.057	1.211	1.059	1.232	0.008	0.01	0.044	0.092	0.998	0	0	0	0	0	0	0	0.403	0	0	0	0	0	4.104	3.311	0	0	0.121	0.173	0	0.076	0	0.072	0.11	0.071	1.02	0.108	0.049	0.054	0.074	0.101	0.077	0.059	0.023
Potri.010G128900	1.95	1.643	7.409	6.017	0.752	8.186	1.403	3.719	6.286	2.504	1.488	4.545	7.742	4.174	1.152	22.798	20.123	14.91	20.681	2.078	20.429	27.896	1.516	13.566	27.377	12.485	26.433	2.677	1.794	1.786	59.57	52.967	3.177	2.31	67.839	2.937	1.996	6.05	6.144	3.705	1.707	2.377	1.769	2.392	6.36	6.903	9.428	5.752	2.523
Potri.010G167901	4.9	8.956	0.574	1.768	5.782	0.793	6.957	4.642	2.368	6.884	10.877	4.736	6.104	6.433	7.094	5.426	5.918	8.533	5.129	9.92	4.862	6.464	9.691	4.714	5.356	9.215	6.557	8.55	6.673	7.27	14.812	16.668	24.791	10.241	11.012	7.853	13.681	1.256	0.444	9.475	11.632	2.1	3.904	4.157	0.626	0.152	0.167	1.21	1.979
Potri.010G167500	3.779	5.017	0.186	0.302	2.969	0.081	3.62	4.064	1.198	0.975	0.845	2.207	3.696	0.246	0.887	0.273	0.392	0.375	0.322	2.485	0.169	0.183	3.346	0.087	0.465	0.27	0.302	3.577	0.896	0.893	0	0.007	0.07	3.283	0	1.367	2.16	0.032	0	1.398	1.94	0	0.105	0.185	0	0	0	0	0
Potri.010G167300	1.253	0.688	0.529	0.731	0.621	0.116	1.014	3.398	1.254	1.645	0.195	18.204	11.24	59.204	1.612	0.109	0.105	0.095	0.097	0.441	0.087	0.115	0.519	0.069	0.175	0.14	0.061	0.402	1.358	1.217	1.23	1.053	1.254	0.576	0.912	0.825	1.434	0.158	0.119	0.672	1.157	1.279	2.355	0.761	0.207	0.218	0.399	0.624	0.666
Potri.010G166200	0.073	0.153	57.848	36.577	0.246	88.737	0.416	28.271	36.456	3.067	0.033	0.203	0.304	3.843	41.967	5.206	3.79	1.505	9.866	0	6.962	1.693	0	13.884	2.749	2.248	7.073	0	0.025	0	0.845	0.226	0.091	0.019	3.846	0.127	0	83.796	147.593	0	0.025	42.145	24.84	23.805	103.915	86.121	64.22	61.924	43.242
Potri.010G128001	0.472	0	0	0	0.137	0	0.244	0.036	0	1.885	4.804	0.033	0.124	0.079	0.412	0.967	1.738	2.549	0.983	2.8	1.292	1.921	1.335	1.028	0.513	0.344	0.911	1.618	0.207	0.418	0.034	0.207	0.164	1.47	0.403	6.812	0.138	0	0	5.79	0.145	0	0	0	0	0	0	0	0
Potri.010G123000	0.671	0.029	0	0	2.529	0	1.231	0.048	0	2.956	0.129	19.951	8.696	5.081	0.034	6.078	1.728	4.619	2.054	0.058	9.22	8.238	1.003	2.256	11.598	5.496	11.639	0.111	1.461	2.275	0.072	0.042	0.035	0.411	0.157	0.294	0.235	0.048	0	0.188	3.193	0	0	0	0	0	0	0	0
Potri.010G107600	0	0.368	0.058	0	0.09	0.081	0	0.285	0.084	1.112	0.026	0	0.064	0.022	0.354	0	0	0	0.029	0.023	0	0	3.269	0	0	0	0	0.576	0.748	0.503	0	0	0.015	2.269	0	0.214	0.071	0	0	0.12	0.48	0	0	0	0	0	0	0	0
Potri.010G104300	7.123	4.777	3.969	4.17	7.179	3.718	7.65	5.698	5.037	5.211	3.347	4.77	5.296	4.208	4.492	6.598	5.665	5.193	8.816	3.641	4.547	4.61	5.511	5.74	4.168	4.88	4.323	3.887	8.219	6.447	6.704	6.466	5.754	5.105	6.482	4.649	6.256	4.685	2.276	3.297	6.373	3.243	4.408	5.912	3.12	2.616	2.099	3.158	5.589
Potri.010G103500	0.565	0.397	0.107	0.047	0.569	0.056	0.536	0.049	0	0.302	0.045	1.997	1.668	1.269	0.075	0.348	0.28	0.679	0.513	0.01	0.65	0.603	0.208	0.266	0.497	0.243	0.823	0.033	0.206	0.025	0.184	0.15	0.075	0.084	0.099	0.316	0.06	0.147	0.308	0.105	0.336	0.038	0.255	0.179	0.148	0.075	0.082	0.109	0.07
Potri.010G102000	16.171	20.838	27.257	21.891	15.797	28.962	16.269	24.341	21.623	21.396	9.824	18.964	21.067	18.24	27.962	6.502	5.286	5.054	6.238	9.792	7.694	6.245	13.816	7.717	7.752	6.378	7.664	11.156	17.308	16.961	22.735	18.895	21.04	13.581	18.304	12.581	16.361	29.574	36.54	11.006	17.075	22.906	22.118	27.282	36.258	31.109	29.536	28.997	29.063
Potri.010G098900	1.155	0.121	0	0	0.57	0	0.792	0.095	0	0.062	0.389	1.577	0.578	4.99	0.038	0.892	0.823	0.825	0.747	2.74	0.493	0.904	3.014	0.786	0.522	0.955	0.767	2.856	0.061	0.06	25.902	19.831	11.011	3.87	14.898	1.04	2.766	0.086	0	1.283	2.453	0.279	0.435	0.135	0.08	0.028	0	0.073	0.041
Potri.010G143700	0	0	0	0	0	0	0	0	0	0	0	0.017	0	0.05	0.052	0	0	0	0	0	0	0	0	0	0	0	0	0	0	0	0	0.013	0.026	0	0	0	0	0	0	0	0	0	0	0	0.038	0.053	0.067	0.025	0
Potri.010G143600	0.712	0	0	0	0.275	0	0.335	0	0	0.069	0.011	0.08	0.028	0.063	0.035	0.013	0.021	0	0	0.051	0.006	0.024	0	0.041	0.02	0.026	0.006	0.02	0.212	0.185	0.203	0.235	0.154	0.011	0.055	0.281	1.293	0	0	0.2	0.96	0	0	0	0	0.022	0	0	0
Potri.010G143500	0	0	0	0	0	0	0	0	0	0	0	0	0.009	0	0	0	0	0	0	0	0	0	0	0	0	0	0	0	0	0	0	0	0.489	0	0.023	0	0	0	0	0	0.013	0	0	0	0	0	0	0	0
Potri.010G142900	2.653	0.072	0.357	0.102	5.273	0.282	4.241	0.133	0.541	1.833	1.07	2.815	1.757	17.166	16.531	77.932	73.775	43.353	111.475	0.066	240.446	56.762	0.525	38.344	189.587	13.464	161.303	0	4.439	1.867	50.135	58.174	4.241	0.21	168.598	15.679	0.563	0	0	3.227	7.955	0.408	0.326	0.178	0.199	0.222	0.128	0.374	0.5
Potri.010G141000	0.188	1.391	0	0	0.16	0	0.57	0.061	0	10.985	0.78	0.565	0.755	0.227	0.039	0.111	0.117	0.012	0.036	1.457	0.028	0	2.836	0.093	0	0.457	0.034	1.888	2.045	2.49	0	0	0.025	3.07	0.017	0.115	0.226	0	0	0.327	0.984	0	0	0	0	0	0	0	0
Potri.010G096400	8.17	27.855	2.484	3.229	22.731	1.226	13.85	21.35	8.788	12.863	7.122	32.448	25.231	13.469	3.938	3.408	1.837	2.386	2.117	6.678	2.445	5.455	33.205	2.588	2.15	4.974	2.576	10.252	28.392	30.559	0.44	0.312	0.283	23.057	0.206	5.422	47.288	0.113	0.035	5.42	46.6	1.857	6.589	20.542	0.152	0.021	0.036	0.456	1.525
Potri.010G093400	69.483	16.681	0.544	2.403	47.124	0.564	58.325	22.27	7.894	12.915	12.937	20.338	20.957	34.257	4.2	7.393	5.249	5.829	6.698	24.295	6.536	7.429	41.157	6.699	6.231	10.32	8.668	25.393	14.967	13.296	9.633	19.962	15.727	28.982	14.166	24.216	73.711	2.135	0.426	23.659	63.768	23.885	51.56	106.829	0.448	0.191	0.363	5.531	10.383
Potri.010G092800	0.107	0.086	0	0	0.022	0	0.049	0	0	4.75	0.601	0	0	0	0.032	0	0	0	0	0.041	0	0	2.602	0	0	0	0	0.135	1.992	2.882	0.011	0.026	0.104	1.787	0.028	0.354	0.015	0	0	0.418	1.075	0.074	0	0	0	0	0	0	0
Potri.010G092500	15.956	54.152	27.083	37.468	19.615	25.838	12.1	33.201	47.014	31.753	33.012	4.253	6.51	4.511	27.822	10.666	15.514	18.141	14.251	25.484	12.834	10.76	29	15.287	5.655	10.21	11.386	29.261	30.125	29.629	11.317	10.012	7.546	29.009	11.677	24.346	13.418	35.306	24.376	25.434	17.516	30.489	33.459	28.065	21.786	17.865	18.338	25.204	26.798
Potri.010G082000	0.277	1.163	4.145	4.527	0.569	2.965	0.505	2.308	1.565	7.181	0.448	5.233	3.607	1.678	3.003	1.101	0.594	0.472	0.865	0.388	1.011	0.841	0.994	0.781	1.336	1.006	0.994	0.7	7.625	7.765	0.028	0.14	0.62	0.842	0.286	0.305	0.315	10.666	3.071	0.3	0.553	1.074	1.031	1.186	4.656	2.371	4.978	2.005	3.162
Potri.010G081500	1.513	12.276	0.048	0	1.924	0.081	1.827	2.909	0.16	5.152	1.447	5.733	8.215	3.046	0.785	1.851	2.739	2.542	1.174	3.098	0.979	0.965	5.462	2.162	0.518	2.884	1.317	4.075	2.477	1.865	6.329	4.849	4.457	5.16	4.377	1.982	5.91	0.052	0.056	2.028	5.905	0.398	0.784	2.242	0.049	0.112	0	0.063	0.127
Potri.010G077900	8.362	0.186	0	0.038	7.772	0	8.028	0.074	0.056	36.608	7.745	16.399	24.086	43.568	33.145	0	0	0	0	11.356	0	0	12.564	0	0	0	0	9.932	31.547	35.764	68.743	41.615	55.762	14.724	35.099	22.236	46.293	0.087	0	15.083	56.861	0	0	0.077	0.027	0	0	0.034	0.113
Potri.010G077000	0.138	0	0.2	0	0.254	0	0.212	0.024	0	0.143	0.229	0.889	0.115	0.122	0.803	56.639	26.789	31.402	42.423	0.729	13.631	26.519	0.839	31.374	8.227	30.204	21.058	0.974	1.194	0.917	12.383	10.446	0.662	0.906	36.196	1.99	0.361	0	0	0.969	0.46	0.05	0	0	0	0	0	0	0
Potri.010G112600	0.373	1.291	0.855	0.779	0.359	0.372	0.418	0.747	0.835	0.284	0.335	1.277	1.687	3.981	0.228	3.036	3.421	4.025	3.157	0.98	1.566	2.741	0.66	2.523	2.265	3.332	2.582	0.841	0.342	0.343	1.222	1.116	1.732	0.701	2.24	1.087	3.137	1.197	0.818	1.52	2.99	0.445	0.472	1.383	0.637	0.304	0.69	0.253	0.127
Potri.010G074800	10.862	2.759	15.952	18.038	7.695	17.754	16.224	10.929	14.492	19.928	3.851	6.083	8.787	6.852	21.375	27.287	14.36	25.393	16.315	7.132	10.043	35.09	7.67	25.745	24.219	15.557	14.893	9.32	2.995	3.431	0.594	0.277	2.496	10.546	0.562	12.894	0.22	6.886	9.098	6.415	2.03	3.448	2.947	3.61	3.764	6.425	4.08	4.908	3.426
Potri.010G074700	0.667	1.655	7.229	8.388	0.942	6.045	2.108	8.151	8.93	11.736	2.059	1.766	1.262	2.688	9.847	0.504	0.255	0.322	0.536	1.474	0.617	0.348	1.763	0.703	0.373	0.37	0.502	1.467	11.049	11.582	2.611	3.931	7.573	1.638	2.607	4.48	5.223	5.808	4.178	2.84	8.953	17.732	17.969	15.711	5.91	7.572	8.425	15.439	12.789
Potri.010G072900	23.459	30.681	29.897	25.036	17.748	32.912	24.978	30.78	26.092	36.227	20.598	54.786	33.846	35.132	35.8	44.632	50.349	51.271	61.339	21.603	52.99	41.805	30.566	33.736	49.7	26.799	49.593	26.319	36.515	32.145	45.458	39.704	35.388	25.309	53.792	41.407	38.889	23.85	22.197	31.24	51.516	18.555	23.496	26.239	24.601	17.9	22.164	22.235	23.147
Potri.010G072600	0	0	0.128	0	0.055	0	0	0	0	0	0	0.042	0.186	0.57	0	0.026	0	0.067	0.043	0.029	0.049	0.09	0	0.045	0.241	0.239	0.045	0	0.028	0	0.279	0.025	0.123	0	1.161	0	0	0	0	0	0.091	0	0	0	0	0	0	0	0
Potri.010G055000	7.817	9.181	13.887	12.823	7.253	18.451	7.881	12.836	12.61	8.518	9.148	6.707	5.828	5.5	6.525	10.774	11.58	12.976	9.63	9.127	10.309	9.242	7.836	9.589	6.675	9.562	9.225	7.984	8.175	8.242	7.149	5.919	6.135	8.15	7.361	9.282	9.112	14.339	15.174	10.007	9.493	17.274	15.081	13.44	14.861	14.405	15.869	15.394	14.645
Potri.010G046600	0	0.075	0	0	0.018	0	0.022	0	0	15.774	0.08	0.353	0.092	2.945	0.07	0	0	0	0	0.488	0	0	4.24	0.015	0	0.007	0	0.947	2.955	3.71	0	0	0	4.326	0	0.101	0.086	0	0	0.248	3.426	0	0	0	0.236	0	0	0	0
Potri.010G032301	6.402	5.82	11.098	16.792	4.543	11.393	6.333	13.652	18.528	13.297	2.95	3.826	4.78	3.217	13.115	6.66	6.155	6.616	7.495	6.656	7.008	5.69	8.651	7.247	6.459	8.115	6.799	7.383	12.411	13.609	12.031	10.897	7.793	7.315	9.2	8.044	10.811	10.374	9.753	6.281	11.567	8.765	9.612	7.563	7.615	6.642	8.206	7.222	9.839
Potri.010G026200	7.678	5.795	11.463	16.074	7.948	13.982	9.604	13.613	16.705	15.978	5.504	7.176	9.501	4.85	19.553	4.921	3.798	3.022	4.552	5.71	5.867	3.705	7.076	2.993	5.014	1.753	4.249	6.799	17.226	17.704	16.951	15.299	12.976	8.793	11.209	7.942	9.505	11.714	12.555	7.785	10.393	20.407	19.021	16.565	10.048	11.587	13.894	12.523	17.912
Potri.009G147700	0.362	0	0.052	0	0.034	0	0.012	0	0	0.697	0.016	0.057	0	0.024	0.012	1.348	1.581	1.502	0.834	0.803	0.262	0.969	0.113	1.378	0.888	2.076	0.679	0.193	0.093	0.05	0.059	0.203	0.029	0.131	1.201	0.149	0.018	0	0	0.285	0.127	0	0	0	0.163	0	0	0	0
Potri.009G138800	0.998	0.407	0.485	0.607	1.033	0.273	0.62	0.832	0.262	1.726	1.849	2.074	1.763	2.648	2.735	0.712	0.578	0.833	0.605	0.842	1.745	0.625	1.66	0.609	0.823	0.557	0.865	1.889	1.62	1.223	1.397	2.09	1.544	1.594	3.052	1.094	1.39	0.268	0.216	1.785	1.304	0.273	0.508	0.433	1.069	0.44	0.537	0.396	0.464
Potri.010G041500	0	0	0	0	0.031	0	0	0.065	0	0	0	0	0	0.147	0	0	0	0	0	0	0	0	0	0	0	0	0	0	0	0	0.056	0	0	0	0	0.043	0.029	0	0	0	0	0	0	0	0	0	0	0	0
Potri.009G137500	0.371	7.336	1.502	2.426	0.136	1.103	0.138	6.304	2.663	4.539	1.023	0.025	0.052	0.063	3.355	0.264	0.142	0.078	0.073	0.123	0.667	0.098	5.336	0.406	0.043	0.313	0.141	2.148	1.899	1.403	0.629	0.358	0.814	4.524	0.413	1.321	2.442	0.493	0.802	1.852	1.879	3.16	3.363	4.244	1.34	0.654	1.35	0.726	2.231
Potri.009G136300	1.633	1.172	0	0	2.952	0	2.489	0.022	0	0.92	0.432	91.68	213.034	13.565	0.034	0.012	0.031	0.066	0.083	0.018	1.734	0.013	1.518	0.07	0	0.104	0.04	2.712	0.029	0.044	0	0	0.019	3.605	0	0.465	1.258	0	0	0.632	0.834	0	0	0	0.355	0	0	0	0
Potri.009G129600	5.663	4.686	7.459	7.488	4.175	7.711	4.64	7.249	9.249	8.012	6.082	11.719	10.57	4.508	10.391	3.598	4.093	4.887	3.758	4.58	7.24	3.854	6.313	3.649	3.273	2.929	4.456	6.345	9.175	9.562	6.995	6.856	5.129	5.902	5.654	6.744	8.198	5.505	5.833	5.874	9.851	5.838	7.45	5.534	8.491	6.262	5.737	5.994	7.016
Potri.009G125400	23.088	10.18	14.098	10.15	18.551	14.65	20.381	12.315	9.258	12.307	9.391	10.765	12.199	34.75	8.402	19.275	22.709	18.147	21.274	13.574	13.179	13.4	12.954	19.084	3.285	11.773	11.5	13.01	24.118	17.176	18.423	23.333	9.498	16.307	20.619	12.25	12.745	18.158	16.481	12.99	14.455	6.591	7.798	10.881	10.142	19.698	14.108	13.233	10.845
Potri.009G123700	9.609	16.248	8.846	6.404	11.917	8.426	11.523	12.579	7.521	8.961	10.395	25.234	27.951	20.483	7.946	24.55	12.888	26.423	16.362	12.14	8.751	34.465	10.413	28.161	32.841	23.435	22.161	9.217	9.493	7.931	8.03	7.579	11.028	9.759	10.964	7.318	10.734	6.877	7.559	7.213	10.702	3.381	4.655	6.546	5.238	7.778	5.026	5.73	5.948
Potri.009G123400	6.962	4.831	31.407	21.393	5.535	38.803	5.899	9.143	11.655	9.305	4.763	4.116	4.217	10.878	10.786	30.105	28.452	32.53	55.82	21.234	16.038	26.417	13.46	35.056	24.615	25.656	14.434	15.591	26.381	18.188	17.672	19.06	7.82	11.982	24.072	11.3	13.738	23.821	30.31	11.11	20.566	9.951	5.008	5.451	13.733	29.458	51.463	46.956	24.662
Potri.009G121000	12.985	21.896	52.021	44.722	7.329	49.308	9.499	37.632	56.863	33.775	4.754	4.623	7.669	3.151	17.462	7.187	6.618	6.336	7.166	5.152	10.707	5.222	20.531	5.902	4.013	4.916	5.693	13.651	31.49	42.213	16.753	19.478	8.089	17.54	17.804	8.997	8.217	28.627	38.011	9.441	19.444	51.292	43.597	22.309	10.131	31.462	55.837	53.912	46.481
Potri.009G119700	49.766	20.372	31.367	24.836	56.188	14.987	52.429	77.401	43.123	183.785	30.149	47.383	48.731	39.117	57.182	34.979	28.972	38.374	34.879	45.443	54.283	51.04	52.024	29.069	79.198	58.966	54.434	44.05	99.788	109.418	62.032	55.192	50.959	34.18	50.404	36.257	121.996	11.008	4.162	48.666	110.541	6.45	12.452	10.299	29.617	7.809	2.497	3.76	6.859
Potri.009G170000	0.055	0	0	0	0.166	0	0.094	0	0	0	0.011	0.493	0.74	0.607	0	0	0	0	0	0	0.053	0	0.886	0.006	0	0	0	0.415	0.013	0.012	0.349	0.318	0.658	1.498	0.55	0.11	0.141	0	0	0.067	0.16	0	0	0.024	0.05	0	0	0	0
Potri.009G164500	0.075	4.822	0.995	0.958	0.2	0.727	0.186	2.712	1.332	6.94	4.483	4.482	8.892	1.302	1.854	1.163	0.731	0.831	0.813	0.523	0.516	0.153	4.41	1.958	0.096	0.857	0.304	2.512	11.822	9.665	0.052	0.096	0.177	4.769	0.041	0.396	0.115	0	0	0.571	2.164	0	0	0	0.241	0.043	0	0	0
Potri.009G164300	0.698	0.593	2.336	3.523	0.26	2.241	0.545	2.142	3.297	0.668	0.218	14.581	10.553	3.798	0.872	0.124	0.101	0.167	0.269	0.306	0.288	0.151	0.233	0.117	0.345	0.2	0.403	0.212	1.498	0.984	30.416	33.991	43.423	0.241	26.87	0.214	1.87	0.985	0.928	0.378	1.443	4.816	3.544	3.56	0.494	0.525	1.592	2.45	2.998
Potri.009G163500	24.102	14.952	20.103	17.524	19.049	17.398	20.906	25.299	16.083	50.027	24.478	25.933	24.893	19.339	63.962	16.144	11.931	16.056	15.847	13.454	21.353	12.226	34.827	16.592	13.17	16.944	14.841	27.994	32.274	29.624	22.483	17.62	17.629	22.584	28.622	23.231	30.114	17.577	14.02	23.423	34.215	14.912	18.939	12.057	23.342	12.496	15.846	20.355	18.246
Potri.009G161900	1.684	5.672	3.614	4.499	1.331	3.394	1.663	4.438	5.88	3.978	2.408	2.277	2.308	2.677	4.527	1.206	1.117	1.097	0.864	1.216	3.055	0.938	4.484	1.189	0.643	1.14	1.14	3.881	2.606	2.757	4.742	3.963	4.113	5.263	3.432	2.244	4.191	1.198	1.534	2.827	4.222	2.587	2.735	1.676	2.093	0.717	2.404	2.864	2.823
Potri.009G161300	0.606	0.137	0.034	0	0.554	0.037	1	0.025	0.077	0.785	1.008	0.343	0.671	0.926	0.378	1.233	1.711	2.112	0.983	1.357	1.202	2.258	0.658	1.876	1.505	2.494	1.221	1.133	0.163	0.141	0.672	1.502	1.215	1.12	0.917	1.66	4.589	0	0	1.941	2.904	0	0.122	1.148	1.553	0	0	0	0.042
Potri.009G160200	7.475	6.289	10.497	10.921	7.619	12.957	8.191	8.783	10.284	8.616	4.62	8.654	8.331	7.094	10.274	6.314	6.1	6.214	5.262	5.334	6.516	7.728	6.565	7.654	6.843	8.466	6.65	7.41	8.513	8.323	9.315	9.437	8.047	5.531	9.851	6.109	11.101	11.594	13.052	7.915	9.87	9.76	9.569	7.424	8.626	12.889	13.512	14.692	12.56
Potri.009G159200	49.247	49.858	188.362	174.528	44.853	161.2	44.493	186.099	198.225	37.877	23.809	41.849	42.514	47.433	35.382	77.804	55.403	57.155	91.27	75.01	32.051	87.537	25.342	59.142	107.116	74.279	82.665	27.357	45.204	47.16	93.534	70.823	61.569	35.901	74.35	40.443	41.01	103.661	109.506	39.59	47.719	137.692	137.276	114.021	38.071	119.593	132.435	150.511	187.21
Potri.009G152500	7.644	15.214	15.534	16.415	9.14	14.423	9.332	13.245	14.598	6.812	6.988	7.905	9.695	8.24	8.222	4.108	2.737	2.981	4.071	5.42	5.252	4.461	6.029	3.856	6.997	3.212	4.949	6.103	8.476	7.308	7.635	6.442	8.606	7.788	5.257	5.748	6.248	13.541	13.155	5.338	6.672	14.048	11.804	12.682	5.243	13.412	14.686	14.522	16.238
Potri.009G084200	0	0	0	0	0.028	0	0	0	0	0	0	0.091	0.072	0.025	0	0	0	0	0	0	0	0	0	0	0	0	0	0	0	0	0	0	0	0	0	0	0	0	0	0	0.043	0	0	0	0	0	0	0	0
Potri.009G084100	0.037	0	0	0	0	0	0.031	0	0	0	0	0.12	0	0	0	0	0	0	0	0	0	0	0	0	0	0	0	0	0	0	0	0	0	0	0	0	0.026	0	0	0	0	0	0	0	0	0	0	0	0
Potri.009G081400	1.922	0.546	26.996	18.431	1.788	19.489	5.334	7.759	13.284	8.461	0.444	0.789	2.066	0.747	38.209	0.209	0.07	0.193	0.117	0.021	1.287	0.095	2.992	0.133	0.025	0.142	0.064	2.197	11.164	10.736	2.826	2.914	3.026	2.569	1.787	0.526	2.377	6.693	3.581	0.866	3.693	3.434	5.462	2.364	1.538	5.45	3.405	5.292	2.306
Potri.009G079000	0.201	0.036	0.654	0.382	0.367	0.424	0.17	0.033	0.236	6.682	1.08	2.179	2.179	1.77	7.19	0.869	1.069	1.076	1.058	1.311	1.795	0.823	1.528	0.719	1.03	1.104	1.179	1.406	1.726	2.02	13.708	8.009	4.673	2.036	7.41	1.077	0.452	0.459	0.817	0.629	1.61	0.123	0	0	1.147	0.298	0.188	0.173	0.099
Potri.009G076700	0.546	0.426	1.189	0.75	0.539	1.153	1.744	1.906	1.417	1.522	0.751	1.809	2.869	4.14	3.312	0.533	0.326	0.39	0.573	0.392	0.767	0.347	1.425	0.406	0.545	0.508	0.472	0.605	2.195	2.027	2.024	1.465	0.67	0.885	1.157	0.765	2.205	1.057	1.125	0.713	2.518	1.018	1.331	0.808	0.546	1	1.001	0.555	0.888
Potri.009G075000	0	0	0	0	0	0.077	0	0	0	0	0	0.17	0	0	0	0	0	0	0	0	0	0	0	0	0	0	0	0	0	0	0.033	0	0	0	0	0	0	0	0	0	0	0	0	0	0	0	0	0	0
Potri.009G074900	0	0	0	0	0	0.08	0	0	0	0	0	0	0	0	0	0	0	0	0	0	0	0	0	0	0	0	0	0	0	0.077	0.038	0	0	0	0	0	0	0	0	0	0	0	0	0	0	0	0	0	0
Potri.009G071800	6.972	6.634	5.389	5.803	6.605	5.699	7.664	7.655	9.571	6.929	5.556	5.26	4.35	4.539	5.489	2.205	1.92	1.539	1.525	2.459	6.473	2.009	7.036	2.258	1.323	1.452	2.238	6.013	11.335	10.713	10.831	11.402	10.043	9.241	5.875	6.021	8.43	5.633	4.822	5.108	9.601	9.466	11.208	10.605	4.872	4.579	5.23	4.638	8.582
Potri.009G060800	32.624	42.401	44.726	34.728	36.766	48.346	37.465	43.788	41.282	31.718	27.974	23.117	24.743	23.994	10.419	28.282	26.231	21.218	24.496	21.515	49.204	24.77	30.605	28.773	16.612	33.017	19.426	40.852	54.548	56.982	41.036	50.23	147.747	49.166	30.14	31.224	44.57	75.966	85.309	37.947	41.062	28.932	31.432	31.753	21.391	85.542	51.098	58.071	57.985
Potri.009G060600	6.714	5.657	19.444	17.025	4.891	21.284	4.785	8.364	13.924	59.921	9.561	1.235	1.946	2.809	7.325	1.868	2.432	2.299	1.892	2.563	14.506	2.21	10.572	1.841	2.391	4.454	1.967	15.089	38.449	48.84	17.03	13.846	11.631	12.271	8.705	10.245	13.468	54.372	41.433	8.853	14.304	4.717	4.013	2.55	13.121	36.107	17.486	13.012	9.343
Potri.009G059700	4.015	5.854	9.697	10.976	3.48	10.712	4.295	10.874	11.647	7.867	3.787	4.909	5.678	4.304	14.169	4.259	3.904	3.743	4.177	5.158	5.001	4.203	5.254	3.22	5.106	2.017	5.144	5.047	8.258	8.51	6.291	5.659	4.352	6.178	4.422	4.859	5.977	7.612	10.085	4.414	6.911	9.711	10.692	9.658	4.263	7.437	10.541	9.464	10.906
Potri.009G059500	4.123	7.704	22.927	21.669	4.144	22.75	4.266	19.236	20.862	6.505	3.932	5.345	7.1	4.337	20.88	3.322	3.12	2.705	3.284	4.192	4.408	3.501	4.777	1.885	4.571	1.103	4.06	4.241	7.906	7.752	6.277	5.774	4.548	6.381	4.121	5.024	5.966	14.82	19.849	4.58	6.541	18.703	19.421	18.212	4.927	15.488	20.915	22.058	18.651
Potri.009G057200	1.626	4.306	24.976	30.309	2.587	27.844	2.13	13.379	21.184	8.18	11.438	1.841	1.621	0.743	8.625	8.065	7.957	8.388	5.761	8.131	8.881	7.161	4.472	6.679	2.118	4.415	6.018	6.065	6.927	9.087	0.146	0.229	0.203	4.692	0.123	13.712	2.909	18.12	23.407	21.601	2.669	26.964	14.546	8.758	23.517	24.684	44.349	34.121	31.864
Potri.009G055700	3.5	0	0.054	0	1.642	0	4.652	0.026	0	0.666	0.559	26.733	22.03	16.425	0.374	0.556	0.703	0.372	0.817	0.618	0.174	0.326	0.547	0.657	0.367	0.385	0.459	0.346	0.401	0.263	0.462	0.569	0.308	0.475	0.649	0.331	0	0	0	0.215	0.186	0	0	0	0.1	0	0	0	0
Potri.009G101900	0.038	0	0	0	0.039	0.069	0	0.035	0	0.024	0.011	0.014	0.072	0.156	0.081	28.689	21.581	12.255	10.55	9.288	0.095	17.112	0.092	13.69	4.897	38.347	19.752	0.042	2.621	0.486	7.309	29.411	0.829	0.081	46.166	2.115	1.171	0	0	2.034	0.391	0	0	0	0.367	0	0	0	0.022
Potri.009G101200	6.091	4.085	49.354	55.304	4.577	40.895	4.666	23.177	47.896	23.752	6.44	4.861	4.181	6.405	25.526	6.549	4.343	2.647	3.583	3.14	8.934	1.837	5.841	3.557	1.717	0.709	2.761	7.006	26.271	31.262	20.664	16.797	9.736	9.576	12.786	11.513	10.676	48.076	42.13	7.309	14.95	43.045	32.814	37.712	16.059	39.824	49.005	49.163	52.463
Potri.009G096000	0.387	0.784	0.154	0.029	0.459	0.184	0.341	0.2	0.088	5.683	1.316	1.87	1.286	13.783	0.38	4.562	2.783	4.244	3.702	5.975	1.078	4.575	1.657	2.027	5	2.212	4.596	1.508	0.843	0.684	0.592	0.872	1.983	1.927	2.163	0.424	0.307	0.159	0.189	0.355	0.691	0	0	0.12	0.419	0.182	0.015	0.025	0
Potri.009G093000	2.665	8.678	18.164	20.017	2.518	18.147	2.496	11.883	17.593	6.815	3.394	2.109	2.668	1.496	5.715	3.343	3.196	2.955	2.881	3.864	3.685	2.955	4.923	3.321	2.836	2.554	3.398	4.368	7.193	7.448	4.23	3.577	4.093	6.244	2.988	3.089	3.99	9.961	11.451	3.428	4.275	18.633	12.692	8.64	3.301	12.821	20.106	20.024	23.19
Potri.009G089000	0	0	0	0	0	0	0	0	0	0	0	0	0	0	0	0	0	0	0	0	0	0	0	0	0	0	0	0	0	0	0.062	0.034	0.043	0	0.057	0	0	0	0	0.021	0	0	0	0	0	0	0	0	0
Potri.009G052900	5.325	4.203	19.182	16.927	3.118	15.866	4.861	8.941	10.227	21.76	5.676	2.737	3.416	2.836	18.963	2.316	3.266	3.44	2.961	2.282	6.332	1.725	7.168	1.618	1.303	1.494	2.127	7.012	20.818	20.461	9.905	8.494	4.836	7.988	7.144	5.889	8.603	21.863	21.579	3.94	11.167	8.312	7.973	6.565	5.746	22.739	19.158	18.584	12.804
Potri.009G039100	1.953	1.544	1.132	1.764	1.863	1.257	2.307	1.556	2.16	5.004	3.108	2.519	2.26	0.985	10.582	1.346	1.869	1.599	2.006	1.787	1.563	1.38	2.816	1.376	1.151	0.88	1.519	2.389	5.26	5.045	4.748	4.469	4.327	3.003	3.689	1.979	2.054	0.596	0.423	1.84	3.156	1.462	1.193	1.508	1.37	0.61	1.106	0.996	1.407
Potri.009G036700	19.744	31.577	96.442	101.457	19.782	85.608	21.026	73.638	90.423	23.171	18.476	18.405	20.928	18.273	76.836	12.105	11.656	10.917	15.861	11.805	15.658	9.162	17.828	11.729	10.055	9.357	10.84	18.041	17.922	17.714	24.142	20.099	18.016	19.961	17.761	17.238	18.056	64.653	70.018	14.381	19.487	102.429	81.744	69.371	18.578	59.726	80.174	82.593	86.133
Potri.009G033300	9.993	9.63	20.188	17.225	6.252	25.812	7.986	11.558	16.745	7.742	4.544	8.243	8.027	8.253	11.67	83.932	55.962	60.356	44.118	33.081	14.938	86.741	7.106	57.68	42.983	48.433	37.088	9	12.481	8.548	41.904	43.194	19.497	9.329	45.987	28.674	14.456	27.092	38.669	32	13.672	21.267	19.563	15.802	22.746	31.186	37.343	35.632	27.399
Potri.009G033100	0	0.027	0	0	0	0	0	0	0	0	0	0	0	0	0.039	0.005	0.005	0	0	0.027	0	0.008	0	0	0.031	0	0.005	0	0.078	0	1.983	1.124	3.732	0	1.839	0	0	0	0	0	0	0	0	0	0	0	0	0	0
Potri.009G032900	0.012	0	0	0	0	0	0	0	0	0	0	0	0	0.009	0	0	0.007	0	0	0	0.01	0	0	0	0	0	0	0	0	0	0.039	0.011	0.07	0	0	0	0	0	0	0	0	0	0	0	0	0	0	0	0
Potri.009G032800	0.405	0.39	0.909	0.926	0.292	0.926	1.551	1.07	0.577	0.625	0.518	3.748	3.981	1.42	0.353	1.528	0.428	0.801	0.448	0.361	1.51	1.204	0.507	1.098	0.523	0.49	0.541	1.403	0.813	0.645	25.482	16.984	11.548	1.034	14.08	1.22	0.172	0.545	0.375	0.839	0.675	0.347	0.523	0.859	1.849	0.52	0.328	0.146	0.276
Potri.009G032700	5.596	3.963	18.73	19.759	4.958	18.113	5.023	13.473	18.426	13.193	3.801	2.676	3.637	2.38	10.678	13.234	8.93	8.783	13.006	10.444	5.882	10.765	8.024	10.041	12.035	7.096	8.742	6.894	19.527	19.362	15.133	12.798	9.399	9.102	9.368	6.512	6.536	15.85	14.335	5.992	8.905	13.882	12.595	10.976	7.468	15.033	18.506	20.211	17.615
Potri.009G106600	37.315	14.015	11.238	8.094	20.458	5.373	31.668	22.509	17.948	9.271	29.146	13.354	20.954	18.119	18.287	10.05	11.86	11.454	9.605	9.422	20.741	9.432	18.099	7.985	6.967	7.509	9.074	17.662	9.149	7.054	24.371	35.995	15.877	16.782	27.031	31.954	31.125	12.234	1.479	19.63	29.689	8.253	17.439	29.248	26.89	6.216	1.855	3.984	7.559
Potri.009G068000	0.17	0.62	0	0	0.649	0	0.379	0.105	0	0.525	1.464	0.323	0.374	0.085	0.219	0.424	0.471	0.826	0.559	0.27	4.41	0.434	3.462	0.942	0.069	1.226	0.383	4.487	1.055	0.857	2.804	2.698	3.697	3.485	2.093	2.188	7.231	0	0	2.345	5.79	0	0.085	0.536	1.376	0	0	0	0
Potri.009G027300	2.145	0.659	5.804	6.562	0.715	3.902	1.516	7.496	7.242	3.26	6.273	3.172	1.622	3.88	6.631	2.718	3.1	4.427	2.303	6.139	14.381	5.174	5.947	2.995	5.14	1.754	4.72	8.005	1.749	2.711	222.942	251.04	64.018	7.184	133.892	21.663	38.834	13.586	8.109	18.07	36.325	26.182	39.054	44.869	23.048	7.899	5.953	6.11	11.816
Potri.009G018700	2.519	0.451	0.859	0.806	2.464	1.14	2.242	1.04	1.168	2.144	3.468	5.457	6.684	1.116	5.487	0.678	1.353	1.031	0.965	1.176	2.286	0.771	2.222	0.803	0.449	0.21	0.925	2.47	2.89	2.965	2.457	2.317	1.959	2.52	1.843	2.11	1.381	0.614	0.631	2.518	2.28	0.93	0.65	0.719	2.393	0.83	0.856	0.633	1.131
Potri.009G018500	1.131	1.696	0.293	0.571	0.19	0.248	1.373	0.672	0.716	3.24	2.271	2.221	3.972	3.531	1.13	1.397	1.277	1.258	1.303	1.663	3.094	1.3	3.622	1.299	1.687	1.125	1.398	3.561	4.327	3.985	2.612	2.333	2.601	3.971	1.764	2.198	3.291	0	0.031	2.564	3.458	0.075	0	0.099	2.147	0.041	0.03	0.061	0.028
Potri.009G017700	9.73	12.638	2.868	5.011	7.363	2.314	10.109	15.21	10.696	16.822	12.454	3.134	3.845	1.569	19.567	2.51	2.553	1.967	2.334	2.382	9.702	3.738	13.524	3.075	1.45	1.766	1.715	11.873	17.98	15.924	7.413	8.058	6.792	17.013	3.826	6.597	10.714	2.226	1.033	7.646	13.033	6.816	11.108	14.736	5.86	1.293	1.587	1.494	2.941
Potri.009G012300	9.036	3.372	8.023	7.291	7.254	4.672	8.136	6.276	8.444	10.16	6.452	3.534	6.024	4.503	12.105	7.992	7.082	7.995	7.569	7.584	7.059	6.161	9.272	8.11	5.648	9.678	8.511	9.02	9.381	8.673	6.862	7.494	6.157	7.342	7.672	5.844	6.67	4.79	3.752	4.294	7.355	6.334	3.792	3.385	7.17	4.241	3.679	4.911	5.001
Potri.009G046100	0	0	0	0	0	0	0	0	0	0	0	0.7	0.421	0.662	0	0	0	0	0	0	0	0	0	0	0	0	0	0	0	0	0	0	0.023	0	0	0	0.046	0	0	0	0	0	0	0	0	0	0	0	0
Potri.009G045900	0.429	0	0	0	0.521	0	0.595	0	0	0.032	0	0	0.11	0	0	0	0	0	0	0	0.02	0.011	0	0	0	0	0	0	0	0	0	0	0.024	0.025	0	0.059	0.953	0	0	0.027	0.273	0	0	0	0.043	0	0	0	0
Potri.008G215600	0	0.05	0	0	0	0	0	0	0	1.501	0.169	0.02	0	0	0.017	0	0	0	0	0	0.016	0	1.465	0.01	0	0	0	0.017	0.78	2.008	1.207	0.673	3.038	0.773	2.41	0.119	0.129	0	0	0.228	0.602	0	0	0	0.121	0	0	0	0
Potri.008G213900	6.269	19.675	1.798	1.522	13.805	2.501	7.639	4.856	3.283	31.382	15.902	8.015	7.07	3.55	9.497	9.584	8.814	12.727	8.956	8.516	18.006	6.213	38.922	8.457	3.591	17.06	8.877	36.116	29.606	30.291	19.456	14.604	14.729	31.755	15.491	16.168	24.095	2.671	2.193	18.188	25.692	0.469	1.039	1.179	12.172	1.111	1.255	0.426	0.866
Potri.008G210900	11.262	6.743	25.609	14.63	13.242	24.958	30.291	29.189	6.243	32.709	20.945	20.545	21.396	28.217	269.541	50.725	47.614	62.616	59.728	125.687	15.904	75.283	13.369	94.285	137.978	123.742	125.452	17.749	5.826	5.214	31.68	20.2	122.343	13.061	44.469	29.309	44.754	14.784	44.388	8.316	33.234	34.279	26.509	19.676	19.454	28.503	23.931	25.341	31.6
Potri.008G203500	9.744	7.856	9.01	9.112	6.811	8.089	6.798	11.21	10.631	13.83	9.013	7.992	7.6	10.04	17.498	9.98	10.866	10.344	12.479	13.043	17.738	8.005	18.974	10.608	12.057	12.636	12.138	19.003	15.786	16.043	36.427	29.09	10.507	15.881	25.596	14.837	16.947	6.564	6.515	12.69	20.791	7.691	10.39	8.637	16.835	3.95	6.552	6.174	7.388
Potri.008G202900	0	0.519	0	0	0.09	0	0	0	0	0.066	1.023	0	0.06	0	0.144	0.612	0.386	0.841	0.575	0.726	2.207	0.034	1.046	0.253	0.033	0.931	0.645	4.392	0	0	0	0.012	0.01	2.859	0	0.1	0	0	0	0.248	0.087	0	0	0	0.2	0	0	0	0
Potri.008G197000	29.749	10.079	13.644	17.339	25.275	14.685	22.107	15.096	16.052	26.66	9.307	24.972	23.218	12.639	27.412	12.486	11.107	9.709	12.863	24.395	16.425	15.446	10.035	9.73	25.422	6.78	19.996	12.252	27.102	25.842	39.998	41.176	50.591	16.13	30.71	22.294	40.019	14.229	15.566	16.553	32.099	25.322	24.68	22.771	19.324	15.394	18.899	16.689	21.956
Potri.008G194400	0.158	0.226	0.616	1.109	0.476	0.083	0.303	2.336	2.149	0.046	0.027	0.514	0.505	0.909	0.37	0.245	0.377	0.346	0.362	0.163	0.17	0.336	0.344	0.32	0.153	0.845	0.301	0.214	0.284	0.158	0.14	0.152	0.166	0.346	0.093	0.638	1.314	0.126	0.057	0.791	1.415	5.476	6.059	3.491	0.216	0.091	0.027	0.093	1.22
Potri.008G193300	12.937	26.729	28.219	28.281	16.767	31.897	17.067	29.308	23.82	19.367	17.786	15.479	15.818	12.964	32.533	12.516	11.143	11.742	12.376	11.906	13.568	11.465	17.327	13.145	12.241	9.977	12.019	15.345	19.722	17.307	14.108	12.737	12.515	15.286	16.172	16.616	16.774	25.174	25.084	14.623	17.622	21.368	23.452	22.555	15.371	23.902	27.478	25.818	24.486
Potri.008G189600	0.248	2.259	0.087	0.052	0.391	0	0.229	0.552	0.039	1.008	0.276	0.395	0.947	0.02	9.576	0.086	0.04	0.028	0.028	0.046	0.102	0.033	0.225	0.127	0	0.155	0.015	0.055	0.187	0.154	0.046	0.041	0.08	0.175	0.074	0.115	0.081	0	0	0.052	0.069	0	0.083	0.036	0.055	0	0	0	0.023
Potri.008G186300	0	0.153	0.189	0.18	0	0.253	0	0.274	0.252	0.831	0.087	0	0.008	0	1.212	0	0	0	0	0	0	0	0.252	0	0	0	0	0.013	3.635	2.742	0	0	0	0.055	0	0	0.01	0	0.045	0.012	0.886	0	0	0	0.059	0	0.089	0.183	0.053
Potri.008G180800	4.223	0.043	0	0	1.057	0	1.299	0	0	0	0.17	0.228	0.153	0.114	0.012	0.053	0.076	0.142	0.044	0.059	0.046	0.01	0.014	0.073	0.037	0.041	0.035	0.014	0	0	0.738	1.771	2.727	0.016	3.478	0.616	1.828	0	0	0.685	0.64	0	0	0	0.504	0	0	0	0
Potri.008G200900	6.098	7.362	11.122	11.897	5.248	12.489	6.516	11.502	12.582	11.537	5.773	6.843	7.013	4.181	18.264	2.805	2.62	2.325	3.287	3.369	4.425	2.808	6.936	3.327	2.307	1.873	2.811	5.007	10.598	11.177	5.924	5.691	6.296	7.353	3.927	5.254	6.375	9.164	9	4.695	6.572	12.906	13.884	11.66	4.659	9.372	10.525	10.294	12.339
Potri.008G167500	0.266	0.248	0.169	0.072	0.325	0.12	0.348	0.334	0.106	0.16	0.532	5.997	4.398	6.861	0.354	0.11	0.101	0.082	0.06	0.06	0.315	0.069	0.278	0.102	0.038	0.059	0.072	0.312	0.407	0.299	0.077	0.082	0.17	0.429	0.059	0.118	0.287	0.163	0.187	0.202	0.474	0.195	0.133	0.169	0.164	0.112	0.121	0.312	0.239
Potri.008G166200	1.785	0.066	0.66	0.387	3.165	0.143	0.757	0.381	0.285	0.548	2.311	0.881	0.831	9.215	0.738	7.341	5.239	7.928	10.565	22.989	2.306	9.842	0.841	5.058	25.611	12.881	12.943	0.431	1.288	0.516	1.105	1.006	0.968	1.465	2.848	3.602	0.175	0.464	0.488	2.398	0.344	0.083	0.438	0.096	3.398	1.18	0.446	0	0.48
Potri.008G166100	0.024	0	0	0	0	0	0	0	0	0.023	0	0.019	0	0.028	0	0	0	0	0	0	0	0	0	0	0	0	0	0	0	0	1.33	0.135	0	0	0.226	0.368	0.012	0	0	0.145	0.011	0	0	0	0.061	0	0	0	0
Potri.008G165700	14.062	20.032	15.045	13.681	13.913	12.869	14.684	16.637	12.431	16.483	16.394	18.121	18.321	18.339	17.804	24.549	29.265	32.204	29.066	26.238	15.129	22.244	18.171	24.961	19.44	19.597	23.49	15.917	14.824	12.191	12.594	11.83	12.169	12.593	21.384	19.381	15.128	7.096	9.219	19.298	17.144	8.586	8.933	12.436	16.935	8.197	6.519	7.414	8.298
Potri.008G149100	58.711	99.177	85.977	87.798	61.33	80.091	52.204	75.901	73.267	49.384	175.431	16.846	26.313	10.878	99.078	34.847	46.143	48.239	36.712	32.549	66.286	25.371	69.082	46.076	14.169	32.121	32.573	85.444	34.819	32.787	18.554	18.23	14.497	65.859	26.203	66.174	26.402	59.326	51.83	63.865	27.952	65.098	69.9	64.408	66.402	51.504	57.222	47.858	62.547
Potri.008G148200	8.69	17.966	12.302	10.673	4.688	11.15	14.622	7.994	6.278	6.586	4.948	6.492	4.851	17.749	5.827	18.422	13.435	10.008	30.114	13.163	10.717	21.481	27.398	15.784	32.37	40.663	23.116	11.901	7.581	7.818	3.188	4.495	0.221	15.411	1.171	10.91	44.673	5.371	17.62	13.673	33.238	9.974	12.351	10.177	11.5	24.073	27.158	23.791	19.966
Potri.008G143600	13.352	6.692	1.386	2.129	14.104	1.214	10.556	3.728	1.886	10.502	12.187	3.722	6.261	2.232	3.958	2.143	1.714	1.333	2.159	2.589	7.712	2.62	9.48	2.564	2.047	4.315	2.253	9.948	9.139	7.431	6.594	6.086	10.894	10.053	5.638	5.097	4.939	3.221	1.336	6.622	4.556	1.705	1.643	2.036	4.972	1.913	0.893	1.159	1.809
Potri.008G142700	1.022	0.468	0	0.041	0.839	0	1.404	0	0	0.011	0.561	0.455	0.315	1.175	0	0.283	0.252	0.248	0.102	0.148	1.995	0.279	0.507	0.191	0.178	0.452	0.22	1.134	0.008	0.022	18.818	14.069	10.601	1.01	11.621	1.82	6.204	0	0	1.673	4.691	0	0.052	0.709	1.721	0	0	0	0
Potri.008G179700	9.342	10.27	17.927	15.781	7.28	19.132	10.253	17.151	18.109	18.449	9.614	7.467	8.065	6.093	18.906	11.498	13.337	11.958	11.548	13.058	14.775	9.917	14.576	10.122	10.397	7.335	12.034	14.076	16.778	17.454	12.882	13.978	14.308	15.017	12.304	12.961	19.307	14.506	14.371	13.784	19.336	18.163	18.644	17.5	15.024	15.094	14.959	15.332	16.404
Potri.008G137300	0.014	0.742	0.03	0	0.086	0	0.011	0.293	0.044	1.041	0.554	0.189	0.703	0.209	0.085	0.306	0.542	0.505	1.055	0.382	0.482	0.518	0.645	0.522	0.828	0.5	0.561	0.481	0.26	0.131	1.855	2.59	1.523	0.337	2.717	0.629	4.866	0.126	0.136	1.312	3.644	0.093	0.113	2.212	0.841	0.053	0	0.047	0.026
Potri.008G136800	2.356	1.386	12.551	9.719	2.299	11.067	2.108	5.917	7.424	3.55	1.783	2.008	2.733	2.421	4.136	2.078	2.194	2.048	2.046	2.95	2.146	2.039	2.386	1.815	2.208	1.424	2.332	2.457	4.282	4.818	2.9	3.205	2.308	2.485	3.153	2.805	2.144	7.166	9.539	2.868	2.595	9.634	7.442	5.301	2.983	12.674	13.406	16.366	12.031
Potri.008G131700	21.055	45.943	36.725	36.154	17.625	43.101	17.446	36.496	26.092	26.072	20.92	10.852	13.441	11.73	39.324	44.274	34.434	36.746	54.916	48.779	24.24	45.934	39.291	29.234	68.635	41.57	54.685	35.88	35.685	31.808	42.405	42.046	23.058	36.506	41.233	24.361	32.04	43.352	45.325	18.584	42.826	49.751	43.859	35.905	18.879	46.861	50.818	46.904	44.617
Potri.008G129500	0.095	2.567	5.682	5.954	0.023	4.736	0.047	4.799	6.075	4.292	0.027	0.016	0.132	0.011	3.086	0.209	0.328	0.178	0.434	0.21	0.483	0.396	0.615	0.283	0.819	0.249	0.253	0.624	2.365	3.097	2.485	0.984	0.854	0.417	2.722	0.951	0.862	2.108	2.165	0.795	0.934	1.06	0.673	1.121	1.542	2.131	2.112	1.869	1.2
Potri.008G161800	1.091	0.705	26.595	16.707	1.683	20.215	1.012	9.03	12.116	2.31	2.776	4.882	3.968	9.411	2.752	2.245	1.793	3.698	1.412	1.814	2.695	2.008	1.054	3.372	0.728	1.597	1.293	1.926	0.787	0.563	7.771	5.044	2.78	1.593	3.048	6.123	1.205	12.574	28.092	7.576	1.581	6.023	2.838	1.718	7.531	15.175	21.764	26.137	21.022
Potri.008G158500	0.037	0.253	0.657	0.631	0.034	0.548	0.097	1.109	0.554	0.151	0.02	1.077	1.444	0.081	0.292	0.043	0.104	0.102	0.042	0.07	0.089	0.034	0.133	0.086	0	0.114	0.068	0.126	0.125	0.075	0.08	0.073	0.067	0.082	0.077	0.075	0.237	0.262	0.085	0.039	0.321	0.815	0.614	0.783	0.113	0.364	0.624	0.472	0.563
Potri.008G157600	0.115	0.348	2.588	2.396	0.172	2.063	0.11	4.347	2.632	5.062	0.033	0.173	0.245	0.291	1.376	0.141	0.056	0.127	0.118	0.04	0.009	0.235	0.051	0.067	0.021	0.109	0.065	0.011	25.284	29.857	0.055	0.171	0.079	0.011	0.094	0.029	0.136	0.381	0.192	0.09	0.454	1.077	1.716	1.749	0.088	0.194	0.212	0.234	0.762
Potri.008G122100	5.22	5.236	1.011	0.469	7.008	0.315	5.268	1.212	0.098	5.78	1.673	39.022	27.165	27.537	10.961	7.808	8.866	5.004	10.565	31.918	1.121	7.598	9.355	3.887	34.017	2.925	26.477	1.356	9.416	7.632	0.59	0.559	0.458	3.994	1.729	4.155	1.693	0.077	0.07	2.55	54.556	2.092	2.359	2.706	2.877	0.193	0.068	0.083	0.288
Potri.008G120100	34.808	64.629	22.933	24.404	33.234	17.923	31.567	30.029	24.685	27.524	19.07	6.911	13.673	12.124	25.297	29.099	22.66	20.579	32.456	26.739	23.507	21.956	42.074	16.021	26.32	17.456	26.159	35.995	52.046	37.153	25.391	25.416	9.761	36.376	20.015	22.501	25.227	28.437	11.787	22.59	31.478	8.59	11.656	19.35	18.154	14.808	9.644	10.743	11.568
Potri.008G118300	0.271	21.886	10.329	13.366	0.702	7.003	0.221	25.997	17.992	7.596	1.188	0.767	1.184	0.335	43.133	0.581	0.556	0.509	0.421	0.401	0.978	0.421	2.757	0.724	0.144	0.477	0.255	1.497	9.432	8.375	1.38	4.24	5.504	2.074	3.085	0.662	0.618	0.445	0.04	0.844	1.761	0.913	1.188	0.848	0.392	0.335	0.096	0.471	0.542
Potri.008G117500	1.945	2.065	7.439	3.471	1.982	5.021	1.98	2.474	4.951	1.903	4.073	5.319	7.96	3.154	1.83	4.436	3.155	3.782	4.854	7.411	1.323	4.434	0.614	2.98	6.46	2.192	7.02	0.974	1.755	1.208	9.217	8.741	3.529	1.053	8.436	2.411	2.858	6.411	5.464	2.359	2.22	4.124	2.916	1.545	4.674	5.058	6.468	7.922	7.424
Potri.008G106700	0.378	0.149	0.518	0.212	0.235	0.419	0.716	0.194	0.158	0.453	0.448	3.793	2.361	4.627	9.67	7.451	6.33	8.706	15.616	22.763	0.409	11.482	0.209	11.078	29.499	12.109	22.771	0.3	0.746	0.483	21.339	6.851	1.934	0.22	40.975	3.578	0.318	0.369	0.265	1.96	0.702	0.18	0.727	0.292	3.967	0.103	0.398	0.225	0.86
Potri.008G103500	31.229	16.804	19.606	13.971	23.416	19.973	35.861	15.469	23.093	12.182	10.342	9.447	13.443	10.956	12.428	26.464	37.729	32.798	40.008	32.037	22.092	34.254	13.682	27.839	51.628	39.531	37.972	16.636	21.585	14.992	55.316	63.849	59.881	11.522	87.555	14.274	41.82	10.344	15.432	14.984	41.377	8.973	9.631	9.099	11.98	8.167	11.532	11.081	12.431
Potri.008G103300	0.295	0.992	4.273	2.496	0.391	3.207	0.958	3.571	3.346	0.665	0.313	0.652	0.854	3.679	0.987	2.056	1.344	1.645	1.12	0.75	0.571	1.48	0.422	1.301	1.11	1.551	0.947	0.518	3.329	2.59	12.094	14.628	6.566	0.397	20.38	0.546	2.587	2.175	1.519	0.601	2.896	1.027	0.796	1.71	0.997	2.117	0.872	1.139	2.386
Potri.008G098600	12.788	11.567	23.33	23.45	11.567	25.032	12.473	14.61	18.812	5.67	6.68	17.855	21.533	17.147	17.642	15.227	11.909	11.096	15.409	11.397	7.073	12.891	6.311	11.504	9.932	6.718	11.556	6.447	9.69	9.309	12.012	11.83	12.989	9.645	9.491	7.108	10.484	11.945	20.578	6.524	10.604	33.512	23.348	19.202	5.767	23.935	34.304	41.76	36.462
Potri.008G098500	15.435	0.247	0.233	0.634	13.568	0.099	12.503	0.536	0.361	1.103	0.025	9.468	13.719	7.554	2.402	0.097	0.219	0.225	0.28	0.116	0.219	0.055	0.347	0.137	0.018	0.108	0.095	0.301	1.25	1.868	0	0	0	0.482	0	0.131	0.023	0.077	0	0.107	0.376	0.04	0.064	0.243	0.116	0	0	0	0.091
Potri.008G098400	70.377	8.633	11.974	13.849	31.005	9.635	49.185	20.821	16.206	12.588	0.785	34.788	29.872	72.426	16.969	0.122	0.107	0.106	0.116	0.075	0.055	0.095	1.062	0.092	0.036	0.228	0.03	0.109	11.849	15.132	0.025	0.042	0.021	0.307	0	0.609	0.193	0.142	0.252	0.382	6.545	0.397	1.144	2.018	0.532	0.09	0.243	0.312	0.495
Potri.008G097900	16.622	9.072	62.063	60.75	9.642	54.535	8.825	45.34	63.472	21.81	0.94	3.165	3.715	5.121	33.007	0.172	0.124	0.129	0.556	0.146	0.548	0.134	4.741	0.178	0.045	0.392	0.189	1.369	31.04	28.271	6.75	6.365	9.487	3.323	5.098	0.844	3.704	7.057	6.918	0.908	8.927	3.136	2.965	3.911	0.819	9.629	7.733	8.571	7.219
Potri.008G094000	0.061	0.623	1.651	1.142	0.095	1.605	0.154	1.355	1.108	4.309	1.172	0.405	0.414	0.491	1.561	1.343	1.58	1.61	1.867	1.099	1.057	1.81	1.666	1.79	1.569	2.071	1.36	1.081	1.566	1.743	3.58	2.126	2.723	1.739	3.702	1.337	1.903	0.359	0.533	1.853	5.101	0.592	0.899	1.071	2.231	0.804	0.685	0.933	0.816
Potri.008G091900	0.437	1.173	0.079	0.037	0.806	0	0.544	0.105	0.052	0.41	5.434	5.709	5.864	2.895	0.53	1.379	1.539	1.503	1.271	2.867	7.886	2.251	1.631	1.41	3.972	1.523	2.28	4.113	0.224	0.259	0.367	0.283	2.148	3.443	0.218	6.835	0.599	0	0	10.316	0.619	0	0.027	0	8.574	0	0	0	0
Potri.008G091300	0	0.045	0	0.062	0.021	0	0.036	0	0	0	0.031	0	0.031	0.013	0.228	0	0.018	0	0.067	0.036	0.013	0	0.026	0	0.074	0	0.009	0.015	0.012	0.017	0.017	0	0.052	0.033	0	0.016	0.079	0	0	0	0.07	0	0.049	0	0	0	0	0.054	0
Potri.008G081800	0.219	0.246	0.2	0.121	0.224	0	0.401	0.351	0.221	1.244	1.893	0.282	0.122	0.25	0.266	1.553	1.843	1.893	1.708	2.85	2.532	3.396	0.394	2.448	3.476	3.161	2.635	0.695	0.437	0.66	2	3.493	1.16	0.698	1.918	4.663	8.261	2.136	0.62	4.592	7.482	0.779	2.269	2.964	4.542	1.299	0.091	0	0.28
Potri.008G076400	0	0	0	0	0	0	0.007	0	0	0	0	0.063	0.039	0.012	0	0	0	0	0	0	0.007	0	0	0	0	0	0	0	0.019	0.009	2.84	3.692	5.809	0	7.747	0	0.006	0	0	0	0.006	0	0	0	0	0	0	0	0
Potri.008G073600	3.137	1.966	3.771	4.8	3.794	3.843	3.72	4.029	2.837	9.112	5.791	7.782	5.569	6.329	18.04	78.024	57.656	69.918	66.986	32.535	4.201	71.427	5.179	54.28	23.282	61.608	51.368	4.707	35.819	50.173	6.233	9.467	3.251	4.528	14.257	5.36	5.837	1.714	2.024	5.796	6.589	2.933	2.208	1.748	5.8	1.681	1.881	2.981	3.906
Potri.008G071300	5.835	8.189	11.944	11.955	4.342	12.004	5.171	15.235	14.105	11.402	7.447	4.283	3.849	4.217	14.96	2.758	2.63	2.305	3.783	4.218	8.454	2.303	9.643	2.418	3.297	2.217	3.613	8.781	12.64	13.819	14.301	13.459	9.198	9.235	14.292	9.735	12.848	7.191	8.204	6.923	13.424	16.836	19.357	29.825	10.162	6.942	6.535	7.862	9.925
Potri.008G071100	0	0	0	0	0	0	0	0	0	0	0	0.136	0.034	0	0	0	0	0	0	0	0.02	0	0	0	0	0	0	0	0	0	0	0	0	0	0	0	0	0	0	0	0	0	0	0	0	0	0	0	0
Potri.008G117100	9.002	11.157	80.207	26.644	8.584	149.002	8.261	17.59	67.481	9.091	3.4	14.279	22.061	24.758	48.912	437.83	425.842	356.102	782.562	767.613	15.198	558.835	25.702	357.528	1046.84	338.202	667.166	10.916	38.562	24.156	49.324	79.103	34.67	21.249	145.903	37.454	40.498	22.124	86.269	24.752	36.153	60.895	71.172	27.065	27.431	142.688	220.827	111.397	258.206
Potri.008G115800	0.185	1.957	0.65	1.049	0.016	0.443	0.149	1.137	0.429	4.184	1.227	0.044	0.269	0.193	2.012	0.37	0.161	0.116	0.344	0.597	1.594	0.284	3.13	0.332	0.278	0.4	0.317	2.07	9.16	6.587	0	0.037	0.096	2.624	0.113	0.942	0.304	0.414	0.243	0.735	2.399	0.554	0.645	0.891	0.796	0.574	0.425	0.256	0.34
Potri.008G113200	4.956	1.357	1.334	1.57	4.614	0.973	8.254	2.035	1.76	10.481	3.009	31.604	21.432	11.585	6.716	0.789	0.833	0.643	0.665	0.969	2.481	0.669	4.182	0.617	0.634	0.646	0.742	2.433	17.089	20.594	4.774	5.572	6.331	3.941	4.46	2.105	4.103	1.442	1.107	2.166	6.867	2.475	2.497	2.02	1.954	1.777	1.682	1.207	2.098
Potri.008G113000	0	0	0.034	0.046	0	0	0.107	0	0.064	0	0	0.198	0	0	0	0.006	0	0	0	0.006	0	0	0	0.006	0	0.012	0.012	0	0	0	0.386	0.289	0.606	0	0.546	0	0	0.032	0.034	0	0	0.033	0	0.172	0	0	0	0	0.021
Potri.008G068500	0.534	0.144	0.322	0.454	0.887	0.35	0.823	0.391	0.559	2.451	0.795	0.714	0.8	0.538	1.654	0.254	0.397	0.353	0.363	0.414	1.332	0.206	1.54	0.271	0.153	0.138	0.258	1.382	2.998	3.071	1.27	1.314	1.223	2.602	0.516	0.655	1.646	0.411	0.454	0.676	1.915	0.438	0.646	0.278	0.505	0.453	0.54	0.403	0.396
Potri.008G057400	4.012	2.676	5.123	5.675	3.76	4.669	4.315	5.133	4.981	4.712	4.184	6.938	6.918	4.641	7.078	6.94	5.468	4.624	8.662	8.217	5.694	6.893	3.887	5.295	8.329	4.021	6.875	5.726	6.233	5.938	8.142	6.905	6.615	5.892	4.565	6.24	4.053	2.989	3.305	6.105	4.67	4.183	4.227	3.91	5.993	3.139	4.023	4.227	4.492
Potri.008G089000	5.695	2.973	432.266	184.895	4.084	554.039	4.314	75.328	105.817	5.727	0.565	16.623	18.227	13.738	69.976	28.617	42.273	25.859	65.556	83.279	1.282	39.187	0.569	28.913	125.949	16.92	85.887	0.912	2.083	1.039	47.175	55.994	25.298	0.519	139.891	4.779	3.456	264.208	565.564	1.889	4.048	263.304	124.847	184.494	8.249	646.347	605.35	460.461	478.692
Potri.008G088200	3.688	2.515	5.492	4.483	1.657	5.335	5.272	4.55	4.283	0.682	1.697	10.674	7.668	30.8	2.001	0.363	0.447	0.551	0.36	0.387	0.678	0.305	0.847	0.313	0.192	0.33	0.38	0.56	0.328	0.329	1.172	0.916	0.096	0.824	0.56	1.461	2.071	1.89	1.502	0.839	1.655	3.101	3.706	3.452	1.124	2.689	2.494	2.519	3.239
Potri.008G088000	0.25	0.79	0	0	0.43	0	0.371	0.342	0	1.532	0.23	3.189	2.512	0.162	0.153	0.049	0.103	0.182	0.055	0.03	0.5	0.019	2.519	0.175	0.019	0.046	0.052	0.899	2.176	2.004	0.014	0	0.031	1.798	0.007	0.457	0.65	0	0	0.425	1.048	0	0	0	0.178	0	0	0	0
Potri.008G087600	2.556	12.99	2.361	3.713	2.735	1.229	2.724	18.785	8.312	6.37	12.351	2.863	2.468	9.215	10.309	9.94	9.477	12.969	8.944	9.085	10.951	9.099	9.76	7.429	8.334	7.718	10.052	7.745	6.767	6.96	16.003	18.867	18.257	8.843	12.169	13.217	17.136	1.88	1.859	9.959	16.01	13.141	18.835	19.44	11.014	2.012	0.703	1.221	4.801
Potri.008G043100	95.362	531.317	67.259	97.285	87.945	58.562	110.999	137.898	110.226	95.92	67.844	67.042	93.329	27.595	31.958	66.488	46.216	55.842	57.525	43.253	42.761	85.965	78.905	85.369	64.357	90.306	62.231	72.017	74.532	72.431	78.312	74.872	134.398	58.136	105.161	58.448	83.404	122.19	63.092	52.016	72.714	70.101	80.839	111.099	39.291	65.832	57.519	58.992	69.835
Potri.008G043000	6.298	8.94	18.85	25.45	7.442	19.154	6.124	15.725	29.135	12.991	7.709	4.995	5.193	3.976	19.331	3.645	3.927	3.095	4.66	4.916	6.387	3.595	9.191	3.778	3.787	2.45	4.366	7.479	13.107	13.082	16.01	15.139	10.215	8.622	13.45	10.393	9.363	19.125	17.177	7.461	9.322	25.141	22.791	17.128	9.016	13.549	20.508	17.613	20.763
Potri.008G042700	61.768	263.96	43.302	53.659	38.325	38.256	18.207	79.535	58.162	106.749	47.711	30.14	36.222	12.747	72.312	35.684	35.769	25.393	55.045	25.7	23.568	25.499	80.086	48.881	25.312	39.272	29.406	53.18	71.537	73.335	46.329	40.333	62.889	55.162	66.315	30.779	30.357	56.074	34.321	24.716	36.7	38.483	44.437	53.115	21.295	34.037	35.632	36.828	42.128
Potri.008G042500	200.289	154.401	19.887	28.805	373.718	18.026	273.589	36.075	31.567	141.441	271.796	143.73	169.417	78.921	91.477	203.629	161.774	157.357	174.303	150.258	110.479	179.801	215.722	253.731	184.882	277.499	167.052	193.973	134.198	118.448	140.919	132.549	256.192	179.916	183.983	128.679	161.956	30.849	16.556	126.088	125.587	20.824	21.251	26.513	83.696	18.509	15.982	19.518	21.062
Potri.008G041500	0	0	0	0	0.391	0	0.041	0	0	0.032	0	0.083	0.139	0	0.02	0.03	0	0.018	0.039	0	0.041	0	0.042	0.027	0	0.016	0	0.024	0.077	0.054	0	0.045	0.269	0.026	0.065	0	0	0	0	0	0.015	0	0	0	0.022	0	0	0	0
Potri.008G038900	16.199	14.72	1.039	0.349	20.275	1.295	19.11	2.342	0.743	15.981	24.723	13.196	17.652	5.105	1.794	25.974	27.28	21.864	32.93	19.583	29.979	19.766	20.821	28.286	15.292	24.392	16.799	28.689	27.049	19.474	10.926	14.619	15.655	26.691	13.374	19.344	19.598	1.356	0.477	20.27	17.417	0.426	0.927	2.064	9.128	0.522	0.11	0.022	0.147
Potri.008G032800	10.498	6.826	10.698	15.701	8.908	11.643	10.013	16.843	17.307	23.303	6.693	8.499	7.618	5.273	28.882	1.785	1.522	1.498	1.533	1.683	8.954	1.863	10.589	1.368	0.853	0.731	1.39	9.507	41.027	43.882	15.552	14.868	15.622	19.373	7.577	7.991	16.237	13.214	11.6	7.107	20.639	27.349	28.209	21.974	7.097	11.218	12.773	13.378	18.084
Potri.008G045300	2.8	8.26	15.318	12.685	4.386	13.824	6.25	10.024	15.952	8.973	46.513	15.113	16.772	3.016	17.847	28.919	26.018	19.897	28.763	30.95	47.081	21.152	45.038	14.232	20.356	9.59	25.729	53.224	10.722	9.373	27.798	30.649	10.504	58.608	28.409	25.517	19.271	25.305	19.027	22.698	20.621	14.282	11.401	11.703	28.087	21.669	22.687	16.594	20.035
Potri.008G044800	13.261	24.562	34.476	25.599	14.697	30.6	14.329	35.808	31.324	14.997	8.057	22.897	17.922	30.566	33.734	11.033	10.687	11.465	11.331	8.517	8.993	9.632	16.726	9.682	7.665	13.256	10.788	13.102	10.834	11.04	16.739	17.313	14.797	12.849	22.216	8.458	17.962	24.332	25.415	7.648	19.763	22.956	22.312	22.032	8.142	20.525	20.595	20.586	23.244
Potri.007G145000	5.065	0	0	0	3.814	0	4.373	0	0	9.21	5.743	4.41	4.757	7.424	14.49	1.336	2.683	2.172	2.024	2.422	5.785	1.132	6.421	1.161	1.32	0.34	1.663	5.787	9.981	10.535	5.799	5.553	3.722	7.422	4.082	7.213	7.505	0.038	0	4.963	8.921	0	0	0	5.944	0	0	0	0
Potri.007G138800	11.995	27.602	8.109	10.715	9.042	8.424	10.355	23.925	14.877	23.932	19.952	4.791	4.753	10.617	10.297	11.485	11.243	16.466	12.954	12.32	23.231	7.546	20.826	10.577	6.614	10.366	13.281	27.41	22.828	23.007	4.111	4.217	1.187	22.431	5.029	14.951	10.252	4.125	5.612	13.003	11.951	1.404	3.138	4.44	14.592	5.992	4.456	2.458	2.645
Potri.007G138100	21.236	1.29	12.67	8.067	19.636	37.333	25.752	14.037	2.987	28.67	10.408	24.488	16.039	43.294	121.157	116.617	93.162	82.929	77.619	101.087	9.234	101.2	8.956	88.701	141.453	106.058	89.699	9.179	80.982	22.194	126.701	263.941	30.152	7.687	341.525	50.028	15.118	5.158	12.913	59.02	19.936	3.253	15.738	5.543	43.361	16.191	8.787	7.185	11.947
Potri.007G134500	1.616	0.175	0.067	0	3.697	0	1.469	0.055	0	0.955	0.112	4.109	3.279	5.344	0.274	0.027	0.031	0.021	0.032	0.029	0.073	0.028	0.079	0.008	0	0.039	0.043	0.248	0.346	0.372	1.898	2.356	9.992	0.125	2.23	0.252	2.229	0.259	0.545	0.293	1.166	0.561	1.248	0.401	0.505	0.205	0.574	0.466	0.849
Potri.007G133000	0.014	0	0	0	0	0	0.008	0.016	0	0	0	0	0.02	0	0.016	0	0	0	0	0	0.016	0	0	0.007	0	0	0	0	0.008	0	5.394	2.778	6.497	0	1.53	0.01	0.007	0	0	0	0	0	0	0	0	0	0	0	0
Potri.007G132000	0.076	2.875	0.128	0.113	0.584	0	0.056	1.443	0.221	0.438	0.762	0.049	0.227	0.112	0.733	0.377	0.216	0.319	0.34	0.263	1.965	0.489	3.089	0.374	0.208	0.556	0.374	1.842	0.22	0.318	5.782	7.219	6.699	2.098	4.042	1.684	11.39	0.174	0.047	1.622	8.706	2.966	7.139	18.579	1.754	0.096	0.381	0.693	0.606
Potri.007G130800	8.356	18.606	14.131	11.603	9.246	15.067	8.105	17.406	12.109	10.625	8.73	9.951	9.433	7.878	9.399	8.321	7.052	7.026	7.359	7.644	9.739	7.021	11.363	7.515	7.617	8.759	7.709	11.643	13.205	12.603	11.29	11.836	10.752	13.198	9.829	7.879	12.961	11.943	12.984	8.672	12.643	11.904	11.359	15.723	6.607	14.166	14.463	13.158	13.47
Potri.008G025600	2.589	4.756	1.685	0.692	2.214	0.607	2.256	8.336	3.705	3.154	0.259	0.506	0.564	0.706	0.93	0.047	0.153	0.008	0.071	0.027	0.317	0.083	2.503	0.058	0.078	0.08	0.059	0.48	9.186	6.793	2.114	2.353	0.491	1.782	1.503	1.337	7.7	1.31	0.24	1.484	11.949	4.448	10.789	13.207	1.133	1.179	0.025	0.076	1.113
Potri.007G108000	0.099	0	0.068	0	0.032	0	0.088	0	0	0.036	0	1.909	1.053	0.604	0	0	0	0	0.017	0	0	0	0.058	0.008	0.023	0.022	0.009	0.029	0.021	0.016	0.021	0	0	0.047	0.237	0	0	0	0	0	0.036	0	0	0	0	0	0	0	0.03
Potri.007G107400	9.492	11.207	21.551	20.455	9.452	20.851	11.307	18.753	20.809	11.294	7.59	9.932	10.634	8.348	24.467	3.462	4.258	3.853	4.636	4.134	6.734	3.798	8.648	3.277	2.93	2.544	3.678	6.936	11.964	12.317	9.969	10.717	10.668	9.695	9.202	7.851	10.476	20.406	21.081	4.939	10.745	25.446	24.485	23.184	6.082	19.833	22.537	22.041	19.723
Potri.007G098800	0.241	4.819	49.294	45.42	0.456	33.411	0.271	46.824	55.823	43.172	2.344	0.37	0.65	0.648	105.269	6.314	6.529	1.144	43.887	3.755	0.301	4.439	4.834	14.835	3.688	7.442	3.814	1.99	22.76	22.369	0.725	1.231	2.155	3.232	2.183	0.928	0.971	8.984	22.194	0.922	4.918	74.662	84.581	56.918	0.543	11.882	30.799	32.083	41.566
Potri.007G097600	0.379	1.635	0.042	0.157	0.344	0.1	0.266	1.194	0.505	2.707	0.191	1.534	0.555	0.763	0.288	0.19	0.143	0.208	0.134	0.236	0.231	0.155	2.214	0.213	0.315	0.339	0.212	0.907	1.876	1.581	2.176	6.32	15.992	1.245	6.345	0.306	1.354	0.077	0	0.38	1.215	0	0.064	0.21	0.543	0.036	0	0	0.022
Potri.007G097100	96.899	72.585	68.371	90.882	92.796	49.055	120.551	130.525	107.747	112.876	53.17	128.405	96.959	166.766	181.053	55.391	42.471	35.964	64.478	92.825	55.552	57.91	112.827	33.344	103.981	21.377	86.549	76.104	184.41	199.118	139.667	167.363	113.646	93.583	63.079	54.494	98.819	16.65	10.859	47.298	153.346	60.989	77.891	141.079	45.889	15.347	15.375	15.836	39.883
Potri.007G090600	95.84	10.742	5.183	6.151	39.733	3.14	56.819	13.368	13.275	12.382	29.226	58.776	32.334	27.154	20.239	41.614	52.159	31.688	79.966	54.875	14.85	37.948	13.379	17.415	42.17	19.559	63.426	10.188	13.646	10.306	147.766	156.763	63.608	14.046	153.391	33.501	55.054	3.309	1.864	40.371	63.308	25.643	32.344	62.803	51.209	2.855	3.981	3.292	20.169
Potri.007G087500	0.15	0	0	0	0.041	0	0.033	0	0	0	0	30.853	21.464	38.715	0	0	0	0	0	0	0	0	0	0	0	0	0	0.013	0	0	0	0.066	0	0	0.051	0	0	0	0	0.017	0.008	0	0	0.118	0	0	0	0	0
Potri.007G085700	0.065	0.298	1.449	1.088	0.101	1.329	0.103	1.218	1.962	4.233	0.196	1.971	1.752	2.434	3.826	0.511	0.723	0.589	0.685	0.92	1.148	0.85	0.768	0.731	1.072	0.703	1.06	0.515	2.326	2.61	43.478	44.565	21.533	0.685	32.299	1.884	6.357	2.542	1.933	2.777	7.588	2.898	2.545	2.446	2.517	1.567	2.978	2.899	3.671
Potri.007G082200	0.106	0.203	0.122	0.297	0.051	0	0.095	0.3	0.226	0.57	0	0.056	0.028	0.038	0.037	0.262	0.342	0.277	0.102	0.109	0.231	0.248	0.347	0.223	0.312	1.197	0.255	0.101	0.07	0.102	0.63	0.794	1.6	0.123	1.602	0.655	20.571	0.483	0.102	1.331	14.048	0.086	0.364	0.429	1.26	0	0.048	0	0.134
Potri.007G119000	5.991	1.1	0	0	15.708	0	8.087	0.023	0	0.239	1.234	0.049	0.178	0.067	0.045	0.073	0.061	0.081	0.044	0.058	5.563	0.048	2.884	0.149	0.098	0.501	0.1	4.898	0.365	0.212	0.059	0.01	0.213	3.682	0.028	1.112	0	0	0	0.794	0.108	0	0	0	0.453	0	0	0	0
Potri.007G116700	14.217	10.011	33.573	29.237	11.887	27.159	14.751	30.111	28.026	25.434	13.915	15.081	12.652	9.982	54.251	5.245	5.299	5.102	6.655	6.589	12.036	4.576	13.378	5.249	4.994	3.896	5.725	13.157	19.592	20.816	20.343	20.649	20.485	15.663	17.819	16.296	15.003	13.761	13.206	12.157	22.272	19.183	25.883	23.406	15.18	12.475	12.801	13.954	18.177
Potri.007G116550	15.272	15.392	19.653	17.491	16.876	19.74	16.996	20.626	16.296	14.518	28.215	17.586	19.145	18.437	23.048	11.029	13.352	13.943	10.924	13.368	20.589	10.324	17.878	13.029	7.197	10.302	12.359	18.664	13.87	12.579	13.375	15.864	12.989	17.54	16.702	21.523	15.558	11.692	16.096	22.615	16.982	17.466	18.213	19.434	26.776	15.835	15.401	15.324	18.063
Potri.007G115200	1.074	1.533	1.196	0.731	1.857	0.76	4.715	2.796	1.233	2.408	0.019	2.174	1.053	3.37	2.007	0.07	0.048	0.193	0	0.035	0.113	0.02	0.032	0.01	0.027	0.012	0	0	1.209	1.539	47.157	58.745	42.88	0.02	38.198	0.082	0.026	0.736	0.064	0.017	0.155	0.069	0.438	0.823	0.033	0.353	0.435	0.192	0.691
Potri.007G115100	0.023	0.199	0.057	0	0	0.082	0.014	0.098	0.107	0.304	0.017	0.019	0.028	0.075	2.474	0.236	0.199	0.609	0.345	0.153	0.235	0.109	0.016	0.204	0.174	0.185	0.15	0.105	0.106	0.018	1.48	5.25	3.693	0.035	1.777	0.545	0.067	0.053	0	0.318	0.094	0.055	0.055	0.094	0.411	0	0	0	0.149
Potri.007G115000	6.303	0.195	0.142	0	2.976	0.291	8.412	0.202	0.21	11.656	7.273	4.165	4.698	5.631	13.011	4.936	7.051	6.131	3.461	3.01	8.189	6.455	7.465	5.816	2.852	6.314	4.048	5.576	8.993	12.205	0.036	0.109	0.158	5.561	0.085	13.416	17.877	0.183	0.312	9.173	15.38	0.344	0.354	0.188	13.131	0.049	0.112	0.462	0.257
Potri.007G112800	13.113	18.304	20.941	27.668	16.566	19.384	16.864	28.731	27.829	25.96	10.389	22.812	21.369	37.268	22.512	3.785	3.185	2.41	4.548	5.1	9.934	5.52	14.824	3.403	4.925	3.132	5.72	11.153	34.741	32.496	37.345	32.873	20.063	14.983	27.797	12.478	32.942	21.534	14.444	12.133	33.546	23	23.626	25.931	11.697	15.696	14.459	13.248	23.084
Potri.007G079900	8.499	0.12	0.119	0.119	7.481	0.267	7.929	0.338	0.172	9.408	6.686	6.599	7.926	4.703	12.031	2.014	1.613	1.568	2.197	2.805	8.075	2.021	9.853	1.71	2.161	1.728	2.266	8.431	10.558	11.88	11.524	12.162	9.998	9.151	10.165	8.896	11.277	0.043	0.261	7.613	11.967	0.147	0.314	0.372	8.973	0.287	0.245	0.071	0.156
Potri.007G079800	2.274	0.215	0.375	0.113	5.673	0.727	3.867	0.198	0	1.589	0.627	3.288	4.493	4.288	2.344	13.684	4.085	4.302	5.221	7.856	0.679	3.581	1.346	3.673	6.027	1.819	2.323	0.226	16.36	8.543	6.735	4.257	2.861	0.821	13.539	5.72	0.945	0	0	1.629	1.953	0	0	0	2.834	0	0.116	0	0.044
Potri.007G078200	0.936	4.537	2.713	3.014	1.141	2.423	1.344	3.521	5.457	3.699	1.719	0.581	0.379	2.583	3.75	1.02	1.152	1.07	1.633	0.906	3.192	1.013	4.706	1.413	0.753	1.947	1.196	4.301	1.421	1.672	3.699	4.064	3.808	3.878	5.088	5.98	18.118	4.428	1.915	5.526	10.295	12.213	12.98	18.299	5.443	1.917	3.781	4.052	5.564
Potri.007G076500	58.636	48.388	18.054	17.072	75.438	17.301	61.924	22.604	19.147	47.691	59.019	56.737	47.927	62.151	9.498	52.723	35.736	41.899	32.744	34.965	68.873	49.502	57.3	42.369	25.384	40.516	28.535	54.833	84.556	91.492	42.435	51.601	107.718	82.054	27.107	57.728	70.311	18.87	14.942	65.982	66.965	8.181	10.932	17.786	28.3	17.825	9.86	14.112	17.388
Potri.007G053500	0.354	6.448	0.786	1.081	0.555	1.118	0.24	2.151	1.215	0.803	10.43	0.146	0.421	0.08	0.381	2.142	2.438	3.168	1.884	3.888	12.611	1.751	3.811	1.885	2.256	3.589	3.687	10.176	0.311	0.222	1.348	3.154	11.663	6.27	2.061	8.197	0.148	0.258	0.791	5.221	0.094	0.532	0.727	0.397	3.788	0.372	0.625	0.723	0.645
Potri.007G047400	7.123	12.05	2.521	2.557	4.005	1.361	6.074	9.12	3.574	12.043	5.698	2.6	2.772	3.88	10.652	81.335	78.879	97.434	85.455	61.234	10.087	101.757	12.19	59.251	82.507	44.313	67.539	12.043	22.158	18.379	20.872	20.139	13.558	10.856	36.76	10.92	11.671	0.465	0.215	8.351	14.187	1.583	3.352	4.842	9.848	0.561	0.712	0.336	1.217
Potri.007G046500	19.706	5.698	6.395	4.562	17.063	8.042	18.918	4.467	3.966	27.107	9.045	12.369	14.879	16.645	12.13	14.408	6.918	11.778	9.098	10.248	12.712	12.198	16.124	8.352	10.304	10.555	11.453	13.725	22.616	22.759	32.967	31.735	30.576	12.838	26.375	16.939	28.186	3.814	5.834	14.865	30.296	3.215	5.388	6.02	15.445	5.995	5.54	4.115	3.679
Potri.007G046200	53.138	25.178	25.63	28.371	39.516	25.819	47.879	36.103	29.345	41.281	9.532	19.025	17.157	20.04	28.365	2.649	2.106	2.32	2.956	3.448	13.238	3.831	19.901	2.082	3.76	1.872	3.13	14.279	39.61	39.941	27.79	29.373	24.333	20.707	28.583	10.831	19.344	37.463	29.898	10.718	25.872	33.506	31.924	35.897	12.709	33.092	17.519	16.241	21.937
Potri.007G044600	0.017	0	0	0	0.033	0	0.013	0.034	0	0.15	0.094	0.036	0.17	0.037	0.028	0.922	0.058	0.19	0.333	0.529	0.039	1.185	0.478	0.129	0.663	0.61	0.856	0.207	0.203	0.07	0.018	0.026	0.03	0.251	0.033	0.27	0.03	0	0	0.055	0.057	0	0	0	0.042	0	0	0	0
Potri.007G007400	1.227	15.804	4.831	8.051	1.688	3.299	1.304	13.719	9.495	4.432	2.544	0.297	0.549	0.135	12.756	0.773	0.718	0.464	1.035	0.6	2.595	0.729	11.576	1.453	0.346	0.912	0.733	4.614	11.203	11.698	11.944	11.31	5.562	9.262	5.572	2.744	10.039	0.985	0.313	3.307	7.826	6.932	6.632	10.201	2.204	0.688	1.368	1.772	3.084
Potri.007G003200	5.56	13.25	19.476	15.512	11.952	14.802	8.269	15.905	16.375	20.151	13.384	10.865	9.811	6.745	23.742	5.356	8.277	4.49	9.484	13.932	25.772	5.525	20.488	7.475	8.763	7.27	12.077	23.459	15.078	15.444	20.686	31.367	29.551	27.864	12.936	8.274	34.679	5.865	7.82	19.994	27.097	16.086	11.596	14.099	27.573	10.859	10.811	10.272	13.483
Potri.007G000801	0	2.989	0.435	2.205	0.841	10.722	0.056	0.821	16.769	0.713	6.43	0.577	0	0.031	0	3.06	0.047	0	0.295	0.146	0	2.872	0	0	0.126	0.634	10.666	9.829	0.288	0.162	12.209	0	0	7.991	0.147	3.264	9.109	0	6.468	0.639	0.626	0.306	0	1.063	0	0	0.24	0	0.042
Potri.007G074028	18.483	17.393	10.401	13.494	19.083	7.383	24.562	12.389	15.018	29.418	17.073	10.738	15.419	16.324	25.356	3.234	2.941	1.756	2.789	5.662	41.576	3.86	68.781	3.518	5.163	3.453	3.124	47.056	69.179	72.522	40.618	40.757	28.548	75.307	6.373	21.967	47.543	5.367	5.06	22.093	55.333	15.442	14.884	16.575	13.17	9.093	8.204	7.006	9.568
Potri.007G070900	3.693	4.879	2.759	2.979	3.877	1.936	3.923	4.205	5.503	5.41	2.826	3.912	2.844	2.081	7.188	3.014	3.082	2.86	2.868	1.677	3.317	1.22	7.198	4.389	0.677	3.331	1.698	4.535	5.378	4.516	5.677	5.672	4.421	5.751	6.252	3.764	6.555	0.988	0.63	3.49	6.118	2.17	2.768	2.52	2.284	0.593	0.944	1.552	2.592
Potri.007G065700	118.098	126.231	46.225	58.5	159.425	48.038	144.057	65.32	54.323	77.488	90.652	72.757	92.646	52.722	65.162	125.762	97.837	90.065	118.072	118.445	66.483	111.957	88.613	147.309	107.372	152.303	108.971	90.329	91.138	92.001	101.542	80.503	121.81	107.096	70.344	78.999	98.602	82.577	70.494	77.116	83.241	51.509	50.098	54.017	61.833	74.88	57.088	60.945	56.857
Potri.007G065600	100.784	200.56	110.802	134.622	101.353	120.501	107.752	128.694	113.153	70.54	77.646	60.246	75.189	46.144	119.186	51.313	39.141	35.61	44.034	41.922	47.077	48.189	53.548	51.836	48.211	55.098	41.388	62.37	76.161	75.128	78.195	70.179	97.145	68.887	56.419	56.524	74.8	197.731	199.864	54.739	64.181	125.097	109.401	125.383	51.667	200.247	153.632	157.149	140.093
Potri.007G063300	5.309	27.345	0.286	0.81	8.891	0.491	6.123	7.535	1.358	8.816	20.81	2.075	2.136	0.934	4.88	9.09	9.435	7.396	6.916	7.034	27.075	7.674	25.875	8.738	5.033	13.715	6.759	31.318	6.686	4.896	16.806	12.752	21.654	30.316	18.005	12.618	22.186	0.893	0.224	13.065	18.155	6.619	14.432	22.634	9.882	0.249	0.319	0.22	1.444
Potri.006G277800	27.45	19.283	13.164	13.019	19.466	10.968	29.281	31.535	26.191	24.907	4.211	22.509	18.44	21.66	24.95	2.703	2.961	3.969	2.782	2.053	8.323	2.661	8.939	3.414	1.044	4.636	2.136	7.455	15.372	15.903	33.396	30.069	48.604	8.429	34.345	8.566	23.25	15.405	6.447	9.496	24.91	11.779	19.156	23.454	7.651	7.08	5.607	6.837	8.617
Potri.006G264000	2.833	15.046	20.312	22.95	2.148	17.284	3.478	19.661	20.727	7.287	4.693	2.081	5.748	1.85	11.532	4.698	4.622	5.277	5.534	4.352	4.891	4.343	7.395	4.122	4.02	4.055	3.685	5.857	9.661	8.358	3.912	3.43	2.724	6.468	2.965	4.144	5.244	16.348	13.287	4.85	5.795	12.736	13.923	13.528	4.156	11.885	14.391	14.709	14.783
Potri.006G263600	1.142	1.043	1.347	1.68	0.577	1.484	4.153	1.712	0.965	5.209	1.311	1.519	3.198	2.455	11.355	228.14	169.308	172.524	161.286	103.851	3.506	204.415	2.382	133.974	118.942	114.873	93.367	1.651	19.542	9.661	42.295	20.914	15.516	2.521	65.894	25.225	6.182	0.909	0.657	9.217	4.713	0.538	0.161	0.925	27.359	0.968	0.402	0.136	0.354
Potri.006G261200	0.087	1.832	0	0.087	0.956	0	0.434	2.87	0.297	0.881	1.129	0.754	0.469	0.916	0.03	0.37	0.413	1.425	0.456	0.637	0.553	2.588	0.435	0.498	0.861	0.639	0.683	0.221	3.671	1.469	3.312	1.717	3.714	0.122	1.598	4.388	8.405	0.184	0.065	2.606	8.735	0.071	0.56	4.223	1.839	0	0	0	0
Potri.006G258550	0.786	0	0	0.039	0.035	0.061	0.28	0.015	0	0.3	1.099	0.034	0.082	0.082	0.48	0.229	0.323	0.206	0.39	0.174	1.673	0.103	1.511	0.195	0.038	0.076	0.288	1.535	0.102	0.115	0.011	0.009	0.009	1.575	0.059	1.558	0.118	0	0	1.077	0.065	0	0	0	0.858	0	0	0	0.019
Potri.006G258500	0.318	0	0	0	0.124	0	0.151	0	0	0.084	0.194	0.052	0.104	0.013	0.149	0.217	0.288	0.283	0.145	0.118	0.175	0.075	0.154	0.171	0.025	0.093	0.114	0.399	0.06	0.067	0.021	0.015	0	0.277	0.02	0.293	0	0	0	0.238	0.012	0	0	0	0.332	0	0	0	0.027
Potri.007G020900	2.735	0.577	0.036	0	2.539	0	3.868	0.165	0	0.883	1.11	2.582	3.208	2.142	0.107	3.569	2.98	4.485	1.85	1.903	6.544	2.718	3.001	4.119	1.307	5.227	1.666	5.025	2.714	2.008	1.447	1.091	1.689	3.719	1.816	3.123	1.99	0	0	2.659	2.374	0	0	0	2.835	0	0	0	0
Potri.007G019900	0.448	8.538	0.993	1.476	4.927	0.698	2.957	3.21	1.483	3.468	8.009	1.763	1.431	15.577	3.816	11.487	11.691	11.1	18.741	12.076	2.219	14.762	7.822	5.637	10.623	4.632	13.272	2.757	3.312	2.886	28.33	31.175	50.219	4.214	51.085	5.118	20.506	0.158	0	4.627	18.837	0.542	0.708	2.14	3.523	0.049	0.367	0	0.896
Potri.007G017000	118.6	2.045	0.068	0.164	74.315	0	99.096	0.452	0.061	2.504	0.64	364.22	254.401	176.32	0.998	0.884	1.76	1.761	0.933	1.112	0.499	1.411	2.041	1.861	0.625	2.323	1.878	0.59	3.482	3.171	0.028	0.14	0.112	1.286	0.088	1.456	5.783	1.496	0.567	1.262	7.715	0	0	0	0.687	0.773	0.042	0	0.036
Potri.007G016300	12.987	11.803	21.383	14.29	9.796	20.896	12.168	13.636	13.484	7.741	9.037	21.113	14.082	22.925	13.761	4.312	4.939	5.257	3.707	4.916	7.82	4.459	9.864	4.791	4.275	5.524	5.526	7.981	5.714	4.281	8.301	9.912	9.059	7.231	13.126	10.355	6.432	10.349	13.814	7.934	7.49	7.954	9.787	7.521	6.742	13.754	12.765	12.628	13.562
Potri.007G011800	10.752	10.887	8.925	8.783	9.493	10.955	10.784	12.317	12.101	14.503	9.441	11.632	12.074	6.572	12.488	5.864	6.357	5.591	7.624	6.448	10.669	4.312	13.096	6.298	3.568	3.971	5.26	12.199	17.054	16.353	16.664	14.491	13.635	14.226	16.096	9.475	13.663	9.317	8.945	8.784	16.189	10.578	13.095	12.837	8.823	6.939	8.356	7.469	9.021
Potri.007G011600	0.186	1.775	4.913	5.897	0.348	7.034	0.539	4.565	4.97	2.802	0.323	0.264	0.207	0.197	1.067	0.034	0.056	0.059	0.19	0.016	0.076	0.011	1.218	0.134	0	0.055	0.018	0.293	3.345	2.399	6.276	4.23	3.418	1.046	5.525	0.197	0.976	0.591	0.908	0.32	2.467	1.908	2.652	9.889	0.273	1.559	1.255	1.208	1.529
Potri.007G010800	1.831	16.122	20.196	16.314	3.166	16.173	2.923	26.643	19.465	26.755	4.703	3.333	5.478	2.707	28.315	4.118	5.783	4.486	5.669	3.316	4.197	3.464	13.289	4.919	1.89	5.674	3.679	5.31	34.264	34.469	16.08	14.273	14.076	8.72	14.405	5.642	20.874	13.603	14.278	5.642	22.869	12.678	14.139	14.117	7.611	11.646	11.322	12.545	13.259
Potri.007G008200	8.685	3.437	9.529	5.96	7.728	10.682	7.43	11.571	10.861	47.227	2.884	24.719	29.333	8.777	34.54	115.471	115.784	149.274	111.142	57.329	9.791	130.811	11.984	69.286	63.414	61.411	82.374	8.403	32.534	31.109	37.192	22.937	8.1	9.449	51.53	19.683	32.251	12.351	12.207	15.648	44.937	4.405	6.374	15.818	22.54	10.327	4.527	3.378	5.823
Potri.006G253800	13.95	0.694	0	0	11.298	0	20.181	0.453	0.104	23.977	5.821	5.309	5.007	7.892	0.06	0.726	1.891	1.504	0.899	1.358	9.319	1.444	2.608	1.184	0.433	2.652	1.759	6.157	19.414	21.283	0	0.048	0.142	5.184	0.035	2.717	14.69	0	0	4.332	14.487	0	0	0	2.457	0	0	0	0
Potri.006G251900	59.35	62.028	68.164	91.583	58.866	78.14	50.744	85.291	98.161	62.674	29.178	37.376	35.594	20.508	35.099	24.28	23.666	18.001	23.941	32.261	45.861	24.155	42.376	25.639	25.023	18.259	26.514	45.746	79.165	82.305	48.085	54.513	92.494	61.995	33.219	38.59	50.992	151.542	96.607	36.037	49.884	120.163	118.111	119.029	39.121	137.197	96.758	90.915	99.239
Potri.006G251800	1.952	13.072	11.916	10.57	12.565	13.697	2.731	6.884	6.179	23.815	8.26	24.557	7.411	40.878	5.129	3.904	2.724	3.011	5.142	9.756	1.812	2.938	5.822	2.815	11.628	2.859	6.689	2.984	7.621	9.873	2.883	1.717	5.49	4.289	2.257	3.271	3.03	6.871	12.081	3.212	3.355	4.642	2.826	1.18	2.268	9.901	12.894	11.017	8.986
Potri.006G244000	1.701	2.476	7.984	8.615	1.393	7.412	1.511	5.35	8.995	4.423	1.769	2.05	1.887	1.104	13.47	0.792	1.109	0.888	1.187	1.015	1.705	0.632	2.842	0.808	0.638	0.327	0.886	1.958	5.28	4.915	2.269	1.923	1.406	3.281	1.429	1.889	3.15	3.079	5.521	1.485	3.915	7.82	6.843	6.264	1.237	4.33	6.728	6.23	7.25
Potri.006G241700	5.952	27.64	0.701	0.945	7.285	0.559	5.658	5.56	1.93	5.179	12.857	1.728	3.044	0.562	1.648	1.772	1.802	1.111	0.679	0.808	5.115	0.442	9.307	2.476	0.158	1.23	0.775	8.613	5.109	3.884	5.587	5.977	8.037	13.411	4.334	3.574	5.481	0.427	0.351	3.798	5.499	0.881	2.104	5.752	2.232	0.23	0.212	0.386	0.511
Potri.006G238600	0.022	0.183	48.457	23.554	0.011	86.63	0.038	5.431	9.924	44.411	0.416	0	0.027	0.012	0.895	0.561	0.689	0.917	1.516	0.52	0.733	1.153	2.347	0.537	1.063	1.353	1.16	1.466	20.98	23.269	15.407	7.268	1.116	1.199	0.967	0.501	1.664	141.911	173.068	0.797	5.923	2.882	0.052	0.068	1.148	160.856	126.09	98.727	35.578
Potri.007G073000	2.844	0	0	0	0.839	0	4.545	0	0	0	0.062	0.019	0.202	0.165	0	0.01	0	0.012	0	0.016	0	0.007	0	0.029	0	0.011	0.019	0	0	0	0	0	0	0	0	0	0	0	0	0	0	0	0	0	0.015	0	0	0	0
Potri.007G043800	12.663	7.302	35.257	24.833	13.16	28.568	18.841	37.002	25.591	52.774	3.874	41.661	37.397	36.623	36.525	132.514	94.612	130.293	128.267	73.207	8.035	170.537	13.089	99.971	151.783	71.165	104.709	8.602	183.955	179.743	68.09	63.674	63.539	11.447	76.912	18.833	51.089	11.651	12.385	15.149	63.284	37.715	39.723	33.34	16.956	13.222	12.394	13.059	28.098
Potri.007G039400	10.936	11.291	49.599	47.3	12.875	39.812	7.082	47.918	41.764	13.983	10.833	8.325	9.961	5.231	46.496	45.459	43.934	41.688	60.296	47.652	4.548	38.918	8.909	30.12	45.644	22.152	46.14	5.786	15.447	13.382	12.821	9.636	4.777	8.173	27.643	16.341	8.224	35.742	19.225	8.568	10.933	202.969	251.365	135.7	8.862	39.264	65.084	103.182	113.415
Potri.007G030700	55.71	114.205	57.53	61.845	48.634	50.698	58.574	80.811	71.845	48.045	22.771	48.112	49.735	33.06	39.447	16.854	12.927	13.224	21.905	20.984	23.96	29.448	30.819	18.007	36.018	25.842	28.733	26.464	53.516	50.09	41.937	47.7	37.173	27.732	48.287	15.035	35.627	18.211	17.86	14.919	38.811	32.993	43.956	53.383	13.402	25.822	28.013	30.691	55.698
Potri.007G029400	11.083	11.946	27.27	28.168	8.63	25.444	8.284	23.389	32.296	15.622	11.565	9.298	7.335	9.278	24	43.533	40.114	39.477	54.289	56.04	22.094	38.946	18.081	27.441	57.424	23.86	55.332	19.732	19.98	19.33	20.735	21.367	9.005	16.753	23.323	19.717	13.85	20.106	19.432	12.359	16.516	21.74	24.319	30.731	16.688	14.61	13.136	15.404	16.149
Potri.007G029200	2.742	2.374	0.908	0.852	3.494	0.42	5.372	2.361	1.567	5.174	5.813	12.158	10.434	10.743	4.529	3.043	1.769	2.066	2.124	2.506	4.485	3.088	4.247	2.489	3.584	4.947	2.827	3.624	5.024	5.331	9.581	9.929	5.3	4.737	7.245	9.925	9.293	7.625	3.66	13.718	10.558	4.323	4.519	9.228	10.334	6.676	1.855	1.18	2.681
Potri.007G027600	5.608	4.769	2.309	3.026	6.132	3.372	5.787	4.162	4.073	11.178	7.16	6.052	5.371	5.973	6.338	16.549	13.759	19.713	14.832	12.1	8.238	19.115	7.336	11.875	12.595	8.467	12.175	8.005	14.901	15.366	8.513	8.659	7.594	8.766	6.569	7.298	7.899	2.731	3.385	8.798	8.416	3.159	5.288	3.722	8.733	2.683	2.627	2.336	3.409
Potri.007G026300	10.053	17.378	21.452	26.768	6.546	16.167	8.412	38.704	25.769	10.488	7.348	8.305	7.745	4.297	32.229	6.662	4.227	3.821	5.387	12.222	4.312	9.625	4.863	5.778	10.647	5.542	11.037	3.737	10.92	12.441	13.968	16.64	6.607	5.687	16.829	9.04	9.696	10.581	13.02	7.353	10.223	33.114	40.151	39.591	5.082	15.698	17.835	18.481	28.23
Potri.007G024500	0.599	2.035	0	0	0.473	0	0.569	0.595	0.176	0.961	0.719	0.147	0.181	0.013	0.569	0.07	0.099	0.041	0.078	0.025	0.415	0.069	1.868	0.154	0.006	0.113	0.037	0.598	0.732	0.572	1.172	2.011	1.982	1.256	2.604	0.415	1.187	0.089	0	0.469	0.903	0.753	1.434	1.118	0.222	0.056	0	0	0.052
Potri.007G023600	2.331	0.054	0.058	0	3.128	0	2.185	0	0.03	0.012	8.856	1.48	2.439	2.949	0.189	2.581	3.622	2.689	1.495	3.347	8.207	4.757	0.568	2.191	2.252	1.794	4.13	1.873	0.124	0.13	0.679	1.436	0.781	0.602	1.979	14.775	1.095	0	0	22.587	0.616	0	0	0	18.245	0	0	0	0
Potri.006G275500	7.718	15.024	33.231	31.799	7.024	28.59	7.48	26.616	29.523	9.718	8.017	7.643	6.895	6.286	17.453	4.376	3.925	3.878	4.24	6.081	7.233	4.577	7.728	4.328	6.002	4.277	5.68	6.58	11.85	10.783	9.759	9.13	10.505	10.247	6.686	6.168	8.907	21.164	24.634	5.885	9.59	33.126	30.94	26.438	5.509	25.687	27.814	30.46	32.714
Potri.006G270601	4.804	23.644	16.953	17.854	4.933	12.296	5.574	21.455	27.054	8.773	4.415	2.754	3.397	2.628	4.411	4.14	5.395	4.994	6.226	3.657	4.124	3.176	7.639	4.566	1.457	4.146	3.474	5.251	10.345	12.206	5.649	5.04	3.778	5.668	5.017	4.84	5.352	11.941	11.003	3.301	5.776	17.643	20.52	19.034	4.458	11.399	12.443	10.388	12.037
Potri.006G237700	1.451	1.764	0	0.13	2.325	0	1.634	0.374	0.15	0.729	1.294	7.34	7.477	2.59	0.393	2.317	2.204	2.025	2.255	1.732	2.03	2.181	1.247	1.648	1.501	2.705	2.025	1.432	0.489	0.505	3.941	8.267	5.852	1.467	10.354	1.587	2.35	0	0	1.4	2.047	0.104	0.217	0.363	1.433	0	0	0	0.063
Potri.006G234400	5.332	5.798	22.03	20.685	5.53	22.982	5.018	7.105	11.637	5.105	15.236	3.096	2.945	3.455	31.585	10.812	10.308	11.303	8.347	10.963	13.316	8.924	6.459	7.991	4.311	3.93	7.522	9.362	4.191	4.29	0.032	0.03	0.057	8.722	0.026	22.581	4.306	15.777	19.762	23.995	3.723	22.858	16.452	11.61	26.879	24.005	39.715	44.215	28.779
Potri.006G193700	1.576	5.843	3.796	4.441	1.843	3.264	1.918	7.317	4.557	8.835	2.878	0.639	1.33	0.243	6.067	2.936	2.636	2.092	3.139	2.718	6.737	1.661	9.767	2.447	1.897	2.662	1.95	11.315	15.736	9.502	4.539	3.144	4.165	11.195	3.781	1.478	1.208	0.306	0.125	2.788	6.259	1.281	3.009	3.719	2.268	0.665	0.099	0.057	0.394
Potri.006G191000	0.176	0	0	0	0.04	0	0.079	0	0	2.849	0	0.279	0.332	0.938	0.322	1.922	1.521	0.292	1.606	2.311	0.267	3.017	0.204	1.953	3.325	1.407	2.224	0.105	0.428	0.72	6.077	6.22	0.521	0.115	5.11	4.202	1.571	1.057	0.339	4.667	2.185	0.051	0	0.059	4.668	1.835	0	0	0
Potri.006G190600	5.437	2.582	1.524	1.909	7.567	1.804	2.96	2.048	2.005	2.843	3.546	2.765	1.904	1.552	6.247	2.297	1.966	1.352	1.883	1.794	1.244	1.456	2.815	2.624	0.725	2.441	1.602	2.35	2.158	2.21	1.256	1.154	2.365	3.258	1.437	0.977	1.374	0.369	0.134	1.034	1.471	0.761	1.043	0.752	0.718	0.36	0.523	0.55	0.705
Potri.006G186600	8.659	6.337	0.788	1.307	10.664	0.414	9.343	4.362	1.363	4.99	9.756	18.638	30.424	12.606	4.631	6.867	7.494	9.223	6.83	6.47	9.857	7.977	9.503	8.344	4.408	6.364	4.939	14.018	8.504	7.515	46.297	31.677	26.903	13.84	50.068	8.29	13.451	3.881	1.544	9.144	14.266	8.338	19.643	20.454	6.585	3.41	1.241	2.179	3.663
Potri.006G186301	0	0.161	0.575	1.031	0	0.855	0	0.443	1.196	0.686	0.782	0.046	0.065	0.024	2.494	0.243	0.271	0.113	0.493	0.487	1.141	0.232	0.959	0.187	0.727	0.11	0.287	1.038	2.787	0.2	9.137	5.379	0.665	1.866	3.71	0.23	0.411	0.3	2.205	0.306	0.585	1.876	1.058	0.758	0.719	0.667	1.87	1.748	1.484
Potri.006G184800	4.518	4.755	6.507	10.402	2.364	7.038	4.179	8.341	11.913	9.809	2.418	1.887	2.542	1.181	18.278	1.963	2.04	1.733	2.516	2.603	4.338	1.366	5.634	2.04	1.345	1.84	1.831	4.743	10.278	9.948	11.905	11.407	5.337	5.64	8.087	4.762	7.272	7.197	5.304	4.009	7.372	11.436	11.923	11.068	5.196	5.335	6.717	7.168	8.635
Potri.006G181900	56.231	8.572	0.015	0	39.89	0	25.197	0.873	0.127	1.193	2.927	22.183	19.65	1.896	0.095	1.812	0.99	1.189	1.144	1.771	3.907	2.277	1.677	1.745	1.646	3.892	1.211	2.796	0.436	0.618	11.578	24.646	12.391	4.095	12.493	11.382	62.461	0.145	0.051	15.421	19.231	0.073	0.077	0.243	12.029	0.052	0.027	0.114	0.065
Potri.006G167700	2.679	8.684	37.056	36.399	3.241	31.719	2.677	21.026	24.879	24.027	3.269	0.296	0.528	0.246	34.616	1.844	2.06	1.165	2.848	1.019	3.818	0.427	14.813	2.774	0.181	1.511	0.74	16.431	8.343	8.076	12.465	10.354	7.941	18.361	12.001	2.86	6.898	8.824	6.514	3.342	6.079	4.735	5.172	8.911	3.542	6.21	7.647	8.405	6.155
Potri.006G163400	0.581	1.328	0	0	0.644	0	0.605	0.436	0	3.748	0.811	0.189	0.916	0.263	0.935	1.318	1.423	2.039	1.748	1.182	2.641	3.397	2.575	1.861	2.173	5.006	1.757	2.313	3.99	3.203	0.433	0.995	5.083	2.101	1.287	1.127	1.69	0	0	2.226	2.925	0	0	0.086	1.676	0	0	0	0
Potri.006G208600	14.385	11.652	30.01	31.615	12.027	28.163	17.604	27.401	32.008	11.945	5.63	15.651	16.025	12.274	15.809	13.641	13.711	12.371	16.761	14.723	7.691	11.423	7.462	13.171	13.025	12.473	14.024	7.407	12.871	14.111	16.356	16.648	10.267	7.442	16.878	8.837	11.757	22.783	21.637	8.448	12.739	26.829	28.336	24.789	10.091	21.796	26.823	23.956	30.113
Potri.006G208100	0.517	0.143	0.037	0.033	1.19	0	0.793	0.152	0.052	0.252	0.121	14.426	18.099	7.733	1.017	3.428	2.565	3.035	3.138	5.146	0.568	3.883	0.365	1.131	4.707	2.046	5.219	0.32	0.376	0.276	1.162	1.238	2.545	0.478	3.56	0.562	0.475	0.039	0	0.518	2.25	0	0	0.21	0.327	0.024	0	0	0
Potri.006G205100	7.646	15.433	24.627	22.981	7.497	24.794	8.152	23.302	18.401	8.378	7.434	9.363	10.04	9.096	21.819	5.729	5.764	5.479	5.415	7.842	6.01	6.769	8.515	5.412	8.314	3.546	6.692	7.393	4.748	4.578	7.65	8.153	9.289	7.986	7.739	6.688	7.54	19.938	30.243	6.025	9.291	22.923	22.398	15.28	4.988	18.549	21.894	21.337	21.299
Potri.006G201900	0.411	0.164	0.117	0.12	0.222	0.146	0.185	0.114	0.211	6.639	1.663	0.061	0.175	0.194	3.616	0.233	0.221	0.19	0.353	0.365	2.563	0.226	2.083	0.263	0.405	0.647	0.264	2.172	3.135	2.807	9.702	6.741	12.735	2.721	2.629	1.227	2.695	0.278	0.252	0.987	2.166	0.115	0.055	0.248	1.02	0.328	0.147	0.136	0.105
Potri.006G201700	0	0	0	0	0	0	0	0	0	0	0	0	0	0	0	0	0	0	0	0	0.015	0.011	0	0.011	0	0	0	0.016	0	0	0	0.015	0	0	0	0	0	0	0	0	0	0	0	0	0	0	0	0	0
Potri.006G200800	0.897	3.761	2.037	3.128	0.973	0.879	0.788	3.47	2.875	1.539	1.186	0.418	0.56	0.274	1.329	0.444	0.262	0.344	0.271	0.429	0.629	0.448	0.937	0.492	0.435	0.51	0.371	0.778	2.148	2.275	1.014	0.709	0.802	1.19	0.575	0.512	0.796	1.24	0.778	0.561	0.911	1.435	2.024	2.516	0.6	0.691	0.734	0.896	1.22
Potri.006G198500	1.82	3.417	6.217	4.733	1.391	6.453	1.982	6.259	6.932	4.813	1.092	2.012	1.966	1.772	4.901	3.99	2.932	3.307	5.063	4.4	2.646	2.981	3.583	3.203	4.539	3.653	4.036	2.884	4.992	5.093	6.472	6.363	2.976	2.854	5.052	3.028	4.373	4.807	6.511	2.532	4.586	7.24	5.558	4.453	3.492	6.705	6.844	7.543	6.973
Potri.006G155200	0.243	0.086	0.044	0	0.17	0	0.584	0.031	0.06	0.992	0.113	0.185	0.189	0.162	0.118	0.467	0.347	0.486	0.311	0.311	0.661	0.364	0.333	0.401	0.413	0.579	0.344	0.436	0.504	0.577	1.198	1.848	0.575	0.484	1.273	0.717	2.489	2.024	0.227	0.684	2.37	0.239	0.425	1.079	0.902	0.98	0.02	0.069	0.069
Potri.006G145100	3.305	1.493	39.234	37.199	3.29	54.725	2.872	11.205	25.121	92.948	1.959	1.501	2.363	0.896	15.421	1.509	1.784	0.899	3.359	4.372	3.603	1.428	4.066	1.151	4.273	1.16	2.689	3.499	50.859	64.687	42.881	34.976	16.882	5.181	21.957	4.909	10.11	118.888	108.38	3.196	13.874	29.239	18.406	12.731	4.234	111.503	77.364	66.406	43.779
Potri.006G144900	2.7	4.821	1.842	2.137	1.996	1.207	3.26	3.915	2.264	5.55	2.124	1.035	1.516	0.741	9.7	1.052	1.359	0.867	1.178	1.223	3.263	1.1	4.1	1.192	1.056	1.132	1.012	5.513	6.154	5.642	10.175	7.626	3.805	4.779	11.41	3.398	8.099	2.103	0.95	3.548	7.616	5.007	9.256	18.483	3.62	2.77	1.88	2.684	3.575
Potri.006G138900	0.288	0.407	2.185	1.495	0.506	4.287	0.171	0.515	0.441	0.93	0.387	0.684	0.2	0.255	1.037	88.524	39.405	72.43	40.33	30.664	0.319	68.45	0.448	39.014	28.443	25.599	31.994	0.484	1.652	0.569	2.644	4.968	0.696	0.588	17.678	1.449	0.484	0.109	0.302	0.736	0.462	0	0.226	0	1.741	0.378	0.162	0.301	0.068
Potri.006G135200	1.14	29.185	0.366	0.129	2.188	0.168	1.285	3.425	0.422	4.51	5.206	1.462	3.061	0.788	1.644	3.714	2.983	3.446	2.212	2.076	2.477	0.922	8.952	4.206	0.289	4.36	2.264	6.635	2.336	1.687	1.926	2.15	3.082	7.799	3.686	2.25	3.244	0.094	0.116	2.26	2.882	0.208	0.787	1.886	1.934	0.06	0.091	0.419	0.114
Potri.006G133200	26.158	24.847	30.795	27.492	40.119	27.37	36.217	22.69	21.878	28.991	54.431	28.907	30.454	26.374	46.272	6.477	6.918	5.492	4.311	4.06	31.922	2.666	33.384	6.664	0.563	3.199	3.197	34.939	48.266	37.158	9.737	8.774	15.249	39.234	7.958	29.719	26.232	16.233	13.634	27.336	33.153	21.547	18.796	15.899	31.006	16.434	14.445	17.199	20.287
Potri.006G229200	5.313	2.208	0.395	0.682	2.371	0.385	2.092	1.228	0.878	5.009	26.941	0.413	0.296	0.801	2.766	10.111	14.141	9.976	16.282	9.402	26.234	5.811	14.571	13.883	1.669	8.771	8.564	25.448	0.466	0.567	0.043	0.123	0.076	20.024	0.03	32.867	0.102	0	0	36.773	0.107	0	0	0	40.726	0	0.04	0.061	0
Potri.006G226800	1.103	11.524	46.104	67.581	1.665	31.15	1.579	83.797	105.621	47.618	2.731	1.471	0.633	0.923	45.647	22.568	16.913	39.222	22.713	10.227	1.481	16.325	2.204	11.161	2.781	6.203	14.679	1.605	145.608	194.728	2.196	2.085	1.112	2.214	1.201	3.078	2.808	25.738	19.109	3.963	4.571	68.722	65.654	24.416	3.874	16.859	21.73	30.375	57.641
Potri.006G218300	1.052	8.413	0	0	1.578	0	1.164	0.889	0.029	1.785	4.235	0.651	1.177	0.21	0.678	0.869	0.974	0.929	0.632	0.709	1.131	0.135	3.076	0.877	0.055	0.692	0.558	2.347	1.419	1.08	0.828	1.059	2.441	3.871	1.267	0.746	1.15	0	0.03	1.053	1.272	0.058	0.196	0.603	0.432	0	0	0	0.049
Potri.006G218200	0.842	0.067	0	0	0.745	0	1.392	0	0	0.176	0.386	0.831	0.319	0.472	0.446	7.025	7.57	5.146	6.275	4.435	0.904	6.202	0.5	5.003	6.731	13.175	4.37	1.007	2.524	0.519	4.224	23.504	1.164	0.528	33.607	2.854	0.222	0	0	9.44	0.24	0	0	0	4.811	0	0	0	0
Potri.006G179900	0	0	0	0	0	0	0	0	0	0	0	0.041	0.029	0	0.016	0	0	0	0	0	0	0	0	0	0	0	0	0	0	0	0	0	0	0	0	0	0	0	0	0	0	0	0.052	0	0.041	0	0	0	0
Potri.006G177000	15.038	3.337	0	0.232	16.595	0.206	17.835	2.311	0.234	3.304	12.391	30.511	29.608	34.592	0.773	18.6	9.719	13.143	10.448	34.605	15.012	15.645	4.934	6.806	18.271	11.896	26.658	6.062	2.269	1.624	7.611	7.85	2.001	4.094	13.486	38.529	9.807	0	0.557	33.814	13.329	1.806	4.39	10.816	18.162	0.403	0.494	0.545	1.1
Potri.006G132400	19.119	30.079	16.753	16.08	19.309	16.257	20.503	29.527	21.617	62.008	24.406	18.597	17.7	16.333	27.618	8.34	11.211	8.907	9.168	11.959	26.764	8.067	28.1	5.01	10.449	2.996	9.863	24.573	82.333	83.271	22.017	25.317	20.487	34.012	19.849	23.367	42.446	11.155	8.35	22.708	65.557	4.521	9.762	19.76	21.853	8.195	4.75	3.472	4.136
Potri.006G130900	373.343	718.052	796.373	981.328	411.922	765.996	421.693	762.317	827.671	697.917	241.285	213.827	246.371	150.359	768.396	473.465	510.253	407.252	847.441	487.257	264.425	340.954	439.057	509.203	407.76	425.963	468.844	353.096	656.162	656.924	982.495	830.107	463.697	364.8	580.185	375.301	474.821	1393.97	1283.9	307.807	476.199	938.402	827.837	825.62	299.894	1002.76	992.519	914.476	920.77
Potri.006G090000	15.805	23.721	16.413	15.151	16.434	15.794	20.037	20.766	17.962	16.724	12.359	11.482	13.117	16.655	31.831	7.901	6.738	5.502	8.468	12.491	12.224	10.412	17.123	7.295	14.532	6.5	12.922	16.796	17.435	17.955	52.643	56.457	55.827	18.896	32.198	12.206	12.408	12.623	11.822	7.944	14.725	12.073	13.655	11.932	9.776	15.174	8.898	8.227	14.521
Potri.006G087000	0.821	0	0	0	0.599	0	0.373	0	0	0.47	0.862	0.238	0.2	0.097	0.024	1.137	1.531	0.904	1.197	0.751	3.242	0.193	2.603	1.017	0.217	0.83	0.762	5.605	0.107	0.087	0.255	0.659	0.761	3.344	1.054	0.655	0.316	0	0	0.867	0.166	0	0	0.037	0.658	0	0	0	0
Potri.006G086600	6.771	3.604	8.182	11.174	4.581	6.772	6.53	9.569	11.547	7.141	4.174	4.909	5.399	3.485	6.384	1.683	1.671	1.319	2.078	2.687	4.989	1.678	5.79	1.385	2.064	1	2.12	5.548	9.16	9.067	9.937	9.976	9.3	7.585	6.877	6.33	6.22	7.055	6.615	4.357	7.727	9.944	10.643	11.819	4.45	6.647	7.316	7.85	8.489
Potri.006G085900	9.482	65.207	21.889	32.215	15.841	10.526	9.009	93.333	47.715	31.611	25.786	8.92	15.953	1.362	94.039	2.355	3.399	2.144	3.482	1.587	12.006	0.806	20.96	3.147	0.104	2.579	1.755	20.253	36.667	29	0.03	0.062	0.336	21.359	0.118	5.547	4.245	9.917	4.227	6.413	13.946	8.685	23.26	14.783	4.113	3.507	1.53	2.598	3.215
Potri.006G083500	10.401	11.021	13.824	13.85	9.877	14.814	11.152	15.371	15.951	10.755	13.012	10.397	11.183	11.111	11.807	4.834	4.691	5.185	4.372	6.092	9.26	5.631	8.188	4.602	4.549	3.808	5.392	9.18	10.647	10.86	11.512	10.169	9.683	10.519	9.953	10.322	10.422	10.216	11.737	9.114	11.308	11.074	12.074	14.223	9.87	11.83	11.999	11.13	12.427
Potri.006G083000	0.028	0	0	0	0	0	0	0	0	0.035	0	0.172	0.119	0.06	0.042	0	0	0	0	0	0.01	0	0	0	0	0	0	0	0.23	0	0.029	0.037	0.044	0.028	0.088	0	0	0	0	0	0.019	0	0	0	0.012	0	0	0	0
Potri.006G081700	7.003	4.237	8.127	6.779	6.516	8.402	7.879	5.851	7.455	10.772	4.112	8.231	7.456	10.17	13.999	5.43	3.942	3.745	5.633	6.328	4.612	5.491	5.103	5.422	8.315	4.607	6.468	4.441	12.907	13.455	15.202	14.155	12.114	5.361	13.886	5.96	8.675	6.799	8.025	6.472	9.885	6.289	5.269	6.571	7.942	9.792	10.516	10.584	9.81
Potri.006G221800	1.804	7.171	13.171	16.877	13.826	12.285	5.952	14.772	14.125	82.297	11.636	1.081	3.728	2.01	24.621	12.425	4.237	6.245	2.564	3.781	29.895	4.008	42.437	9.547	0.952	7.921	4.31	37.329	172.613	174.593	15.277	15.259	30.174	34.489	29.439	6.26	19.333	7.461	5.45	7.641	40.871	4.533	1.805	1.483	17.987	6.246	4.277	2.628	3.004
Potri.006G148800	0.275	0.162	0.198	0.304	0.166	0.312	0.196	0.039	0	0.046	0.019	0.034	0.076	0.199	1.191	0.005	0.047	0	0.01	0.14	0.023	0.043	0.016	0.071	0.05	0.038	0.04	0.009	0.054	0.03	0.23	0.215	1.767	0.02	0.388	0.235	0.022	0	0	0.05	0.031	0.034	0.03	0	0.184	0	0.021	0.094	0
Potri.006G148200	1.398	0.593	0.864	0.814	0.992	1.179	1.238	0.828	0.857	10.867	1.203	0.508	0.657	0.123	1.472	0.298	0.403	0.401	0.211	0.195	0.526	0.227	1.293	0.627	0.048	0.267	0.094	1.231	2.621	2.446	0.298	0.277	0.325	1.029	0.432	0.628	0.638	3.619	0.755	0.488	1.111	0.304	0.308	0.445	0.462	1.731	0.512	0.605	0.449
Potri.006G081001	0	0	0	0	0	0	0.017	0	0	0.095	0	0.023	0.025	0	0.16	0.091	0.026	0.097	0.028	0.02	0.019	0.102	0.061	0.014	0.014	0.042	0.051	0.04	2.051	1.02	0.051	0	0.07	0.022	0.022	0.022	0	0	0	0.026	0.013	0	0	0	0.019	0	0	0	0.037
Potri.006G080300	1.051	2.975	4.119	4.073	1.244	2.412	1.192	4.88	4.734	3.079	1.002	1.344	1.435	0.908	2.856	0.735	0.909	1.071	0.826	1.078	1.328	0.785	1.854	0.813	1.007	0.764	0.956	1.508	3.873	4.135	2.767	1.79	1.45	1.413	1.597	1.38	1.99	1.581	2.202	1.271	2.475	2.104	2.643	3.315	1.7	1.656	1.878	2.086	3.026
Potri.006G058800	2.22	0.144	1.087	0.352	0.852	0.929	1.89	0.557	0.735	0.244	0	16.319	10.883	6.456	0.542	0.093	0.056	0.342	0.054	0.165	0	0.231	0	0.235	0.445	0.092	0.153	0.024	0.099	0.166	16.173	11.08	12.117	0	10.065	0.056	0	0.143	0.2	0.02	0.126	0.037	0.087	0.118	0.071	0	0.137	0.087	0.06
Potri.006G057200	15.918	23.755	2.472	3.776	13.693	1.901	23.732	10.449	6.545	10.517	27.754	20.746	16.227	12.822	13.747	5.774	6.464	7.675	3.912	7.111	29.66	5.443	25.038	5.752	4.196	9.043	7.482	31.128	16.203	14.177	3.56	3.193	6.893	25.605	2.855	18.566	27.137	0.789	0.111	22.225	26.903	0.145	1.13	0	16.575	0.155	0	0.051	0.107
Potri.006G054500	0.062	0.095	0	0	0.15	0.08	0.04	0	0	0.021	0.572	0.021	0.051	0	0.052	1.314	0.672	0.769	0.48	0.541	0.694	0.178	0.25	0.217	0.089	0.37	0.475	0.462	0.013	0.036	0.018	0.046	0.034	0.469	0.017	0.089	0.193	0	0	0.17	0.132	0	0	0	0.028	0.048	0	0	0
Potri.006G053500	1.008	0.941	37.402	37.246	0.567	41.028	0.394	18.629	31.946	32.965	0.213	1.211	0.457	4.596	22.568	0.21	0.066	0.101	0.061	0.071	0.404	0	2.016	0.627	0.009	0.123	0.027	1.654	26.826	23.46	3.386	1.412	1.298	2.013	1.807	0.887	0.385	39.891	40.346	0.547	2.663	9.343	1.037	3.477	2.549	34.873	35.829	26.982	20.336
Potri.006G053000	57.576	60.227	91.276	95.967	62.748	86.143	50.056	65.72	85.798	27.749	154.283	26.28	27.263	25.733	55.506	34.155	32.359	26.672	21.744	28.8	52.318	33.616	26.117	51.605	14.891	20.943	20.88	38.593	16.113	16.943	5.827	5.41	6.453	46.175	4.613	92.577	18.164	89.325	98.716	100.743	16.169	101.639	59.834	82.601	97.939	131.831	117.601	108.553	116.816
Potri.006G052600	21.061	12.654	4.059	2.414	32.515	6.628	24.03	4.21	1.117	26.336	6.058	21.657	25.785	8.223	2.546	3.244	1.684	1.768	2.998	2.912	9.597	6.465	13.036	3.219	2.743	5.262	3.588	8.996	19.21	19.15	15.598	19.278	29.058	16.645	11.322	7.167	31.72	31.395	33.581	10.057	30.189	5.779	9.982	8.976	5.567	34.617	24.015	21.151	10.767
Potri.006G049700	2.598	15.924	4.852	5.969	4.175	3.867	3.41	8.911	11.543	6.899	3.964	1.521	1.687	1.487	6.247	1.337	1.999	1.282	1.191	0.903	3.642	0.572	6.515	2.296	0.509	1.219	0.717	4.831	5.153	5.591	2.18	2.545	2.433	6.486	2.072	4.305	16.073	2.273	1.7	4.473	13.558	2.867	5.256	3.87	4.42	1.115	1.882	2.279	2.955
Potri.006G049200	9.702	1.923	13.883	7.942	15.511	9.325	7.09	7.355	7.161	37.667	0.619	1.415	1.953	1.303	3.353	3.037	2.397	3.231	3.346	1.979	1.13	3.774	8.605	3.017	3.25	2.06	1.961	2.253	17.293	23.359	15.515	9.483	17.884	5.405	15.601	1.65	6.774	1.731	2.237	1.127	14.776	2.874	5.371	4.431	1.43	2.085	1.444	1.849	2.758
Potri.006G048700	0.334	0	0	0	0.043	0	0.455	0	0	0.022	0	49.109	37.189	91.631	0.02	0	0.012	0	0	0.031	0	0	0	0	0	0.013	0.012	0	0.016	0	0.055	0.099	0.031	0	0.051	0	0.052	0	0	0	0.024	0	0	0	0	0	0	0	0
Potri.006G105300	0.904	0.347	2.354	2.337	1.226	5.524	0.984	0.717	1.087	0.405	0.607	0.631	0.337	0.459	1.904	4.711	2.588	2.698	2.78	3.717	1.361	4.736	0.953	4.45	3.778	4.041	3.013	1.14	1.632	0.639	6.313	3.997	1.321	1.264	9.838	2.971	0.274	1.006	2.491	1.548	0.511	0.389	0.256	0.459	3.136	2.277	1.811	0.583	1.008
Potri.006G104700	5.446	3.347	3.567	3.956	3.929	3.662	5.045	4.226	5.13	4.729	2.722	4.043	4.629	4.392	5.577	4.019	3.278	3.191	4.223	4.078	3.445	4.168	3.959	4.022	4.792	4.321	3.817	4.034	4.975	5.378	6.363	5.877	5.012	4.216	5.001	3.477	4.701	4.288	3.604	2.997	4.648	4.425	4.745	4.401	3.276	3.191	3.551	3.252	4.521
Potri.006G104200	0.377	0	0.033	0	0.237	0.036	0.262	0.03	0	0.352	0.112	0.279	0.53	0.509	0.679	9.281	2.208	4.679	1.781	0.967	0.397	8.53	0.278	5.114	2.832	2.152	1.303	0.287	0.368	0.309	0.4	0.627	0.184	0.596	1.545	0.395	0.477	0	0	0.324	0.385	0	0	0	0.294	0	0	0	0.022
Potri.006G102200	41.458	139.277	58.592	63.351	62.349	53.976	44.833	61.411	58.3	30.886	40.759	26.39	38.053	17.165	32.611	41.678	40.192	39.721	43.71	39.641	22.868	44.707	33.712	49.006	36.165	64.428	45.012	31.14	27.485	25.678	31.225	27.709	41.828	28.581	34.465	26.3	34.747	60.609	41.682	27.248	30.77	46.806	45.484	45.954	20.07	52.419	52.276	48.627	55.431
Potri.006G101400	0.26	0.192	6.624	2.222	0.521	5.813	0.398	1.539	1.681	0.555	0.531	0.641	0.389	1.015	1.155	24.185	17.248	26.15	18.946	10.53	0.807	21.983	0.338	11.246	12.735	7.648	13.702	0.301	1.068	0.818	0.926	0.829	0.891	0.41	3.412	0.649	1.759	2.135	3.94	0.557	1.341	2.1	2.03	1.343	0.677	5.156	6.178	5.194	4.118
Potri.006G101000	0.031	0.449	0.619	0.388	0.112	0.355	0.181	1.01	0.807	0.062	0.013	0.112	0.089	0.276	0.388	0.513	0.256	0.212	0.654	0.822	0.124	0.269	0.073	0.124	0.616	0.043	0.419	0.062	0.179	0.071	0.468	0.902	0.057	0.11	3.67	0.347	0.126	0.696	0.754	0.16	0.104	0.662	1.306	2.685	0.228	0.384	0.334	0.271	0.652
Potri.006G048400	14.386	21.271	29.01	26.497	17.577	27.823	16.35	21.996	22.533	15.574	14.301	45.765	47.585	21.621	20.762	10.569	11.709	11.681	11.485	12.772	13.335	11.275	12.193	10.273	11.216	8.461	11.675	13.645	12.864	13.956	12.146	11.164	14.369	14.848	11.063	13.262	14.742	23.177	30.931	12.452	14.704	24.309	20.334	18.633	16.473	26.852	28.206	28.953	25.528
Potri.006G125800	0.237	0.064	0	0	0.417	0	0.328	0.153	0.073	0.794	0.127	0.207	0.295	0.108	1.543	0.525	0.52	0.464	0.583	0.477	0.304	0.312	0.341	0.522	0.323	0.821	0.308	0.374	1.812	1.094	0.385	1.208	0.433	0.492	2.11	0.595	0.14	0	0	0.271	0.699	0	0.231	0	0.428	0	0.045	0	0
Potri.006G125700	13.031	25.947	31.712	39.16	13.517	29.232	13.496	25.219	32.791	13.091	41.66	2.905	4.922	5.148	24.652	20.763	24.251	22.454	14.831	19.229	23.755	16.554	15.234	23.253	4.711	12.087	13.812	18.452	11.89	11.459	3.384	4.051	2.257	20.422	2.432	22.556	7.708	31.876	26.033	23.698	6.743	34.776	32.585	23.801	24.252	25.863	27.756	21.561	29.11
Potri.006G125200	6.513	17.285	11.014	8.859	7.409	9.626	7.309	9.719	7.588	7.578	8.816	5.03	6.912	4.788	7.531	7.613	5.21	5.365	7.529	6.69	6.793	8.153	7.997	6.548	8.766	5.462	7.782	7.872	10.486	9.033	7.133	7.114	6.084	9	6.725	7.321	7.286	10.573	9.723	6.356	7.858	9.129	8.968	9.324	6.612	10.732	9.006	11.12	13.638
Potri.006G124200	14.023	15.238	16.51	15.725	13.955	15.597	14.502	17.742	20.163	15.211	11.286	18.343	16.429	18.133	16.764	19.493	17.982	23.452	17.389	17.895	17.537	21.333	16.6	14.893	17.139	18.265	19.877	19.367	17.053	16.105	18.783	21.103	16.448	19.131	19.551	18.366	19.435	12.75	14.734	17.456	19.877	19.378	21.825	14.325	15.181	13.17	13.914	14.792	15.027
Potri.006G117700	0.021	5.65	1.209	1.983	0.015	1.437	0.034	3.75	1.176	18.085	2.742	0	0.033	0.017	4.605	0.645	0.946	0.733	0.932	0.453	1.392	0	10.385	1.088	0.037	1.232	0.44	4.399	20.73	24.061	0	0.013	0.08	7.243	0	1.393	0.037	0	0	1.175	5.508	0	0	0	0.489	0	0	0	0
Potri.006G115700	2.397	3.9	4.195	4.316	1.277	3.817	2.021	6.018	5.441	7.471	2.682	1.204	1.132	2.378	4.992	10.769	7.701	10.641	11.991	8.096	4.07	12.715	3.851	9.531	19.729	4.367	7.761	3.235	8.48	8.378	3.614	4.108	3.196	4.473	2.542	6.403	7.172	4.47	4.289	6.201	8.79	3.063	2.927	3.677	6.455	4.424	4.636	4.013	5.006
Potri.006G114600	2.514	3.778	18.543	14.839	2.577	10.731	2.643	6.477	9.938	7.027	4.465	0.952	1.317	1.165	6.225	3.433	4.793	3.031	5.639	3.529	3.191	2.26	5.995	2.403	2.035	1.327	2.97	4.759	13.047	10.324	3.51	2.58	1.743	5.974	2.469	3.621	3.269	5.223	4.787	2.876	5.757	1.814	1.287	2.268	1.908	5.031	3.557	4.801	4.444
Potri.006G114200	0.342	36.892	3.917	6.582	0.567	3.849	0.768	21.496	10.757	19.194	14.583	0.319	0.985	0.409	13.447	1.63	1.792	1.088	2.039	1.663	6.494	0.733	15.716	2.414	0.444	2.008	1.197	13.8	16.971	13.773	5.57	6.438	7.292	18.378	8.808	6.962	10.002	0.797	0.132	7.727	7.865	3.273	7.466	5.143	4.775	0.064	0.096	0	0.173
Potri.006G072400	8.809	3.784	1.889	1.37	9.719	2.629	9.064	2.389	1.189	9.882	7.657	8.872	6.743	25.974	2.925	17.377	9.777	13.195	9.714	6.714	10.923	13.683	9.706	12.319	6.811	11.828	7.942	9.545	7.754	7.208	19.302	22.62	18.443	9.565	24.131	9.004	14.488	2.742	3.067	10.616	14.733	0.9	2.044	1.796	8.18	3.216	2.333	1.564	1.422
Potri.006G069400	1.116	3.947	0	0	1.949	0.064	1.658	0.119	0.062	1.01	4.219	6.015	2.385	0.319	0	0.202	0.35	0.75	0.278	0.716	8.48	0.366	6.865	0.4	0.053	1.024	0.358	4.043	1.181	1.017	0.083	0.057	0.035	5.175	0.066	1.008	0.213	0	0	2	1.334	0	0	0	1.548	0	0	0	0
Potri.006G066400	0.019	0.105	0	0	0.025	0.087	0.014	0.217	0	0.755	0.018	0.04	0.015	0.014	0.014	0	0.011	0	0	0.007	0	0.012	0.117	0	0	0	0	0.017	0.588	0.506	0	0.074	0.044	0.075	0.042	0.09	0.045	0.226	0	0	0.175	0.065	0	0	0.604	0.052	0	0	0
Potri.006G061400	43.148	64.755	0	0	12.239	0	91.888	2.574	0.073	3.797	39.623	5.091	12.07	3.339	1.138	17.096	24.313	22.961	16.808	20.711	54.137	15.577	27.113	13.168	4.872	8.394	19.324	31.236	6.298	4.955	12.165	10.149	0.7	23.38	5.502	81.603	1.229	0	0	60.156	4.641	0	0.238	0.078	44.868	0	0	0	0
Potri.006G060500	0	0	0	0	0	0	0	0	0	0	0	0.182	0	0	0	0.01	0.047	0	0	0.018	0.028	0	0	0.009	0	0	0.01	0	0	0	4.937	6.359	6.176	0	17.646	0.017	0.08	0	0	0.037	0.033	0.054	0.047	0	0.044	0.066	0	0	0
Potri.006G025800	0.62	0.287	0.133	0	0.988	0	1.036	0	0	0.124	0.783	3.232	2.857	2.178	0.031	3.142	2.648	3.473	2.673	1.826	2.386	3.657	0.4	2.497	2.554	3.536	2.13	1.21	0.128	0.086	9.387	8.895	6.82	0.809	6.193	2.548	6.812	0.061	0	3.31	2.742	0.216	0.164	0.165	1.823	0.25	0	0	0.04
Potri.006G016200	3.608	4.154	11.109	6.383	3.523	11.595	5.582	9.949	5.588	4.422	3.974	5.624	3.599	5.665	7.394	44.941	32.674	24.334	53.611	18.197	4.759	23.039	4.003	28.465	10.84	23.678	20.393	4.412	30.173	14.956	43.019	83.361	11.447	5.407	90.34	14.817	12.99	6.17	5.743	17.697	12.663	7.651	14.839	15.594	8.84	7.17	4.083	5.617	8.113
Potri.006G009100	21.935	22.326	44.788	38.789	28.226	44.189	27.398	42.909	40.903	23.568	17.428	29.516	28.095	24.67	30.437	7.652	5.793	6.56	6.266	9.29	16.307	9.055	15.888	9.6	6.727	8.949	7.985	15.803	24.651	25.877	23.91	19.407	29.667	19.896	15.049	17.505	22.43	35.925	42.388	15.741	21.318	30.925	34.12	40.017	17.311	38.988	29.492	31.607	35.03
Potri.006G109300	11.649	32.411	36.71	33.317	13.066	30.203	15.906	30.38	34.693	20.554	18.777	16.41	17.013	16.737	18.12	14.554	13.274	14.531	17.085	15.453	18.401	12.434	20.151	13.931	14.671	17.768	15.205	19.341	19.648	17.749	17.239	16.786	16.432	19.362	16.556	20.929	20.704	18.841	21.87	19.502	20.971	20.584	20.16	19.406	16.255	19.055	25.031	25.166	23.185
Potri.006G109100	10.784	0.135	0.734	1.232	7.298	0.302	8.555	1.068	0.737	16.899	23.49	2.247	3.718	2.039	11.223	65.517	30.443	44.65	31.812	40.778	23.495	31.224	36.761	32.788	19.411	33.188	21.835	5.092	132.616	113.91	70.451	75.988	15.216	42.236	93.959	24.027	11.261	0.197	0.426	25.508	17.586	2.012	1.946	0.592	29.696	0.23	0.564	0.828	0.849
Potri.006G075500	5.451	2.112	13.151	13.376	3.911	15.244	4.94	8.723	14.002	11.315	2.736	2.016	3.667	3.594	12.992	2.241	2.163	1.604	2.65	4.544	2.82	3.717	3.815	2.149	6.606	1.095	3.657	3.457	14.103	15.657	7.73	7.547	6.933	4.701	6.55	6.516	6.032	10.801	14.042	3.933	6.877	17.281	10.935	11.9	4.742	12.218	17.064	17.079	16.288
Potri.005G252800	1.595	3.404	4.134	4.693	1.608	2.496	2.169	15.456	7.222	1.754	0.447	3.024	3.301	2.105	5.428	2.1	1.406	1.832	1.984	1.309	1.488	1.079	2.084	1.391	1.14	1.715	1.308	1.78	3.346	2.556	9.857	7.663	4.374	1.628	8.2	2.541	5.213	1.133	1.365	1.914	6.449	19.375	32.921	47.43	2.777	2.001	1.763	2.329	5.41
Potri.005G243400	0	1.366	0.371	0.2	0.041	0.407	0.046	2.602	1.038	2.878	1.214	0	0	0	1.428	0.096	0.161	0.067	0.083	0.144	0.358	0.221	6.094	0.156	0.107	0.246	0.071	0.677	7.18	5.977	1.7	4.363	1.312	2.991	3.268	2.466	5.729	1.9	0.331	3.06	10.362	1.021	4.272	1.102	1.998	0.631	0.159	0.269	0.165
Potri.006G021000	0	0	0	0	0	0	0	0	0	0	0	0	0	0	0	0.17	0.018	0	0.013	0.016	0	0	0	0.015	0.015	0.294	0.014	0	0	0	0.092	0.015	0	0	0.124	0.048	1.452	0	0	0.09	0.631	0	0	0	0.19	0	0	0	0
Potri.006G020700	15.756	21.928	20.544	18.825	14.039	21.201	14.956	22.004	25.012	16.471	13.681	16.049	17.34	13.183	16.71	7.868	8.424	6.986	9.147	10.749	16.178	7.663	16.913	8.265	7.824	7.34	9.819	16.202	21.88	21.629	18.47	18.097	15.711	20.622	12.641	13.35	17.788	15.614	15.697	12.713	20.389	19.324	20.473	21.416	11.749	15.938	15.804	12.948	18.93
Potri.006G020400	0.432	0.153	0.056	0.366	0.195	0.036	1.03	0.084	1.523	0	1.222	0.048	0.063	0.139	0.223	0.109	0.231	0.303	0.191	0.988	0.028	0.892	0.034	0.582	0.155	0.213	1.452	0.075	0.193	0.753	0.272	0.102	0.381	0.071	0.902	0.031	0.152	0.036	0.034	0.041	0.772	0.563	0.597	1.468	0.148	0.093	0.021	0	0.82
Potri.006G020200	0.009	0	0	0.366	0.05	0.022	0.129	0.116	0.121	0.225	0.134	0.02	0	0.036	0	0	0	0.059	0.035	0.302	0.369	0	0	0.051	0.107	0	0	0	0.066	0	0.014	0	0	0	0.027	0	0	0	0.477	0.35	0	9.05	0	0	0.076	0.074	0	0	0
Potri.005G242700	34.332	39.576	52.502	52.472	28.044	43.612	34.416	60.39	48.909	32.527	16.337	41.449	34.904	59.546	39.7	44.884	40.96	39.322	44.844	38.589	36.795	40.944	34.136	38.949	44.16	42.809	42.397	33.216	46.065	44.958	59.898	60.716	56.055	36.525	47.875	33.979	59.889	41.423	49.71	32.068	56.103	58.002	69.7	59.052	36.059	48.482	32.536	39.142	46.805
Potri.005G241400	6.792	3.978	6.369	7.142	6.412	7.069	6.734	5.654	6.313	8.026	4.275	5.735	6.364	5.276	9.109	5.498	3.728	3.506	4.743	6.382	5.583	5.562	5.809	5.102	6.906	3.623	6.055	5.847	10.588	10.379	9.273	9.212	7.267	7.639	11.452	6.514	7.568	5.846	6.767	5.853	8.126	7.612	9.439	6.889	5.392	6.833	7.77	7.433	7.408
Potri.005G223300	0	0	0	0	0	0	0.028	0	0	0.058	0	0	0	0	0	0	0	0	0	0	0	0	0	0	0	0.018	0	0	0.013	0.072	2.206	1.019	3.462	0.018	1.944	0.018	0.012	0	0	0	0.02	0	0	0	0	0	0	0	0
Potri.005G223100	0.075	0	0	0	0.078	0	0.088	0.058	0.179	0.415	0.365	0.339	0.186	0.569	0.129	2.153	3.155	4.08	4.036	4.114	0.746	6.226	0.357	7.164	6.92	3.548	2.379	0.274	0.825	0.238	1.398	0.858	1.316	0.349	6.387	1.729	0.452	0	0	0.517	0.535	0	0.076	0	0.611	0	0	0	0
Potri.005G222500	12.835	19.333	29.661	32.29	17.395	29.191	18.33	29.4	27.769	12.266	10.442	14.544	14.997	11.7	23.223	4.264	3.536	3.203	4.42	6.232	9.667	6.068	11.833	3.615	6.432	2.755	5.735	10.373	13.279	11.717	30.906	26.352	21.488	15.378	19.182	13.464	38.927	34.337	36.024	11.67	33.948	39.563	66.516	47.883	10.519	32.99	31.916	30.223	35.181
Potri.005G221100	6.938	12.554	6.558	7.285	8.755	7.046	7.091	9.633	8.996	17.036	10.474	10.426	8.347	5.483	9.394	13.253	13.015	12.237	15.105	14.634	12.527	12.343	12.685	10.478	14.101	10.109	12.541	11.865	20.865	22.325	11.971	11.028	9.946	15.572	8.732	11.049	11.073	5.43	5.075	11.1	11.265	6.896	9.013	8.123	9.715	5.746	6.305	5.438	7.817
Potri.005G219600	0.03	0.189	0	0	0.015	0.069	0.037	0.092	0	1.608	0	0.173	0.21	0.146	0.051	0.096	0.079	0.023	0.27	0.025	0.069	0.096	1.322	0.165	0.035	0.212	0.025	0.31	0.808	0.471	0.136	0.064	0.141	0.181	0.093	0.023	0.59	0	0	0.02	0.654	0	0.093	0	0.075	0	0	0	0
Potri.005G219500	4.388	11.756	18.256	20.39	4.873	14.665	5.387	29.08	18.137	11.828	8.992	2.996	4.755	6.171	23.858	8.563	9.086	6.472	14.323	6.479	7.997	5.786	17.387	9.673	5.56	7.287	5.958	13.002	18.112	14.386	21.474	22.541	15.167	15.677	19.178	9.248	20.266	8.489	9.29	8.745	21.132	21.537	20.122	21.294	8.042	9.97	9.316	10.53	18.387
Potri.005G217800	15.141	15.219	16.201	17.112	11.126	12.502	13.048	16.541	16.858	19.599	13.741	5.489	5.608	5.868	34.246	9.856	10.843	9.62	12.103	10.489	21.338	7.794	27.825	10.705	4.511	8.799	10.648	25.934	16.736	16.569	39.792	39.412	22.853	24.169	32.708	17.831	47.794	11.304	10.076	16.323	42.184	17.994	21.077	18.809	14.919	11.227	10.333	8.528	12.81
Potri.005G217500	17.669	13.104	35.23	33.582	19.063	37.421	21.467	26.208	30.821	18.073	10.855	20.821	18.546	23.31	27.592	21.451	17.25	17.237	22.549	18.463	12.4	17.636	12.933	18.119	22.888	17.263	18.52	13.543	18.343	18.186	23.502	21.811	20.024	11.495	24.665	15.934	22.412	29.142	33.335	13.726	22.198	34.012	30.729	31.97	17.616	31.887	34.298	34.992	34.705
Potri.005G214800	1.666	5.762	6.267	6.918	3.085	5.683	2.139	15.18	7.362	19.123	14.762	1.204	0.615	1.482	14.114	3.344	5.635	4.663	7.683	8.069	3.337	6.782	3.242	2.728	14.4	1.948	6.968	2.979	81.975	100.312	11.359	5.239	2.571	5.333	4.699	8.354	3.092	5.115	6.07	9.158	4.448	7.091	6.012	12.589	9.454	4.94	5.576	4.234	6.568
Potri.005G260100	3.308	1.941	5.24	6.292	4.566	5.739	4.034	5.352	6.908	8.325	2.236	6.485	5.494	6.468	12.975	1.878	2.086	1.522	2.401	2.612	2.126	2.544	2.5	1.606	3.15	0.691	2.204	2.106	7.187	8.027	4.778	3.919	6.449	3.81	3.509	2.608	4.644	5.305	7.943	2.456	4.902	8.149	5.098	7.039	2.938	5.556	8.007	8.26	8.189
Potri.005G259000	2.261	1.432	75.24	64.246	1.436	90.514	1.812	36.479	59.231	4.032	0.693	3.586	3.876	8.253	25.105	34.077	21.864	13.659	42.365	45.747	1.525	27.393	0.689	19.058	66.709	20.772	42.421	0.75	2.126	2.325	19.442	18.145	3.03	0.549	23.124	7.305	5.889	41.956	51.808	4.78	6.389	51.557	36.087	38.3	22.02	53.797	63.849	65.713	61.37
Potri.005G258700	27.159	27.113	21.914	22.01	25.275	20.85	25.679	29.429	24.513	23.085	10.86	18.876	19.933	20.682	29.332	27.574	25.777	19.932	34.234	28.241	15.109	22.669	19.986	21.001	27.441	11.471	22.44	18.308	53.697	48.662	31.239	34.668	23.614	27.184	26.01	20.04	33.215	20.002	22.242	15.784	36.47	16.883	20.645	20.24	14.611	21.76	19.619	20.991	22.527
Potri.005G257900	22.486	26.793	92.56	49.228	22.664	74.336	26.359	64.621	47.107	20.304	8.809	45.706	36.352	83.32	33.108	267.088	180.873	181.782	210.06	82.038	12.338	211.768	12.911	200.331	98.207	154.661	114.252	11.98	52.439	29.303	51.977	82.212	32.708	9.729	99.502	30.854	22.383	38.551	38.964	24.415	26.243	28.29	36.263	37.947	21.887	38.916	29.994	41.764	38.758
Potri.005G208600	5.39	4.896	14.661	13.169	10.102	14.507	8.097	9.78	8.655	17.528	6.873	9.441	9.027	9.17	16.39	3.955	3.206	3.256	3.066	3.832	16.109	3.827	12.897	3.857	3.33	2.855	4.076	12.96	29.34	32.164	9.266	7.895	14.142	14.235	7.273	9.455	10.388	9.312	9.81	7.306	15.569	10.105	6.334	7.907	8.816	9.938	9.403	9.24	10.722
Potri.005G164100	5.451	1.999	1.824	2.134	4.959	2.222	5.67	2.563	2.796	5.885	5.595	6.346	6.975	5.36	4.312	1.464	1.144	1.471	1.196	1.947	4.282	2.083	4.683	1.55	1.837	0.756	1.938	4.024	9.885	9.499	6.202	5.627	6.181	7.681	3.382	5.456	5.215	2.622	2.473	4.512	5.957	3.834	4.019	4.256	3.728	2.101	2.6	2.53	3.746
Potri.005G161500	42.498	22.785	2.582	7.746	24.783	0.575	48.942	22.083	20.356	24.954	9.085	10.17	17.861	12.619	72.163	6.258	2.716	2.552	5.789	4.073	4.599	7.961	25.929	2.974	5.293	5.602	5.745	6.64	19.985	17.716	15.221	11.654	3.74	14.03	10.051	13.407	29.594	0.885	0.206	10.627	33.666	47.782	49.668	70.119	9.651	0.483	0.77	1.623	11.818
Potri.005G155300	0.017	1.294	0.344	1.051	0.049	0.51	0.04	1.732	1.043	28.285	17.543	0	0.024	0.051	18.196	18.383	26.174	30.677	24.275	20.504	20.184	20.312	30.447	22.016	13.629	21.896	20.252	20.542	24.444	20.564	9.977	12.202	8.299	20.383	11.089	19.882	17.872	0.882	0.056	23.826	21.365	0.122	0.235	0	20.157	0.132	0.034	0	0.205
Potri.005G235400	3.615	3.247	4.521	4.95	3.684	4.982	3.7	4.968	5.143	5.033	4.465	4.093	3.999	3.355	8.273	2.337	1.913	1.568	2.012	3.135	4.218	2.764	3.956	1.993	2.724	0.897	2.7	4.114	7.991	8.051	4.684	4.918	5.417	6.647	2.947	4.24	4.576	4.824	6.143	4.093	5.094	8.174	7.323	7.959	3.422	5.733	6.593	6.664	6.823
Potri.005G233800	23.967	30.968	60.302	58.826	28.551	55.669	30.51	49.572	52.176	26.957	21.749	21.978	26.585	17.755	57.959	19.709	19.643	21.104	19.045	24.31	18.311	19.662	23.48	20.247	21.531	22.166	24.124	23.216	27.572	26.768	29.251	21.466	26.005	24.329	23.929	17.667	24.565	36.873	33.859	15.315	26.788	40.404	33.687	40.362	19.496	38.87	42.702	47.072	48.585
Potri.005G233300	0	0	0.373	0.064	0	0	0	0.083	0	0.185	0	0	0.028	0.011	0.34	5.851	4.292	5.386	9.005	15.936	0.037	10.71	0.053	3.556	35.529	16.97	16.451	0	0.11	0.086	0	0.014	0.04	0	0.12	0.072	0	0	0	0.089	0.01	0.051	0	0	0	0	0	0	0
Potri.005G231300	368.99	56.788	31.69	20.871	226.59	37.133	292.63	146.812	37.304	137.493	374.73	441.527	440.604	168.398	107.699	109.999	100.232	166.661	137.605	112.656	280.251	167.688	169.949	105.013	164.25	177.111	188.767	202.48	120.552	110.292	158.19	165.462	318.993	144.877	290.904	417.263	381.855	17.134	18.462	368.673	335.426	83.879	159.377	164.027	313.722	25.564	11.651	11.603	51.15
Potri.005G230800	1.889	5.599	0.134	0.51	2.542	0.257	2.525	2.181	0.506	1.782	1.886	1.468	1.837	1.309	2.303	0.471	0.512	0.424	0.624	0.4	1.604	0.159	4.257	0.642	0.07	0.767	0.42	2.985	1.537	1.126	3.88	5.967	7.935	4.013	5.503	2.87	19.844	2.096	1.492	3.17	15.374	2.96	6.293	4.79	2.636	0.795	0.7	0.314	0.999
Potri.005G226800	0.059	0	0	0	0	0	0	0	0.038	0	0.012	0.085	0	0	0	0.007	0	0	0	0.05	0.037	0.01	0	0.008	0.089	0	0.04	0	0	0	0.764	0.408	0.352	0	2.07	0.024	0	0	0	0	0	0	0	0	0	0	0	0	0
Potri.005G152800	18.3	27.935	43.045	41.32	16.232	41.074	20.209	45.788	48.324	26.909	13.689	20.367	20.282	14.441	33.034	20.567	20.537	21.931	19.255	21.448	18.003	18.096	17.768	21.937	17.968	22.635	21.4	16.455	25.51	26.124	23.95	20.162	15.033	16.835	20.213	18.661	24.264	38.516	32.81	16.869	26.576	33.056	33.369	33.376	19.146	29.477	23.965	28.677	29.348
Potri.005G152500	4.797	4.552	6.981	7.774	4.067	6.537	5.037	8.026	10.017	14.005	7.659	2.687	4.578	2.973	21.757	3.544	4.127	3.725	4.598	4.375	10.682	2.85	11.816	3.447	2.793	2.149	3.722	11.678	12.68	14.033	8.3	7.228	4.919	12.459	5.989	10.933	10.352	6.887	6.268	10.118	10.497	5.317	6.402	6.225	12.498	4.638	4.528	3.395	5.104
Potri.005G151700	28.763	30.897	28.483	27.669	32.655	26.957	37.665	33.824	32.294	39.775	32.646	39.997	41.762	31.288	35.452	33.594	41.011	44.164	39.257	33.235	38.112	30.794	48.901	37.645	28.683	49.082	35.27	41.049	35.672	36.964	38.255	32.206	32.913	33.019	35.151	28.308	46.276	25.436	23.851	30.127	47.508	19.358	24.675	18.599	33.3	23.775	21.888	19.945	21.55
Potri.005G150501	0.012	0	0	0.047	0	0	0	0.048	0.038	0	1.895	0.102	0.092	0.454	0.128	0.103	0.175	0.195	0.095	0.181	0.333	0.224	0.045	0.19	0.094	0.2	0.086	0.088	0.032	0	6.679	4.398	2.111	0	9.327	1.926	0.014	0	0.039	1.4	0.009	0.074	0	0	1.606	0.045	0	0	0
Potri.005G148400	0.504	28.918	2.607	3.831	1.452	2.014	0.632	14.652	6.606	28.322	4.43	0.154	0.647	0.407	33.042	0.619	0.543	0.383	0.671	0.323	3.29	0.056	21.424	1.171	0	0.59	0.405	10.183	18.796	17.635	7.086	4.97	2.255	18.483	1.33	2.38	4.007	0.713	0.378	2.552	7.338	1.234	2.95	2.208	1.661	0.597	0.317	0.113	0.567
Potri.005G123800	8.311	5.492	4.878	8.151	6.111	4.161	10.97	12.65	7.982	13.073	6.292	1.827	2.583	2.323	28.205	2.761	3.555	1.544	4.94	5.251	6.247	1.854	8.197	2.456	3.755	2.074	4.019	7.063	14.949	15.364	11.798	15.099	12.631	8.909	7.616	5.072	19.13	2.403	1.267	7.144	20.817	10.284	18.945	13.866	4.36	2.823	1.926	2.178	7.343
Potri.005G122700	1.787	2.081	0	0	1.315	0	1.734	0.875	0.11	1.885	1.503	0.827	0.821	0.07	0.537	1.047	1.582	1.072	1.163	0.724	1.46	1.504	2.299	1.279	0.352	1.039	0.903	1.374	1.307	0.847	2.49	5.199	2.652	2.18	6.845	1.156	2.227	0.169	0	1.128	2.561	0.574	1.12	1.578	0.93	0	0	0	0.064
Potri.005G121850	0.114	0	0	0	0.101	0	0.044	0	0.035	0	5.293	0.039	0.013	0.048	0.074	1.538	2.029	1.745	1.031	3.509	5.262	1.459	0.897	1.287	1.232	1.018	2.055	2.364	0	0.012	0.17	0.682	0.544	1.233	0.541	8.866	1.272	0	0	11.495	0.749	0	0	0	6.152	0	0	0	0
Potri.005G119300	0.817	0.579	4.743	3.024	2.127	4.489	0.507	4.142	4.392	0.938	0.483	5.618	9.136	1.901	0.598	5.635	5.993	8.53	15.123	10.213	1.916	8.914	4.172	2.799	11.041	7.819	11.161	1.943	2.69	2.153	3.825	9.807	8.443	2.554	11.386	0.585	0.461	2.059	2.279	0.664	6.252	6.839	6.652	5.26	0.199	1.972	4.189	1.876	5.462
Potri.005G118500	0.106	0	0	0	0	0	0.015	0	0	0	0	0	0	0	0.035	0	0	0.013	0	0	0	0	0	0	0	0	0	0	0	0	0	0	0	0	0	0	0	0	0	0	0	0	0	0	0	0	0	0	0
Potri.005G118000	3.292	0	0	0	3.105	0	4.472	0.09	0	0	0.021	236.793	188.655	81.108	0	0	0	0	0	0	0	0	0	0.013	0	0	0	0	0	0	0	0	0.021	0	0	0	0.015	0	0	0	0.181	0	0	0	0.019	0	0	0	0
Potri.005G113400	2.009	1.672	5.742	6.894	2.647	6.357	3.106	6.773	6.9	2.756	1.597	3.289	5.335	4.228	7.849	0.869	0.723	1.042	0.848	1.102	2.973	0.677	2.994	0.741	0.604	1.004	0.941	2.704	3.947	2.82	4.702	4.454	3.399	2.763	6.045	2.339	4.233	4.907	4.076	2.251	4.691	5.886	5.784	6.033	3.766	3.762	4.164	4.472	4.448
Potri.005G195000	3.517	0.586	8.903	2.57	3.177	14.134	2.111	1.055	0.892	1.934	0.484	5.914	2.442	2.887	11.124	163.051	81.062	148.437	144.188	110.103	0.551	219.13	1.996	116.885	301.856	249.822	171.85	0.81	2.412	4.862	3.088	1.911	1.553	1.85	29.767	1.171	0.479	2.222	6.62	0.885	2.294	0.823	0.395	0.041	1.055	7.888	11.994	20.052	8.436
Potri.005G194200	46.442	30.656	5.173	5.284	77.931	6.904	62.013	13.01	5.816	26.603	35.59	32.646	43.434	34.988	4.247	22.501	19.188	18.702	18.759	14.941	44.175	30.318	44.932	24.09	11.155	23.049	17.177	37.454	43.339	38.809	29.101	32.11	145.713	68.525	19.953	24.082	67.546	10.79	8.517	33.631	59.913	5.702	15.34	8.415	16.706	9.551	6.404	5.914	5.174
Potri.005G192900	3.118	2.389	2.274	2.726	2.663	1.993	3.014	3.524	2.402	6.515	2.13	14.841	15.121	6.992	5.735	1.992	1.518	2.21	2.471	2.449	2.62	2.95	3.129	2.506	3.223	2.172	2.955	3.048	9.611	9.725	4.934	4.697	6.29	3.659	4.078	3.254	4.063	1.997	2.029	2.186	5.242	1.7	1.145	2.249	2.866	1.892	1.198	1.34	2.467
Potri.005G192000	17.208	2.898	1.52	1.842	10.207	1.671	12.984	1.384	2.481	1.891	7.887	16.793	13.05	42.233	0.89	3.845	3.482	3.356	3.794	7.875	19.026	5.283	6.771	3.064	7.316	2.4	7.578	9.635	4.215	2.967	3.889	5.737	4.533	10.128	2.656	8.571	10.101	0.134	0.115	10.114	9.43	0.5	1.926	0.181	10.025	0.358	0.358	0.31	0.438
Potri.005G190700	6.523	4.113	8.407	4.153	3.497	9.24	5.15	7.643	4.447	7.948	5.963	4.156	2.048	2.558	5.499	6.938	6.656	7.892	6.768	8.118	10.565	6.039	6.58	6.153	7.236	8.54	7.509	7.019	9.634	10.221	10.399	10.945	10.456	6.453	12.33	9.108	13.875	5.179	6.477	7.976	12.606	2.429	4.438	3.296	10.412	6.416	4.407	3.677	3.261
Potri.005G190300	0.076	0	0	0	0.36	0	0.12	0	0	0	0.02	0.13	0.43	0.199	0.075	0.24	0.026	0.274	0.132	0.147	0.093	0.26	0.177	0.278	0.364	0.994	0.195	0.158	0.021	0.011	0.9	0.666	1.012	0.105	3.524	0.048	0.228	0	0	0.019	0.171	0	0.071	0	0.009	0	0	0	0
Potri.005G190000	5.466	10.403	14.995	18.968	4.269	14.98	6.157	15.15	19	12.503	3.318	3.435	4.633	3.09	16.909	3.306	2.239	2.228	3.13	3.339	6.402	3.056	6.105	2.496	3.915	1.481	2.919	5.495	15.39	15.689	8.425	8.878	8.701	8.259	7.071	5.899	8.867	10.658	11.223	4.7	10.12	13.528	13.209	12.575	5.823	10.921	13.344	13.403	14.023
Potri.005G186500	5.821	2.462	12.629	11.536	9.307	11.332	5.314	6.013	10.607	5.443	3.874	2.418	2.448	3.392	10.226	31.087	19.953	18.684	22.988	11.926	5.255	21.43	3.925	20.163	9.384	11.202	13.273	4.779	6.582	6.59	7.995	9.668	8.287	5.759	10.905	4.812	4.968	15.32	14.337	5.234	5.705	6.266	4.702	5.272	5.366	14.704	12.97	13.895	9.131
Potri.005G182200	0.538	0	0.045	0.09	0.854	0	1.08	0	0	0.352	0	226.367	206.806	81.098	0.169	0	0.023	0.029	0	0	0	0	0	0	0	0	0	0.019	0.059	0.131	0.044	0	0	0.021	0.026	0	0.084	0	0	0	0.109	0	0	0	0	0	0	0	0
Potri.005G176000	0.133	0.346	0.244	0.082	0.464	0.805	0.957	0.3	0.255	0.703	0.397	0.614	0.466	3.261	0.318	0.071	0.251	0.029	0.126	0.063	0.109	0.118	0.22	0.062	0.056	0.216	0.094	0	5.611	0.788	5.381	13.881	4.207	0.19	11.297	2.431	0.905	0.096	0	1.623	0.754	0	0.056	0	0.38	0	0	0	0
Potri.005G175300	0.161	0.392	0.361	0.586	0.233	0.036	0.139	0.441	0.253	0.168	0.034	0.091	0.512	0.117	1.395	0.065	0.021	0.016	0.032	0.046	0.312	0.061	0.146	0.045	0.032	0.02	0.04	0.196	0.17	0.136	0.498	2.198	20.346	0.252	1.24	0.123	0.445	0	0	0.081	0.341	0	0	0.118	0.089	0	0.027	0.098	0.02
Potri.005G170500	7.474	3.498	20.67	22.164	5.633	16.388	9.075	16.669	21.477	17.601	10.034	6.286	6.133	7.171	46.016	2.923	3.237	2.657	2.503	2.827	14.681	2.199	12.905	2.982	2.257	3.055	2.155	12.64	21.506	23.037	28.995	34.15	23.801	12.022	22.065	12.602	28.129	14.84	12.972	15.336	30.993	22.431	18.737	23.589	16.458	13.739	15.64	15.363	19.077
Potri.005G168700	15.7	17.466	97.585	75.813	15.309	121.788	17.827	55.074	56.848	31.593	15.428	20.061	11.686	22.347	91.307	73.486	76.107	58.27	127.847	107.301	26.888	82.701	23.008	41.43	167.154	31.548	104.836	23.246	68.802	55.123	156.049	168.201	53.89	23.978	142.948	34.819	58.494	17.424	23.662	37.266	66.628	51.163	45.17	44.605	36.618	38.16	37.904	36.292	74.099
Potri.005G203200	5.929	2.215	1.154	1.147	8.689	1.123	7.79	2.144	1.484	7.968	0.899	3.237	2.984	5.728	3.286	0.537	0.64	0.259	1.205	0.274	1.265	0.487	3.249	0.448	0.266	0.537	0.387	2.642	14.277	13.305	1.348	0.817	0.571	3.753	2.758	1.691	1.297	0.316	0.173	1.169	11.752	0.198	0.892	0.186	1.152	0.435	0.411	0.101	0.573
Potri.005G109500	1.978	0.83	7.106	7.964	1.644	7.955	2.568	5.011	7.992	8.43	0.652	0.267	0.49	0.381	6.568	0.487	0.492	0.406	0.79	0.56	4.075	0.233	4.655	0.377	0.208	0.195	0.367	3.642	27.1	26.724	6.084	7.703	0.93	3.952	3.549	2.686	6.362	10.641	5.875	2.088	12.662	7.572	3.771	3.708	2.799	8.362	6.516	6.088	5.528
Potri.005G087500	25.592	17.068	0.982	1.021	39.141	1.265	29.39	4.368	2.6	10.048	20.536	12.426	15.575	17.678	2.885	21.291	13.69	11.519	13.851	9.167	20.875	13.485	23.094	12.082	6.973	9.622	7.884	21.291	34.769	30.82	20.799	23.501	18.891	31.103	13.152	18.133	47.344	1.539	1.839	18.193	36.748	1.03	10.612	2.239	7.077	1.494	0.723	0.923	3.219
Potri.005G087200	1.628	0	0.254	0.073	0.552	0.286	0.379	0	0	0.21	0.251	0.334	0.453	1.101	16.122	73.95	69.655	76.854	94.107	50.939	0.8	73.905	2.313	47.138	68.491	47.981	61.439	1.149	4.679	7.973	0.393	0.68	0.714	1.389	13.41	3.753	1.373	0	0.055	1.534	2.444	0	0	0	0.864	0.444	1.019	0.974	0.235
Potri.005G086400	0.83	7.041	1.141	1.168	3.12	0.813	2.379	1.921	1.432	1.459	2.74	1.461	1.372	2.999	1.509	1.944	1.769	1.789	2.031	1.136	3.228	1.746	4.422	2.078	1.084	2.604	1.534	4.22	0.63	0.476	5.644	4.912	2.472	4.082	5.924	5.112	19.963	2.87	3.155	4.256	13.03	4.443	4.938	5.166	4.178	3.264	3.337	3.663	4.906
Potri.005G085200	3.223	3.095	1.013	2.41	1.829	0.942	3.676	2.102	1.167	1.57	0.626	0.269	1.087	0.423	2.625	10.525	5.441	7.864	6.893	6.403	1.738	6.972	2.051	6.062	5.633	4.605	2.656	0.87	19.527	17.166	2.642	1.459	2.388	2.58	2.777	5.799	1.244	0.061	0	0.981	1.872	0.668	0.331	0.443	2.084	0	0.046	0.169	0.284
Potri.005G083400	1.063	0.645	0.057	0.453	1.139	0.318	1.463	1.013	0.476	1.805	0.361	0.97	0.907	1.377	1.875	0.925	0.807	1.072	0.855	0.939	1.941	0.972	0.664	0.67	0.812	2.794	1.077	1.116	1.93	1.338	4.164	4.884	6.814	1.14	6.74	0.845	10.056	1.424	0.761	1.713	8.536	0.407	8.122	1.444	1.421	0.713	0.446	0.532	0.705
Potri.005G082000	0.202	0.06	0.266	0.237	0.35	0.256	0.286	0.276	0.152	1.388	0.125	4.701	3.603	3.697	0.694	0.213	0.295	0.087	0.361	0.331	0.634	0.192	1.173	0.223	0.536	0.184	0.434	0.774	1.275	1.65	39.473	32.33	26.531	0.843	23.507	0.76	5.139	0.482	0.491	0.624	5.842	0.472	1.378	0.626	0.94	0.341	0.287	0.312	0.914
Potri.005G140900	5.59	10.372	6.129	3.507	4.15	7.81	5.64	5.236	3.914	10.437	5.138	6.453	5.927	3.207	4.292	14.65	7.771	12.546	11.234	7.882	6.413	16.48	5.431	11.816	18.257	12.864	11.282	6.355	7.107	6.99	9.728	10.106	9.771	5.817	10.778	10.11	11.484	5.396	8.972	8.867	10.768	2.267	4.151	3.61	5.429	6.168	8.793	8.178	3.982
Potri.005G140700	29.126	7.574	3.646	2.359	20.301	3.785	30.244	4.631	3.411	8.693	11.44	17.077	19.633	12.69	2.338	1.023	0.943	0.715	0.722	1.15	9.704	1.461	10.691	0.826	1.333	0.644	1.28	8.549	8.936	7.414	1.516	2.05	3.16	11.18	1.24	8.215	12.739	9.412	6.385	12.104	13.785	3.135	3.753	3.386	7.702	7.502	4.186	3.475	2.716
Potri.005G139700	0.893	1.759	0	0	0.461	0	1.094	0.397	0.081	0.612	0.114	0.098	0.101	0.073	0.131	0	0	0	0	0.008	0.035	0.009	0.605	0.024	0.012	0.009	0.008	0.057	0.495	0.479	0.303	0.138	0.028	0.305	0.239	0.179	0.671	0.125	0	0.23	0.68	0	0.586	0.112	0.07	0.039	0	0	0.023
Potri.005G134600	7.122	16.406	27.45	21.905	5.494	27.094	8.634	58.211	57.106	14.286	8.201	2.634	3.86	6.354	19.01	36.355	27.233	24.489	40.913	74.641	5.149	43.608	4.941	24.187	119.501	25.322	83.4	4.668	13.681	10.203	49.193	40.912	9.259	5.146	45.877	29.516	14.039	30.546	20.665	6.642	14.809	37.004	42.033	43.856	11.541	25.75	8.87	10.226	26.219
Potri.005G130300	0	0	0	0	0	0	0.055	0	0	0	0.022	0.028	0.308	0.03	0.017	0	0	0	0	0	0.036	0	0.021	0	0	0.014	0	0.052	0	0	0	0	0	0	0	0	0	0	0	0	0	0	0	0	0	0	0	0	0
Potri.005G126400	19.572	2.377	1.488	1.599	14.209	1.116	17.766	2.533	1.373	14.065	7.726	12.233	11.683	12.947	22.97	4.636	3.998	4.512	6.107	7.326	12.61	6.282	17.493	5.469	9.136	5.68	7.579	11.814	6.517	5.722	41.158	38.264	19.793	12.7	26.417	11.568	29.175	1.683	0.991	11.497	30.694	3.972	8.422	5.354	12.432	1.422	1.982	2.976	3.159
Potri.005G126000	5.561	4.164	10.822	11.514	5.173	10.012	4.404	8.345	10.44	12.598	5.458	5.364	4.018	4.739	26.854	12.057	12.022	11.244	15.405	14.578	8.179	11.6	10.775	10.661	16.353	8.044	15.155	10.492	13.324	14.374	10.9	10.89	7.546	11.113	17.729	9.952	8.334	5.776	7.234	7.952	10.693	8.603	7.51	6.496	11.447	6.325	8.515	9.431	10.09
Potri.005G125800	8.608	1.504	0.34	0.152	4.817	0.206	9.198	0.357	0.256	5.792	5.677	7.564	4.598	6.779	6.746	20.302	13.106	16.272	22.399	21.645	5.046	27.215	4.422	18.909	49.072	28.681	30.436	4.811	2.76	3.088	5.522	5.103	1.896	5.143	8.302	16.964	6.052	0.403	0.118	13.426	5.854	0.793	2.346	0.624	16.746	0.296	0.359	0.182	0.459
Potri.005G077300	123.538	27.975	27.008	27.154	79.973	28.606	81.728	76.208	42.199	28.719	44.464	77.462	48.58	49.92	66.368	107.949	96.506	95.059	110.022	148.103	43.103	138.099	31.162	57.673	152.153	80.68	169.121	33.785	25.953	19.926	77.743	77.153	53.969	29.651	111.717	48.904	80.157	10.467	9.288	67.039	95.376	67.287	191.689	104.218	72.565	11.107	11.262	10.964	62.342
Potri.005G066100	0.101	0	0	0	0.082	0	0.054	0.02	0	0.593	0.188	1.033	1.688	0.745	1.121	0.14	0.231	0.096	0.118	0.133	0.063	0.105	0.308	0.055	0.135	0.133	0.13	0.209	0.547	0.419	1.126	0.771	0.252	0.216	0.811	0.117	0.34	0	0	0.12	0.226	0	0	0	0.243	0	0	0	0
Potri.005G065300	0.154	0	0	0	0	0	0.033	0	0	0	0.021	20.706	10.892	18.052	0.02	0	0	0	0	0	0	0	0	0	0	0	0	0	0	0	0	0	0	0	0	0	0	0	0	0	0	0	0	0	0	0	0	0	0
Potri.005G063200	0.52	0	0	0	0.264	0	0.572	0	0.038	0.044	0	0.34	0.121	0.117	0.01	0	0	0	0.021	0.012	0	0.006	0	0.008	0	0.021	0.029	0	0.008	0	0.323	0.242	0.27	0.026	0.519	0.282	2.375	1.864	1.542	0.264	0.92	3.46	2.438	1.944	0.28	0.785	1.894	2.071	2.229
Potri.005G061432	0.838	0	0	0	0.959	0	0.729	0	0.044	1.72	0.675	0.445	0.824	0.554	1.462	0.09	0.251	0.224	0.327	0.168	0.601	0.107	1.061	0.272	0.056	0.212	0.134	0.591	1.719	2.042	0.706	0.842	0.767	1.31	0.375	0.41	1.029	0.063	0	0.363	1.27	0	0	0	0.222	0	0	0	0
Potri.005G061366	1.22	0	0	0	1.574	0	1.658	0	0	3.63	1.228	0.634	1.578	0.786	4.12	0.261	0.247	0.266	0.172	0.261	1.691	0.08	2.56	0.371	0.019	0.288	0.149	1.774	3.167	2.54	1.586	1.748	1.213	1.606	1.172	1.209	2.467	0	0	0.755	3.102	0	0.07	0.081	1.326	0	0	0	0
Potri.005G060900	1.241	0	0	0	2.127	0	1.398	0.045	0	0.052	0	2.404	1.499	0.882	0.011	0	0.008	0	0	0	0	0	0	0	0	0	0	0.033	0.031	0.015	0.031	0.072	0.073	0.015	0.019	0	0.017	0	0	0	0	0	0	0	0	0	0	0	0
Potri.005G098100	8.736	15.128	2.687	6.846	12.115	2.633	8.137	8.583	9.882	13.775	7.908	12.746	12.001	6.764	9.366	6.329	4.644	3.912	13.897	7.163	5.114	7.558	9.318	6.793	5.909	4.843	7.104	9.605	18.2	18.773	19.421	18.527	24.958	10.351	20.304	13.369	9.486	4.942	0.693	9.893	7.188	3.754	4.025	4.594	7.773	1.8	2.002	1.333	4.31
Potri.005G095250	0.583	0.049	0	0	0.371	0	0.243	0	0	0.022	0	0.673	0.664	0.64	0.398	1.461	1.567	0.79	2.067	0.588	0.041	0.567	0.072	1.103	0.31	1.377	0.827	0.016	0.612	0.612	2.293	1.781	0.388	0.052	9.472	0.09	0.079	0	0	0.031	0.234	0	0	0	0	0	0	0	0
Potri.005G095100	8.269	0.639	0	0	10.182	0	8.939	0.067	0	0.937	6.01	8.45	5.481	4.378	0.169	0.285	0.273	0.309	0.282	0.246	7.345	0.294	3.502	0.288	0.203	0.502	0.301	5.208	0.62	0.521	0.703	0.671	0.763	4.723	0.286	2.495	1.114	0	0.13	3.609	1.169	0	0.237	0	1.106	0	0.035	0	0.015
Potri.005G094900	10.845	8.54	5.78	4.524	11.178	3.876	13.905	6.995	9.598	20.824	14.43	14.894	8.339	19.561	10.307	7.319	7.137	7.813	6.704	3.955	16.428	3.696	20.497	10.472	0.964	7.519	4.408	16.82	17.707	16.075	11.547	10.369	6.255	15.877	10.442	13.818	15.871	4.18	1.657	16.237	20.921	7.182	5.259	7.49	11.915	2.228	2.229	4.021	6.129
Potri.005G090300	19.877	31.063	13.087	16.135	22.01	11.658	25.125	19.424	17.252	25.339	36.987	9.581	10.748	11.132	24.672	23.171	33.28	23.838	23.978	28.049	100.329	28.079	105.117	28.671	16.249	42.929	29.129	99.358	58.944	50.654	42.189	43.632	27.916	111.182	15.766	50.647	67.3	5.138	5.461	49.717	61.817	13.706	18.022	15.283	41.655	5.74	7.537	6.78	10.154
Potri.005G055300	1.916	11.986	0.05	0.391	1.559	0.035	2.23	5.47	0.961	4.464	5.073	0.333	0.665	0.307	2.769	0.827	0.798	0.603	0.424	0.489	4.014	0.501	7.087	1.074	0.151	0.946	0.619	5.538	3.786	4.131	44.965	53.445	15.838	6.341	29.233	3.201	9.729	1.994	0.601	4.348	7.229	11.912	11.143	13.036	4.659	1.979	0.537	0.794	4.022
Potri.005G053200	7.243	3.249	5.647	5.879	3.549	11.239	4.181	3.461	3.696	5.914	6.35	2.662	3.785	4.436	14.727	33.101	34.271	67.216	35.612	64.435	27.11	54.642	10.573	29.415	68.06	27.379	68.632	17.142	6.943	6.58	9.629	11.581	2.59	13.681	7.631	19.862	4.802	2.426	13.814	16.132	6.987	8.894	3.969	6.514	43.487	10.937	17.487	8.627	16.066
Potri.005G039800	3.828	29.078	0.197	0.191	8.494	0.513	3.644	25.036	3.19	13.195	2.995	0.222	1.004	0.154	8.532	0.853	0.55	1.004	0.967	0.604	2.026	0.752	14.339	0.812	0.727	1.175	0.552	4.079	24.943	16.816	4.494	5.029	0.973	6.374	1.55	11.132	42.915	0.551	0.559	7.87	45.705	7.259	53.999	25.86	9.717	0.862	0.297	0.237	1.65
Potri.005G035800	3.81	9.869	17.492	14.179	2.66	18.057	4.317	14.181	16.912	5.359	1.758	5.845	7.808	3.633	9.851	3.453	3.223	3.536	4.85	4.09	3.247	2.78	4.785	2.929	3.459	3.81	4.135	3.958	3.469	3.044	7.528	6.213	6.943	4.07	8.069	2.002	2.702	11.47	13.986	2.155	3.683	9.519	10.699	9.258	1.613	9.749	12.005	13.553	12.413
Potri.005G146500	12.543	10.584	4.322	5.598	22.539	5.823	16.887	6.404	5.148	11.883	8.39	14.401	33.48	7.642	4.248	1.636	1.587	1.289	1.624	1.488	7.602	1.324	12.411	1.597	0.751	1.3	1.432	8.589	15.213	12.556	11.429	11.602	15.048	12.083	7.269	6.76	15.113	5.624	5.173	6.862	15.135	8.845	10.704	10.595	4.845	7.035	9.419	9.293	8.671
Potri.005G145600	0.067	0.642	0	0	0.044	0	0	0	0	0	0.32	0.983	0.774	0.103	0.01	0.045	0.008	0.044	0.02	0.007	0.148	0.048	0.244	0.054	0	0.042	0.022	0.276	0.01	0.013	0.017	0.011	0.693	0.181	0.026	0.055	0.027	0	0	0.071	0.017	0	0	0	0.011	0.036	0	0	0
Potri.005G142600	8.93	2.3	12.289	12.432	3.544	14.751	5.775	8.238	14.851	6.649	1.579	3.926	2.588	9.627	7.296	18.205	10.525	10.7	15.466	21.419	5.467	20.636	5.028	12.768	20.552	11.067	21.612	4.198	16.059	12.368	12.722	13.183	5.448	4.884	7.172	7.335	5.004	13.879	12.079	4.552	6.666	4.832	3.805	5.093	5.615	11.374	8.369	8.232	7.052
Potri.005G141400	5.996	5.333	51.071	51.603	3.097	51.914	7.848	29.177	43.666	7.816	1.252	0.69	2.111	3.457	14.027	2.013	1.321	0.952	2.486	1.733	3.284	1.476	3.037	1.535	1.778	2.261	1.993	2.565	7.871	7.246	7.332	8.566	4.549	1.988	9.348	3.372	9.931	14.143	24.59	3.691	10.426	43.163	22.984	29.027	3.219	32.241	40.786	36.794	33.063
Potri.005G071900	103.105	101.813	91.223	116.311	69.185	52.274	127.119	205.348	151.652	135.389	65.837	105.905	64.646	162.758	253.304	40.697	32.767	19.642	62.69	88.61	49.111	41.035	76.049	30.874	120.761	16.648	92.854	48.082	198.271	218.844	136.319	158.358	142.782	59.864	61.828	59.899	131.719	17.008	13.194	72.07	168.48	116.48	249.811	143.432	68.899	15.22	23.404	21.482	72.593
Potri.005G071100	0.015	0.839	0.047	0.063	0.13	0.044	0.023	0.488	0.253	1.431	0.328	0.796	0.503	0.634	0.539	0.026	0	0	0	0.008	0.049	0	4.169	0.023	0	0.018	0	0.16	1.278	1.512	4.495	10.52	42.705	1.069	4.608	0.207	9.19	1.164	0.811	0.46	5.012	1.371	2.235	1.034	0.666	1.178	0.171	0.147	0.459
Potri.005G020900	58.077	42.091	263.261	348.574	31.199	209.795	56.95	184.008	358.251	166.577	32.501	38.106	36.604	39.956	363.214	66.822	70.351	62.923	260.743	79.627	56.386	45.09	82.158	59.716	50.775	45.097	66.466	56.648	95.605	100.79	142.164	136.253	54.554	56.534	139.746	124.5	85.615	190.937	250.717	70.979	100.884	347.502	192.596	250.816	95.051	138.46	287.352	251.731	356.964
Potri.005G020500	3.845	3.306	1.029	1.424	4.849	0.691	2.243	1.12	2.055	8.744	3.874	0.994	1.466	2.406	19.047	4.827	5.656	3.913	4.306	3.606	4.612	2.924	8.218	3.754	0.994	1.831	4.052	4.851	11.01	11.352	4.914	4.098	2.615	6.401	8.73	6.974	3.577	0.061	0	4.545	5.595	0.351	0.696	0.684	7.032	0	0	0	0.693
Potri.005G012400	4.246	2.581	0.59	0.317	4.697	0.207	4.277	0.579	0.233	1.877	6.015	3.693	6.029	6.841	1.202	1.561	1.238	2.095	0.852	1.29	11.29	1.798	5.969	1.382	1.099	2.139	1.215	9.949	1.562	1.026	13.664	16.022	11.119	6.189	8.48	5.133	9.679	4.667	2.575	7.121	6.56	1.352	2.193	1.277	5.008	3.728	2.779	1.92	2.822
Potri.005G051700	11.433	3.943	7.577	8.137	10.771	9.045	13.025	8.314	10.572	14.097	14.937	3.579	5.262	3.294	11.655	1.715	1.703	1.563	2.383	2.743	10.919	0.926	11.597	1.927	0.644	1.389	2.206	14.028	6.815	6.752	6.002	4.953	5.835	17.028	3.384	6.445	6.464	14.298	15.363	6.228	6.623	16.283	10.777	17.144	4.748	10.956	12.262	9.046	11.941
Potri.004G222200	0.031	0	0	0	0	0	0	0	0	0	0	0.038	0	0	0	0.038	0.018	0.053	0	0.028	0.027	0	0.13	0.081	0	0.045	0.041	0.029	0.088	0	0.033	0.02	0	0.156	0	0	0.02	0	0	0	0.047	0	0	0	0	0	0	0	0
Potri.004G222100	9.612	2.86	4.165	3.97	7.872	4.191	10.444	3.185	2.217	11.579	4.823	4.053	5.021	2.951	5.65	1.028	1.041	0.957	0.941	1.049	8.031	0.883	9.954	1.318	0.341	1.299	0.933	9.977	10.65	9.223	23.294	25.358	12.363	11.312	10.273	4.419	11.682	4.802	4.952	4.184	13.063	3.161	2.854	4.077	3.861	7.127	6.164	7.656	4.479
Potri.004G219100	6.487	5.524	3.995	3.462	7.109	5.368	6.103	5.75	4.063	5.766	6.991	7.443	7.304	4.172	5.735	3.893	4.135	4.712	4.455	5.029	6.778	3.756	7.481	4.152	3.896	5.369	4.98	7.68	5.176	5.122	7.223	6.274	8.595	7.25	5.861	5.761	6.481	4.471	4.441	6.44	6.914	4.477	4.059	4.494	6.176	4.427	4.717	4.277	5.35
Potri.005G027600	7.529	8.585	28.807	24.067	15.4	47.083	10.926	14.63	16.129	44.751	12.359	7.475	9.121	3.119	8.842	7.353	5.8	5.205	6.112	6.824	18.969	7.745	15.687	7.728	5.983	8.489	6.29	17.868	46.661	54.268	14.231	17.982	95.711	22.841	7.678	5.583	15.322	75.065	73.271	9.318	18.831	9.673	5.632	6.685	7.867	70.155	51.648	47.598	29.961
Potri.005G027400	0	0	0	0	0	0	0	0	0.08	0	0	0	0	0	0	0	0	0	0	0	0	0	0	0	0	0	0	0	0	0	1.1	0.798	0.746	0	1.103	0	0	0	0	0	0	0	0	0	0	0	0	0	0
Potri.005G027000	3.385	4.851	10.499	13.911	2.554	10.659	3.564	9.973	14.391	8.141	2.403	2.022	2.467	1.388	8.691	1.759	1.8	1.549	2.087	1.739	3.824	1.277	5.229	1.386	0.826	0.7	1.244	4.173	13.838	14.042	4.934	4.802	4.705	6.459	2.632	2.764	5.051	7.75	8.321	3.145	7.238	13.245	10.397	12.965	2.673	6.416	8.276	9.081	11.429
Potri.005G026950	0	0	0	0	0	0	0	0	0	0	0	0	0.057	0	0.094	0	0.055	0	0.089	0	0	0.085	0	0	0.027	0	0.025	0	0.112	0.391	0	0	0.037	0.083	0	0	0	0	0	0	0.024	0.146	0.111	0	0	0	0	0	0
Potri.004G211800	7.518	6.751	2.835	4.799	6.369	3.057	7.226	4.933	4.338	8.809	12.32	6.492	6.22	4.268	13.289	2.558	3.419	3.703	2.57	2.784	9.022	2.041	8.683	3.299	0.695	2.264	2.084	9.496	8.5	8.701	6.047	5.753	4.268	10.356	4.083	9.052	8.939	2.108	1.101	10.31	8.712	4.032	4.159	3.918	8.578	1.7	1.492	1.532	2.138
Potri.004G208800	0.39	0	0	0	0.176	0	0.423	0.011	0.015	0.031	0.111	23.805	11.381	50.428	0	0.003	0.003	0.007	0	0.003	0.029	0	0.044	0.003	0.005	0.022	0.003	0.015	0.014	0.006	0.011	0	0.015	0.063	0	0	0.06	0	0	0.021	0.026	0	0	0.016	0.004	0	0.011	0	0
Potri.004G208700	0.11	0.402	0.056	0.135	0.109	0	0.318	0.128	0	0.555	0.126	0.155	0.126	0.055	0.122	0.024	0.02	0.022	0.074	0.082	0.075	0.032	0.053	0.017	0.056	0.047	0.032	0.129	0.067	0.076	0.219	2.195	2.652	0.127	0.841	0.086	0.106	0.11	0.111	0.176	0.12	0.313	0.028	0.466	0.138	0.029	0.09	0	0.08
Potri.004G175200	15.759	6.034	11.213	13.981	10.309	11.292	14.314	14.801	16.325	27.86	12.094	14.371	13.952	10.9	53.772	17.852	17.272	18.366	24.952	16.945	22.241	17.782	29.36	16.937	16.973	14.6	17.142	20.888	27.134	28.175	17.079	15.838	9.035	23.502	12.108	26.131	17.675	8.04	8.346	19.53	21.023	13.557	9.216	12.876	21.606	11.052	10.903	12.907	8.586
Potri.004G168100	0.865	1.659	0.868	0.951	0.913	0.891	0.918	1.378	1.234	1.31	1.005	2.134	1.112	1.004	1.441	0.763	0.92	0.839	0.685	0.906	1.82	0.712	0.979	0.663	0.334	0.693	0.724	1.47	1.436	1.499	1.253	0.995	0.79	1.219	0.737	1.503	1.247	1.015	1.207	1.705	1.493	1.454	2.193	1.865	1.71	1.509	1.08	1.678	0.951
Potri.004G163800	31.438	11.176	7.557	5.205	28.335	9.968	30.937	9.818	7.722	22.472	18.954	26.558	26.982	39.918	10.043	9.489	10.693	8.873	11.174	8.943	25.262	6.023	23.018	8.157	2.907	4.43	6.865	24.788	38.829	32.931	27.857	28.593	16.174	29.401	19.074	15.568	21.315	7.031	5.924	18.943	27.96	7.491	9.134	8.722	20.975	6.81	6.555	8.302	10.192
Potri.004G161500	4.21	3.65	7.549	4.643	3.298	11.159	6.77	6.804	5.416	9.561	10.119	4.297	3.449	15.651	13.384	26.954	21.084	22.827	17.013	31.667	26.715	26.007	17.065	24.605	33.072	20.368	23.286	23.249	27.613	13.888	51.015	71.901	12.341	16.666	67.699	36.025	23.523	3.025	3.367	26.147	22.56	2.364	6.485	4.362	30.515	2.37	1.219	2.466	4.382
Potri.004G159900	4.639	6.264	21.241	22.456	3.107	20.186	4.327	19.183	22.238	10.794	8.093	18.312	14.916	10.13	18.5	6.051	5.494	6.999	5.912	5.827	8.824	4.088	8.537	4.297	5.143	4.398	5.412	7.017	8.993	10.652	14.662	15.835	8.958	6.886	12.497	10.516	9.252	15.319	19.176	8.724	11.06	20.12	17.076	20.536	14.415	18.546	14.971	20.714	15.818
Potri.004G158200	70.083	24.912	13.77	23.468	61.075	8.334	66.604	58.733	30.419	147.865	119.639	263.924	198.26	47.923	102.251	23.206	27.041	27.822	11.872	14.314	125.392	19.49	108.43	27.514	8.096	50.554	20.636	105.938	99.567	100.507	88.336	64.043	62.449	86.531	82.564	147.949	161.032	47.327	32.954	143.833	154.935	61.05	92.178	82.741	151.394	13.242	11.25	31.207	22.552
Potri.004G203400	1.771	0.341	0.852	1.371	0.427	0.567	1.625	0.96	1.306	0.945	0.418	14.035	17.502	2.465	3.462	0.389	0.419	0.495	0.693	0.602	0.941	0.37	0.659	0.276	0.456	0.63	0.624	0.853	1.893	1.522	32.804	40.267	54.715	0.912	27.682	1.568	6.204	0.453	1.063	1.585	3.29	3.334	3.802	3.085	2.522	0.644	0.885	1.73	1.866
Potri.004G200800	4.798	12.666	17.597	16.237	3.241	15.424	4.071	15.173	18.642	6.179	4.436	4.335	5.255	3.796	13.318	2.132	1.985	2.901	1.787	2.301	3.859	2.053	5.33	1.951	1.88	2.031	2.186	4.379	4.799	4.89	5.448	4.242	3.98	5.193	4.585	3.412	4.407	8.194	13.41	2.806	5.409	14.101	14.188	13.497	3.292	10.828	14.817	12.921	14.589
Potri.004G197400	105.895	27.076	159.077	144.383	69.205	195.849	88.514	98.02	137.74	115.467	41.975	68.715	54.334	62.768	126.123	104.122	84.124	75.128	171.981	139.964	88.823	92.023	76.085	90.768	134.945	79.62	114.368	79.567	219.503	227.183	195.272	172.963	72.537	92.789	163.949	112.306	125.36	215.345	239.867	86.297	138.271	167.924	195.238	147.564	106.079	216.091	251.932	270.884	189.071
Potri.004G194250	0	0	0	0	0.066	0.103	0.321	0.021	0.191	0	0	0	0	0.302	0	0.052	0.047	0.218	0	0	0	0.094	0.029	3.344	0	0.073	0.033	0.383	0.303	0	0.255	0	0.058	0.072	0.066	0.171	0.068	0.048	0	0.023	0	0	0	0	0	0	0.075	0.064	0
Potri.004G128400	4.53	1.25	0	0	47.788	0	25.302	0	0	0	2.363	144.213	143.72	79.847	0	3.22	3.79	4.647	2.321	3.202	10.576	2.025	5.405	3.403	0.351	4.508	2.631	7.398	0.44	0.463	2.326	3.085	1.741	5.746	7.535	17.566	8.66	0	0	6.224	4.417	0	2.532	0	7.838	0	0	0	0
Potri.004G126700	0.498	1.046	1.481	0.581	1.555	2.279	1.367	0.71	1.785	3.367	0.56	1.645	1.121	0.845	4.815	7.25	5.586	7.141	5.843	4.369	1.974	4.98	2.338	7.072	2.232	6.714	3.969	2	5.476	3.714	0	0	0	1.821	0	1.574	0.904	0.271	0.149	1.594	1.323	0	0.147	0	1.107	0.115	0.061	0.094	0.219
Potri.004G120800	2.577	6.13	8.185	9.892	2.915	8.999	2.651	9.004	9.625	3.428	4.016	3.109	2.429	1.962	7.158	1.436	1.01	1.438	1.548	2.069	3.723	1.247	3.075	1.359	1.695	1.204	1.651	3.399	3.878	3.502	3.994	4.146	2.987	3.695	3.261	3.378	3.18	7.213	8.939	3.291	3.22	8.492	7.036	7.39	4.053	8.946	9.802	9.474	9.819
Potri.004G116200	2.006	2.366	1.86	1.969	1.886	1.934	2.112	2.727	2.678	3.537	1.945	1.599	1.882	1.499	3.907	1.223	1.024	0.964	1.401	1.493	2.27	1.164	3.035	1.211	1.696	0.982	1.38	2.461	4.016	3.934	2.806	2.744	2.409	3.251	1.979	1.864	3.129	1.489	1.005	2.106	3.511	1.579	2.331	2.452	2.005	1.388	0.775	2.03	1.252
Potri.004G116100	17.408	7.249	1.96	2.008	21.661	1.764	16.274	2.84	1.919	4.371	26.94	4.635	5.292	37.722	5.144	44.768	37.965	51.5	42.719	61.545	20.046	69.243	9.623	35.824	86.9	29.928	69.081	18.699	1.314	1.502	0.066	0.071	0.089	16.086	0.178	45.422	0.203	0	0.093	25.388	2.886	0	0	0	27.854	0	0.042	0	0
Potri.004G115500	146.901	0.047	0	0	130.818	0	158.419	0	0	0	0.016	158.086	124.627	144.484	0	0.009	0	0	0	0.009	0	0.01	0	0	0	0	0	0	0.02	0.017	0	0	0.015	0	0.02	0.018	0	0	0	0	0	0	0	0	0	0	0	0.087	0
Potri.004G115400	12.62	1.473	0.192	0.256	19.439	0	15.586	0.924	0.473	0	0.019	12.157	10.642	10.145	0.331	0.53	0.484	0.345	0.272	1.038	0.297	0.395	0.266	0.195	1.208	0.353	0.919	0.352	0.072	0.021	4.628	5.166	15.291	0.139	7.03	1.378	0.081	0	0	0.017	0.06	0.139	0.053	0.061	0.049	0.04	0.096	0.071	0
Potri.004G113700	18.589	18.565	19.319	22.241	15.629	21.148	20.224	21.867	25.565	24.319	21.904	11.926	18.046	10.205	45.378	6.674	8.032	6.203	8.853	9.947	17.278	7.314	17.469	7.054	8.539	3.74	8.081	19.69	28.04	25.565	24.816	19.472	17.78	22.829	17.615	18.836	19.052	28.844	26.898	19.145	21.234	23.197	25.106	21.493	20.884	26.487	21.927	24.018	23.092
Potri.004G112900	13.351	6.679	25.192	21.581	10.84	27.662	13.197	15.423	21.309	19.17	7.158	12.705	12.605	11.049	26.236	10.255	11.336	10.182	13.681	9.18	12.005	6.959	15.616	9.892	4.748	7.838	8.663	13.95	15.769	16.447	23.865	23.387	11.573	14.512	20.45	13.569	17.112	15.332	16.885	10.535	17.939	21.32	11.868	17.099	13.47	25.067	24.636	22.624	15.345
Potri.004G111100	1.119	0.669	0	0	0.499	0	6.457	0.344	0	0.476	0.131	0.095	0.038	0.051	0.352	0	0	0	0	0.021	0.473	0.014	1.128	0.022	0.054	0.053	0.072	0.546	0.359	0.289	3.278	9.477	4.329	0.763	5.588	2.08	17.438	0	0	4.145	17.918	0.061	6.001	0.139	1.588	0	0	0	0
Potri.004G144800	14.184	2.741	1.285	0.572	7.541	0.834	12.812	2.379	0.415	2.469	1.122	10.953	13.317	15.811	6.496	5.322	7.374	6.829	5.661	5.766	1.637	10.551	1.752	3.983	6.822	4.001	5.256	1.715	1.437	1.194	19.798	17.662	5.259	1.931	14.971	4.994	7.558	3.33	1.009	3.317	5.054	0.679	4.837	1.519	3.533	0.431	0.605	0.527	3.041
Potri.004G141500	2.486	12.201	4.192	5.288	1.83	4.385	2.285	7.753	6.008	4.027	2.368	1.467	2.365	0.864	1.808	1.072	1.205	0.879	0.84	0.682	1.07	0.299	4.181	1.347	0.141	1.138	0.711	2.646	2.572	2.144	1.434	1.636	3.222	3.929	1.597	1.038	1.651	3.263	3.875	0.887	1.86	3.631	5.007	3.982	0.774	3.213	2.967	3.24	3.408
Potri.004G141200	0	0	0	0	0.078	0	0.068	0	0	0.217	0.021	0.027	0.055	0.375	0.168	240.136	120.658	125.13	78.891	74.752	0.134	131.878	0.525	133.276	24.678	183.056	113.936	0.1	7.815	2.09	8.156	45.008	0.787	0.176	62.895	1.753	0.24	0	0	2.404	0.336	0	0	0	1.076	0	0	0	0
Potri.004G140600	8.22	14.429	47.898	54.382	10.049	38.864	11.707	38.525	53.632	32.619	13.303	10.267	10.633	8.484	28.777	11.914	8.731	5.962	9.168	10.358	14.908	6.453	13.387	7.547	9.01	3.74	8.473	12.373	35.624	37.715	19.797	16.969	14.067	19.916	15.7	21.689	16.877	41.589	33.41	22.665	20.155	39.206	27.129	29.271	34.537	37.257	41.827	41.369	35.375
Potri.004G138000	3.254	1.862	0.505	0.417	4.273	0.454	4.242	0.619	0.502	9.432	17.156	1.972	2.758	6.775	2.715	6.807	9.523	11.024	5.004	6.953	28.823	5.05	10.726	5.53	0.686	9.854	6.299	17.688	3.977	3.627	11.857	7.448	11.356	15.609	8.516	14.987	6.44	0.158	0	24.748	6.286	0.286	0.34	0	23.72	0.209	0	0.074	0.059
Potri.004G131100	0	0	0	0	0	0	0	0	0	0	0.57	0	0	0.18	0	0.361	0.881	0.886	0.215	0.603	0.223	0.282	0.033	0.709	0.194	0.46	0.419	0.436	0	0	0	0	0	0.036	0.109	0.079	0	0	0	0.216	0	0	0	0	0.319	0	0	0	0
Potri.004G130900	0	0	0	0	0	0	0.031	0	0	0	0	0.095	0	0.064	0	0	0	0	0	0	0	0	0	0	0	0	0	0	0	0	0	0	0	0	0.042	0	0.027	0	0	0	0	0	0	0	0	0	0	0	0
Potri.004G072000	0.544	0.647	0.031	0.056	0.3	0	0.217	0.088	0.087	10.204	0.634	0.432	1.21	0.959	0.025	0.725	1.312	0.718	0.551	0.638	0.965	0.993	3.351	0.629	0.602	1.581	0.81	1.257	1.833	2.803	0.083	0.099	0.084	3.633	0.217	0.496	1.007	0.264	0.094	0.699	6.334	0.185	0.136	0.116	0.339	0.361	0.288	0.127	0.379
Potri.004G070500	6.264	2.297	4.596	5.413	4.366	6.122	7.407	4.481	6.409	6.479	1.737	8.004	6.396	2.68	11.494	1.091	1.313	0.931	1.538	1.885	2.697	1.147	5.545	0.799	1.569	0.584	1.433	3.673	8.785	9.707	12.052	12.09	10.877	5.976	8.328	2.179	6.308	5.362	4.328	1.673	8.893	5.594	5.897	5.2	1.941	5.212	5.247	5.374	3.371
Potri.004G065800	32.744	53.686	19.836	19.697	29.871	18.967	32.99	26.5	21.825	20.633	49.005	26.126	33.758	15.062	35.706	23.416	25.847	25.991	26.363	26.745	47.498	21.178	33.449	26.081	15.122	15.543	23.607	49.811	13.373	13.599	20.891	19.107	18.396	41.801	18.947	43.528	5.611	5.39	7.893	50.421	8.366	6.812	10.112	8.12	44.516	7.155	7.087	6.951	6.645
Potri.004G064300	102.994	0.191	0	0	69.502	0.052	82.917	0	0.054	0.178	0.434	195.565	144.307	69.289	0.222	0.05	0.108	0.083	0.123	0.146	0.15	0.06	0.23	0.135	0	0.094	0.019	0.352	0.023	0.054	0.045	0.16	0.019	0.034	0.04	0.115	0.023	0.051	0	0.148	0.058	0.113	0.046	0	0.228	0	0.083	0	0
Potri.004G062400	4.544	10.714	1.184	1.516	8.133	1.004	9.211	5.595	1.527	4.958	5.43	9.268	6.73	4.639	4.262	3.735	2.99	4.021	4.004	3.854	5.785	4.25	7.087	3.732	3.628	5.204	3.961	7.943	4.385	2.972	11.224	12.642	8.971	6.12	12.642	4.329	15.328	1.036	0.743	4.396	14.746	1.638	10.76	5.234	3.414	0.213	0.305	0.903	0.531
Potri.004G062300	7.551	7.657	18.841	16.004	6.957	19.6	9.069	16.867	21.623	10.467	8.421	17.513	15.617	14.116	13.369	7.413	4.553	4.955	6.279	7.741	9.782	8.592	9.414	7.072	11.027	6.157	8.62	7.91	8.158	7.63	14.39	13.296	16.414	9.243	11.264	12.516	13.354	15.568	17.309	11.988	13.962	15.967	17.71	18.317	15.652	16.54	17.414	21.311	14.717
Potri.004G059600	62.758	11.363	0.021	0	67.693	0	34.615	0.953	0.038	1.418	2.968	56.714	50.766	4.642	0.031	2.004	1.708	1.437	1.927	2.159	3.339	3.265	1.46	2.868	2.431	5.413	1.777	2.484	0.412	0.675	14.206	25.226	17.983	4.277	11.518	14.815	79.679	0.436	0.021	20.945	26.329	0	0.57	0.02	14.412	0.04	0	0.024	0.036
Potri.004G029100	1.974	8.089	2.324	2.16	3.132	1.828	3.275	4.44	2.732	3.182	11.028	1.078	1.53	2.14	1.187	16.268	16.248	15.471	12.655	12.365	9.458	10.865	5.886	13.336	6.809	11.356	11.332	7.763	0.965	0.911	14.335	14.97	4.945	8.939	29.644	11.95	11.838	13.802	5.223	16.464	10.436	9.36	9.859	11.571	16.26	6.599	5.234	8.19	5.225
Potri.004G089800	48.278	32.94	15.762	16.275	33.918	14.536	43.585	15.618	14.389	17.42	44.496	10.519	12.948	8.103	11.204	13.212	12.539	10.495	9.956	17.052	69.344	11.675	52.901	12.254	7.993	14.465	15.356	75.049	18.556	14.188	18.683	22.524	18.264	60.227	10.005	62.087	59.188	20.775	13.913	73.169	53.122	32.499	46.173	35.183	79.056	18.79	16.253	28.172	17.265
Potri.004G088900	0	0	0	0	0	0	0	0	0	0	0	0	0	0	0	0	0	0	0	0	0	0	0.021	0	0	0	0	0.021	0	0	0.071	0.04	0.012	0	0.276	0	0	0	0	0	0	0	0	0	0	0	0	0	0
Potri.004G086300	1.851	0.223	0	0.071	2.397	0	2.125	0.266	0	0.783	1.038	10.246	12.993	1.726	0.117	0.65	0.644	0.624	0.457	0.27	0.534	0.546	0.368	0.826	0.408	0.98	0.222	0.68	0.233	0.272	5.292	5.617	1.946	0.626	7.911	1.69	2.193	0.049	0.068	1.767	1.815	0.051	0.044	0.081	1.329	0.109	0.055	0.092	0
Potri.004G084700	2.848	2.283	2.98	4.952	4.356	3.432	3.33	3.848	7.297	5.719	2.473	2.926	4.041	3.281	5.724	0.845	0.862	0.914	1.123	1.434	2.205	1.055	2.404	0.446	1.392	0.556	1.18	2.45	9.168	11.709	3.456	3.393	3.487	4.953	1.881	2.328	3.46	5.95	5.026	2.213	3.91	7.704	5.264	7.957	1.714	5.653	5.078	7.187	4.239
Potri.004G078800	17.369	4.34	0.156	0.211	15.67	0.093	17.318	1.787	0.493	5.216	3.532	29.388	26.809	23.767	3.265	2.316	1.977	1.758	1.882	1.866	8.019	3.475	7.919	2.9	2.534	5.97	2.445	6.936	8.244	6.277	14.323	14.738	17.624	8.725	9.707	6.518	19.095	1.044	0.536	8.724	20.967	1.014	2.618	1.923	7.639	0.19	0.425	0.369	0.509
Potri.004G078300	80.793	127.629	113.757	123.423	86.763	113.816	84.524	152.717	132.801	105.811	90.034	62.732	82.467	38.609	170.245	73.269	82.376	91.634	116.898	61.877	55.978	47.336	114.064	93.38	33.144	95.238	65.138	87.766	73.916	65.922	89.863	88.796	70.357	69.769	123.919	71.515	76.893	135.024	89.337	59.129	79.127	123.856	96.671	103.628	56.729	89.811	99.912	101.476	82.401
Potri.004G010200	0	0	0	0	0	0	0	0	0	0	0	0	0	0	0	0	0	0	0	0	0	0	0	0	0	0	0	0	0	0	0	0.043	0.104	0	0	0	0	0	0	0	0	0	0	0	0	0	0	0	0
Potri.004G007500	3.326	1.499	11.051	5.689	3.417	16.745	4.326	2.749	3.885	3.604	1.224	12.112	16.107	9.351	15.361	95.664	78.443	71.753	74.842	72.199	2.059	160.805	2.541	83.388	151.411	65.906	77.11	1.921	9.838	7.109	46.698	32.583	28.782	3.125	70.946	10.052	3.745	2.669	5.265	4.389	11.194	1.045	0.829	0.975	12.922	6.736	6.312	4.849	8.755
Potri.004G046700	0.031	0	0	0	0	0	0.796	0	0	1.4	1.294	0	0	0	0.106	0.361	0.126	0.065	0.138	0.327	0.999	0.168	0.08	0.164	1.45	0.355	0.397	0.215	0.019	0.065	0.239	0.057	0.117	0.127	0	23.263	1.796	0.094	0	26.083	1.375	0	0	0	25.552	0	0	0	0
Potri.004G046300	12.559	24.815	2.025	3.355	12.087	1.256	13.613	6.092	6.416	7.366	16.989	3.458	3.877	5.323	5.968	4.025	2.826	2.286	3.908	4.118	22.231	3.156	24.28	3.326	2.801	4.534	4.487	25.471	11.118	8.662	9.456	11.841	2.632	27.284	6.295	18.487	15.774	2.66	1.739	15.758	14.476	4.786	14.628	6.725	13.567	2.187	1.777	4.246	1.909
Potri.004G045800	0.258	0.037	0.095	0.026	0.125	0.041	0.189	0.096	0.078	0.317	0.166	0.362	0.211	0.289	0.359	0.019	0.105	0.082	0.127	0.067	0.046	0.014	0.145	0.043	0.052	0.045	0.071	0.086	0.573	0.663	0.394	0.41	0.203	0.195	0.43	0.1	0.284	0.031	0.087	0.095	0.447	0.094	0.091	0.075	0.072	0.026	0.023	0.074	0
Potri.004G044400	0.237	0.793	0	0	0.334	0	0.112	0.06	0.069	0	0.161	1.077	0.987	2.823	0	1.214	1.41	1.159	1.056	1.725	0.053	1.497	0	0.647	3.935	0.643	1.919	0	0.162	0.099	0.031	0.082	0.013	0.049	0.34	0.059	0.091	0	0	0.028	0.308	0	0	0	0.119	0	0	0	0
Potri.004G042600	0	0	0	0	0	0	0.015	0.05	0	0.025	0	0.021	0.066	0.472	0.3	0	0.06	0.014	0.032	0.028	0.032	0.051	0	0.01	0.027	0.013	0.022	0	0.08	0.021	0.381	0.424	0.62	0.02	0.663	0.02	0	0	0	0.047	0.038	0	0	0	0	0	0	0	0.075
Potri.004G041600	7.727	10.484	21.514	27.12	8.17	21.25	9.851	24.477	27.414	12.811	8.707	8.181	11.591	5.748	28.54	3.89	3.971	4.024	3.348	4.804	7.335	3.693	8.512	3.235	3.543	2.713	4.083	8.2	12.088	11.917	9.728	10.384	9.413	9.617	8.776	9.033	10.075	20.502	15.851	6.751	11.47	23.085	16.224	22.779	7.601	17.795	14.95	20.228	14.271
Potri.003G222501	0	0	0	0	0	0	0.023	0	0	0.068	0	0.204	0.034	0.043	0.106	0.069	0.169	0.169	0.081	0.148	0.074	0.129	0.048	0.108	0.52	0.015	0.221	0.027	0.464	0.308	0.031	0.038	0.131	0.12	0.055	0.25	0	0	0	0	0.017	0	0	0	0.122	0	0	0	0
Potri.003G220200	0.042	0	0	0.062	0.01	0	0.012	0.024	0	0.02	0	0.019	0.009	0.046	0.078	0.01	0	0	0	0.009	0.037	0.01	0.015	0	0	0	0	0	0.031	0.033	0.167	0.056	0.469	0.032	0.125	0	0.021	0	0	0.036	0.049	0	0.15	0	0.039	0	0	0	0
Potri.003G218700	8.166	22.446	16.306	17.416	8.248	18.478	9.174	23.127	24.86	19.958	6.735	11.566	14.845	6.614	11.857	13.067	14.967	13.806	19.036	11.659	15.704	11.782	23.434	15.193	8.961	15.173	11.63	18.108	22.663	24.634	19.945	14.203	12.315	16.351	16.083	15.873	19.765	11.382	13.002	12.729	21.794	14.676	13.368	11.743	13.335	14.299	13.55	12.948	10.881
Potri.003G213300	0.047	0	0	0	0	0	0	0	0	0.044	0	0.038	0.028	0	0	0	0	0	0.027	0.013	0	0	0	0.023	0	0.028	0	0	0	0	0	0.023	0.032	0	0	0	0	0	0	0	0	0	0	0	0	0	0	0	0
Potri.003G212800	0	0	0	0	0	0	0	0	0	0	0	0	0	0	0	0	0	0	0	0	0	0	0	0	0	0	0	0	0	0	0	0	0	0	0	0	0	0	0	0	0	0	0	0	0	0	0	0	0
Potri.003G210500	2.445	5.489	7.559	7.903	2.153	7.849	2.325	8.724	7.731	3.77	1.935	3.865	3.715	4.301	4.217	3.198	2.245	2.355	2.701	4.54	2.605	3.623	3.048	2.707	4.977	1.909	3.884	3.094	3.479	3.707	4.969	5.343	4.961	3.565	4.53	2.723	3.678	6.062	7.626	3.016	3.566	6.43	9.276	8.189	2.607	6.968	7.716	6.335	6.708
Potri.003G205700	0	0	0	0.036	0	0	0	0	0	0	0	0	0	0	0	0	0	0	0	0	0	0	0	0	0	0	0	0	0	0	4.234	6.083	7.52	0	11.832	0	0	0	0	0	0	0	0	0	0	0	0	0	0
Potri.003G204400	3.61	0.901	3.022	3.462	5.059	3.072	3.095	3.25	3.645	16.235	13.249	5.348	6.007	6.162	16.961	2.597	3.141	2.852	3.111	3.174	11.437	1.741	9.017	1.961	2.011	0.699	2.219	6.88	15.838	15.933	24.394	20.707	18.265	9.029	10.771	18.664	12.07	1.585	2.763	17.557	15.348	3.659	6.605	4.107	21.944	2.652	2.229	3.187	2.474
Potri.004G051800	0.061	0	0	0	0.148	0	0.162	0	0	0.068	0	0.022	0.052	2.057	0.077	0.606	0.487	0.376	0.761	0.945	0	0.983	0	0.858	1.908	2.251	0.641	0	0.153	0.128	1.981	1.65	2.268	0	8.911	0.051	0.027	0	0	0.024	0.051	0	0	0	0.034	0	0	0.04	0
Potri.004G051700	1.345	0	0	0	1.219	0	0.914	0	0	2.621	0.02	0.598	0.751	6.399	2.352	19.794	16.934	14.035	29.911	34.741	0.052	36.749	0.225	23.957	75.143	38.987	33.728	0.154	4.901	3.115	1.479	0.562	1.321	0.063	5.137	2.175	0.185	0	0	0.445	0.617	0	0	0	1.587	0	0	0	0
Potri.004G050900	20.59	14.497	39.813	38.294	13.199	36.692	20.676	37.599	36.551	16.449	14.267	18.036	20.117	13.807	32.678	35.384	30.237	31.432	35.331	44.104	13.243	32.563	12.588	25.424	49.64	19.978	44.597	12.651	15.18	13.161	25.959	26.867	19.635	14	25.677	20.803	22.437	33.228	32.591	15.944	23.586	39.816	60.995	41.814	18.221	30.552	32.623	32.78	35.386
Potri.004G047600	17.736	7.35	12.468	7.495	12.783	16.54	14.783	9.644	3.248	13.059	5.844	12.041	16.44	6.283	32.595	138.232	116.909	135.785	217.913	76.92	27.507	114.816	31.781	97.804	102.985	106.72	94.394	27.854	40.702	16.459	53.32	79.964	26.711	28.112	118.241	14.531	12.35	4.918	4.158	18.795	19.96	3.515	6.637	7.688	9.66	3.118	2.384	5.765	3.449
Potri.004G047500	5.019	10.791	18.943	24.131	3.428	15.92	2.363	20.732	26.496	39.403	3.964	0.768	1.666	0.177	44.205	30.795	25.299	26.636	60.727	22.176	4.006	21.337	15.736	18.172	25.704	21.931	24.127	7.057	24.085	23.297	27.533	25.339	14.431	9.529	20.278	2.995	3.081	17.02	11.838	2.286	9.964	4.868	7.885	6.475	1.796	9.923	9.022	6.268	14.336
Potri.003G202100	0.828	1.916	0.116	0.146	1.875	0.153	0.981	0.971	0.437	2.318	4.183	1.517	5.516	0.283	2.452	2.158	2.159	1.373	3.521	4.377	3.069	0.994	3.386	1.741	3.241	1.155	2.436	3.482	3.116	3.674	10.326	11.059	9.891	3.624	5.804	3.48	3.518	1.041	0.463	3.739	3.544	1.433	2.389	1.088	2.254	0.616	0.456	0.591	0.538
Potri.003G197600	2.468	3.464	4.729	7.396	1.421	5.166	2.872	5.808	8.789	2.376	1.211	0.401	1.177	1.88	4.086	0.332	0.325	0.367	0.294	0.383	1.355	0.31	1.733	0.34	0.149	0.19	0.301	1.376	3.173	3.301	2.048	1.985	1.241	2.334	1.384	1.151	2.305	6.907	3.87	1.141	2.156	7.032	4.902	6.59	1.269	4.39	4.386	5.221	4.008
Potri.003G193900	9.331	12.364	23.897	28.5	8.374	24.341	9.775	15.445	21.75	15.158	9.683	9.555	9.97	9.617	24.343	12.316	11.353	13.533	14.138	11.383	8.422	9.681	12.238	9.935	11.525	10.117	11.785	10.738	9.722	10.667	17.63	14.629	11.316	9.277	20.419	10.281	10.418	22.627	27.284	7.93	11.727	23.775	11.96	16.627	7.925	27.819	27.686	30.268	22.787
Potri.003G192100	4.201	7.641	24.095	21.189	5.111	20.86	5.704	15.487	22.22	16.738	8.886	10.199	7.232	8.028	21.755	8.406	7.82	9.065	8.534	10.321	11.643	7.357	12.039	7.827	8.202	6.265	8.865	12.88	17.25	16.112	21.989	20.799	12.707	12.927	21.279	12.662	11.522	11.433	15.55	10.689	11.965	19.111	13.488	18.61	13.75	20.062	20.088	29.162	14.046
Potri.003G189700	2.028	0.732	1.001	1.09	2.075	1.135	2.397	1.104	0.723	2.639	1.237	50.502	49.752	20.46	3.15	0.818	0.903	0.779	1.236	1.703	1.771	0.984	1.782	0.668	2.084	0.392	1.401	1.744	2.68	2.429	2.347	2.009	2.082	1.73	1.837	1.252	3.116	0.591	0.856	1.307	4.533	0.519	0.824	1.142	1.066	1.028	0.807	1.257	1.092
Potri.003G185300	5.494	2.376	0.047	0.056	5.021	0.111	8.976	0.235	0.3	19.442	4.081	10.931	10.512	4.078	0.095	1.332	1.422	3.161	1.178	1.196	7.439	0.587	6.618	0.817	0.11	1.067	1.064	5.893	12.246	12.391	1.546	1.878	1.693	7.437	0.79	2.233	9.913	0.172	0	2.788	10.749	0.045	0.526	0.411	2.127	0	0	0.153	0
Potri.003G182200	1.576	2.354	5.996	1.845	3.084	14.92	1.545	1.99	2.249	3.615	6.853	6.935	4.223	15.509	12.102	688.367	523.416	573.733	693.144	355.724	11.334	669.949	7.012	454.397	561.132	399.594	452.274	8.987	31.601	14.534	24.761	46.624	3.714	10.739	110.451	22.092	6.269	2.837	3.127	16.507	8.342	0.683	2.076	1.594	9.134	2.868	1.53	2.178	2.988
Potri.003G180800	27.425	8.373	22.364	20.601	16.524	22.823	19.089	18.569	24.355	15.055	8.322	26.328	23.553	38.095	46.282	17.439	16.147	16.538	22.993	18.604	12.379	15.964	16.305	14.362	22.534	16.118	21.108	14.132	11.008	10.796	33.656	44.113	14.99	12.234	33.81	19.163	22.729	26.746	20.715	13.85	20.229	23.784	21.764	20.831	14.127	27.462	22.792	25.967	17.426
Potri.003G179900	0.125	0.115	0	0	0.391	0	0.426	1.026	0.066	0.07	0.521	0.094	0.116	0.244	0.436	0.072	0.129	0.267	0.122	0.045	0.457	0.18	0.176	0.122	0.038	0.269	0.081	0.308	0.069	0.088	1.23	0.867	0.464	0.169	0.91	0.978	3.142	0	0	1.067	1.58	0	0.739	0.521	0.747	0	0	0.035	0
Potri.003G172600	37.194	31.883	14.683	15.287	32.258	14.481	30.785	17.948	16.362	14.254	11.378	6.76	9.682	11.232	14.241	2.765	2.441	2.36	3.926	4.239	12.572	1.427	16.291	2.042	2.961	1.49	3.063	14.954	15.09	12.348	9.603	11.991	17.907	17.851	8.745	8.289	11.611	10.381	10.951	8.224	13.351	12.991	14.865	16.493	7.274	13.932	12.941	15.142	11.014
Potri.003G170200	0.022	1.108	1.217	0.744	0	0.978	0	1.241	0.806	0.128	0.938	0.125	0.272	0.405	0.324	5.681	3.201	1.815	9.937	10.12	0.563	8.899	0.215	8.68	7.994	4.592	9.351	0.404	1.949	0.644	4.517	6.404	1.487	0.401	11.369	0.492	0.085	0.101	0.672	0.499	0.088	0.644	0.778	0.738	0.9	0.717	1.044	0.702	0.353
Potri.003G170000	8.453	1.481	6.157	9.258	2.689	6.637	3.683	5.087	9.156	6.366	21.715	5.585	8.108	8.65	13.844	16.48	13.943	8.977	14.125	12.015	33.373	14.669	17.541	15.503	8.396	21.822	11.255	24.152	24.685	12.682	12.019	17.882	7.216	19.476	20.162	22.72	7.246	1.369	5.52	26.686	4.992	11.721	5.054	7.442	26.709	7.331	6.788	6.889	4.07
Potri.003G169850	0	0.095	0.49	0.495	0	0.389	0	0.214	0.502	0.021	0.062	0.1	0.037	0.023	0.06	0.179	0.367	0.145	1.85	2.974	0.053	1.697	0.129	3.449	0.602	1.202	1.457	0	1.126	0.403	1.756	1.878	0.373	0.034	2.491	0.073	0	0.101	0.483	0.158	0	0.46	0.159	0.355	0.057	0.525	0.247	0.26	0.253
Potri.003G169700	4.797	1.482	4.401	5.641	2.515	3.562	4.003	3.949	6.646	0.698	2.509	4.835	6.988	4.911	1.685	2.834	2.768	2.371	3.219	4.201	4.254	3.047	1.824	4.087	1.98	5.773	3.022	2.982	3.089	1.266	4.531	7.473	1.89	2.542	5.896	3.49	1.256	1.116	3.995	4.159	0.871	9.177	3.971	4.136	4.555	6.19	4.794	3.74	2.065
Potri.003G169600	177.967	0.161	1.258	1.521	167.954	1.369	189.415	1.227	1.44	0.04	0.311	166.516	146.134	50.729	0.059	0.011	0	0.054	0.05	0.034	0.348	0.03	0.321	0.023	0	0.02	0	0.347	0.029	0	0.02	0.025	0.011	0.683	0.025	0.109	0.271	0	0	0.061	0.112	0.137	0	0.121	0.066	0.126	0	0.182	0
Potri.003G169400	40.432	4.873	6.007	7.897	38.302	6.021	33.073	6.32	11.935	13.805	5.219	22.391	21.39	23.33	4.188	5.758	5.975	4.912	6.876	5.539	13.362	2.944	26.678	3.069	1.79	2.348	4.737	19.124	23.71	21.874	22.862	29.188	9.642	24.679	22.16	11.6	28.439	4.899	4.153	10.123	30.922	4.609	6.101	4.561	10.202	3.884	4.551	6.112	2.589
Potri.003G169100	0.796	0.477	10.955	5.467	1.944	13.633	1.2	3.774	2.099	9.227	1.276	1.778	1.288	2.058	35.694	150.266	126.911	158.229	171.395	111.148	0.982	286.3	1.872	119.664	224.454	115.748	145.763	1.022	6.157	5.864	33.02	18.069	16.718	1.106	72.523	11.594	1.221	2.009	3.763	5.351	10.285	2.068	0.351	1.528	9.68	5.872	4.021	3.814	2.98
Potri.003G167900	3.789	1.057	5.629	7.481	2.417	4.74	4.095	4.709	5.931	7.488	3.249	1.231	1.204	2.046	5.281	3.041	2.961	3.242	3.448	2.984	6.367	3.757	4.808	3.277	3.07	4.77	3.269	5.891	6.104	7.255	6.723	6.955	4.156	5.188	5.884	5.135	6.8	3.569	1.801	4.478	6.169	5.475	5.262	5.094	5.293	2.789	2.346	4.456	2.338
Potri.003G165900	16.375	15.796	35.409	30.909	14.92	37.223	23.053	29.689	20.62	44.103	7.893	17.558	16.002	20.021	5.749	60.184	62.566	74.301	74.538	48.639	28.262	53	38.254	54.759	58.915	76.706	59.597	34.193	39.748	41.15	69.38	71.731	79.567	25.099	89.293	22.384	40.558	41.865	43.808	21.811	48.576	25.21	26.308	22.543	24.757	38.562	36.466	31.73	40.294
Potri.003G164600	6.199	13.719	14.822	15.535	6.086	15.42	6.615	14.713	17.276	9.227	7.508	5.948	5.91	3.299	10.622	9.182	9.785	9.413	11.162	9.588	7.699	8.931	8.299	8.931	7.748	8.736	10.528	9.899	12.52	12.405	8.622	9.007	5.995	8.487	8.165	10.749	8.882	16.755	13.423	8.014	8.596	16.769	10.207	14.188	9.718	14.272	17.301	16.872	11.847
Potri.003G164500	0.039	0	0	0	0.753	0	0.047	0	0	0.024	0	0.18	0.11	0.013	0	0.011	0.015	0	0	0.021	0.017	0.008	0	0	0	0	0.012	0.018	0.04	0.061	0	0	0	0	0	0.02	0.014	0	0	0	0	0	0	0	0.033	0	0	0	0
Potri.003G195300	9.554	4.846	0.236	0.508	22.047	0.376	14.883	4.612	1.456	10.305	4.316	4.112	6.726	3.265	2.815	3.243	1.989	2.178	2.191	1.805	5.368	1.794	7.437	2.588	1.427	1.515	1.739	5.931	20.258	22.282	15.784	15.844	20.909	6.406	10.939	6.211	31.287	5.765	0.758	5.88	37.209	2.497	31.033	10.355	5.609	0.341	0.092	0.92	2.004
Potri.003G194600	11.908	9.335	20.701	22.489	10.924	21.311	11.15	16.012	19.898	20.59	7.443	6.122	6.247	7.219	14.131	5.314	5.803	5.596	6.645	6.997	11.237	4.093	11.02	5.278	4.72	3.655	4.883	11.717	24.917	27.804	18.132	18.599	14.4	12.949	16.662	13.752	18.25	22.119	21.568	9.97	18.192	22.664	18.481	19.793	14.313	24.284	25.727	24.467	22.981
Potri.003G162500	5.48	13.003	11.282	8.162	9.062	8.127	8.335	34.616	15.138	6.287	3.427	25.414	27.585	41.902	52.373	11.888	7.115	10.399	11.714	27.137	2.101	15.096	2.977	11.041	35.688	6.821	25.85	1.402	9.547	6.199	28.247	23.348	10.282	2.22	49.199	8.927	1.687	1.24	1.163	2.919	7.927	23.884	37.825	41.305	4.301	1.571	1.695	5.439	2.423
Potri.003G161000	0	0	0	0	0	0	0.036	0	0	0	0	0	0.012	0	0.011	0	0	0	0	0	0	0	0	0	0	0	0	0.034	0.009	0	1.499	1.056	2.941	0	2.154	0	0.08	0	0	0	0.061	0.098	0.158	0.137	0	0.029	0.05	0.057	0
Potri.003G157800	6.789	5.543	12.284	13.412	6.968	14.053	7.625	13.521	16.762	12.941	3.988	4.914	5.808	3.046	17.199	1.942	2.058	1.86	3.403	2.46	5.035	1.63	7.196	1.902	1.632	1.03	1.613	5.755	14.688	15.424	8.823	7.84	7.009	7.321	6.431	5.265	8.398	14.503	12.973	4.497	9.659	15.99	11.616	15.59	5.872	13.613	12.501	14.57	10.788
Potri.003G151000	1.406	0.199	0.803	0.571	1.326	1.055	0.99	0.228	0.56	4.243	9.118	0.325	0.656	7.876	4.641	100.032	125.212	101.743	181.044	217.557	16.34	124.281	5.368	60.592	302.734	114.44	177.563	5.018	2.287	1.28	2.568	3.845	3.967	5.995	1.959	7.875	5.239	0.324	1.186	5.729	5.583	0.166	0.29	0	7.598	0.386	0.16	0.511	0.689
Potri.003G150800	5.131	2.545	24.764	9.718	5.662	49.19	6.914	4.337	6.446	6.076	5.17	6.983	5.698	37.541	22.149	107.062	123.472	120.912	138.9	190.434	14.8	200.368	9.858	120.721	399.193	239.604	181.725	7.622	45.173	13.5	162.559	196.639	42.774	8.22	186.587	31.589	20.703	25.851	36.509	33.647	20.718	5.393	5.002	8.199	19.932	43.605	38.767	33.294	37.533
Potri.003G150700	4.811	1.582	0.704	0.376	6.998	0.806	7.123	0.665	0.566	26.303	20.618	1.311	0.957	6.973	12.806	100.786	90.029	78.431	116.888	236.201	19.449	147.702	16.487	73.89	324.766	108.321	200.49	6.005	10.8	6.593	32.869	35.393	24.741	14.25	31.244	28.906	13.545	0.55	1.385	11.817	15.246	0.645	0.318	0.196	8.749	0.678	0.131	0.977	1.016
Potri.003G147300	0.047	0.067	0	0.197	0.15	0.036	0.049	0.128	0	0.015	0.023	0.495	0.34	0.12	0.034	0.422	0.331	0.405	0.307	0.385	0.01	0.547	0	0.456	0.501	1.423	0.206	0.06	0.237	0.338	0.434	0.298	0.985	0.036	0.633	0.102	0.135	0.091	0.05	0.013	0.201	0	0	0	0.01	0.024	0	0	0
Potri.003G144900	2.56	9.533	4.639	4.688	4.438	4.252	2.499	11.691	8.49	3.956	2.398	0.913	1.118	0.151	6.517	0.602	0.501	0.427	0.325	0.393	1.95	0.256	3.181	0.557	0.158	0.549	0.426	3.087	3.442	3.632	3.389	3.701	2.446	4.709	1.549	1.065	4.174	2.04	1.431	1.627	3.429	4.864	7.07	6.912	1.142	1.945	3.089	3.834	1.915
Potri.003G142500	2.476	22.78	8.276	10.272	1.137	9.049	3.628	19.193	12.731	1.696	0.284	0.371	0.182	4.186	2.048	0.251	0.177	0.16	0.777	1.452	0.156	0.2	0.177	0.288	1.926	0.488	1.711	0.219	1.517	1.271	0.13	0.642	0.394	0.104	1.108	0.48	0.638	8.973	15.955	0.361	0.604	63.138	96.478	66.588	0.552	16.851	16.037	27.281	17.953
Potri.003G177800	0.84	0.054	0	0	1.282	0	0.41	0	0.019	0.036	0.025	11.766	4.058	46.531	0	0.004	0	0	0	0	0.016	0	0.016	0.014	0.005	0	0	0.018	0.005	0.007	0	0.004	0.007	0.006	0.006	0.015	0	0	0	0.007	0	0	0	0	0	0.029	0	0	0
Potri.003G174800	27.937	31.498	21.385	22.902	20.766	21.487	27.918	27.156	19.857	120.109	42.899	18.723	19.092	14.232	61.675	52.941	50.395	53.81	120.107	62.463	57.575	46.9	86.116	44.713	59.3	48.452	58.529	70.034	124.564	99.523	83.494	74.521	30.994	60.07	74.71	50.504	71.815	13.735	12.955	46.768	98.483	20.338	25.107	18.832	41.583	22.529	22.908	22.07	14.375
Potri.003G142400	9.472	3.312	2.123	1.119	7.742	2.552	6.387	2.583	1.491	5.825	1.659	3.349	2.886	3.36	1.159	1.166	0.743	0.766	1.535	1.586	1.787	1.217	5.251	1.123	1.405	2.05	1.374	3.166	3.289	3.355	18.603	21.04	22.37	5.104	16.915	2.317	8.856	2.327	2.526	2.617	6.262	2.911	2.94	2.711	1.546	2.283	3.4	2.193	3.676
Potri.003G142301	13.033	3.592	2.336	0.71	17.475	0.665	20.471	1.871	0.523	1.891	112.967	26.876	8.176	9.505	20.494	21.455	26.847	19.078	18.895	29.603	108.732	23.068	73.675	28.896	22.163	47.361	26.537	104.123	1.098	0.587	2.381	3.46	3.174	76.485	5.757	44.601	10.005	0	0	81.63	9.116	0	0.531	0	67.988	0	0	0	0
Potri.003G142201	2.961	3.43	1.844	1.123	6.378	1.505	4.907	2.106	0.687	0.73	26.825	6.406	2.198	2.106	8.728	8.851	10.517	5.744	6.836	12.346	16.943	9.125	17.149	10.364	7.26	12.211	8.458	22.042	0.341	0.395	0.492	0.739	0.809	34.757	0.322	6.941	1.81	0	0	13.951	1.227	0	0.734	0.223	9.747	0	0.098	0.039	0
Potri.003G139300	31.812	4.17	4.723	3.131	34.033	14.016	28.05	3.746	3.392	3.466	1.613	36.198	39.206	59.917	1.671	0.95	0.727	0.286	0.73	0.459	5.213	0.495	4.251	0.881	0.537	1.619	1.295	4.491	4.472	3.067	0.628	0.647	0.148	4.146	0.768	4.573	1.338	3.287	2.183	4.599	1.696	0.851	3.097	3.404	5.593	1.934	0.712	2.563	4.134
Potri.003G138600	1.214	0.936	1.905	0.976	1.54	3.878	1.769	1.385	0.757	0.724	0.885	1.456	0.602	3.744	4.744	140.623	64.886	81.454	53.442	46.734	3.816	69.453	3.241	86.426	21.593	51.409	37.897	3.801	21.571	5.412	37.175	65.148	2.735	3.857	119.55	20.129	3.181	0.091	0.501	22.058	3.335	0.122	0.789	0.553	19.794	0.206	0	0.296	0.217
Potri.003G138000	6.292	77.129	0.223	0.197	8.386	0.189	6.278	5.407	0.331	8.061	17.129	2.198	6.365	0.668	1.044	1.045	1.257	1.009	0.7	0.658	6.604	0.274	16.509	1.908	0.098	1.997	0.791	12.673	5.677	4.524	4.33	5.124	8.948	19.026	5.597	4.692	6.426	0.37	0.051	4.955	6.228	0.239	10.48	3.109	3.556	0.096	0.143	0.313	0.185
Potri.003G124500	0	0	0	0	0.186	0.09	0.098	0	0	8.518	0.299	0.136	0.088	0.022	0	0.051	0.033	0.041	0.045	0.07	0.824	0.046	6.154	0.061	0.045	0.128	0	1.678	1.379	2.314	0.031	0.027	0.081	6.792	0.036	0.299	0.541	0	0	0.751	19.854	0	0	0	0.171	0	0	0	0
Potri.003G122400	2.908	14.664	0.569	0.772	5.629	0.065	3.101	3.064	0.429	4.245	17.628	1.557	1.347	3.941	0.401	2.12	2.182	1.624	0.771	0.72	8.301	0.844	11.699	1.941	0.199	1.047	0.992	11.46	2.927	3.001	2.322	3.099	4.117	16.184	1.954	3.928	4.383	0.106	0.023	3.527	4.281	0.202	1.615	1.154	2.505	0	0	0.094	0.047
Potri.003G121600	64.141	85.098	26.921	34.567	61.684	29.55	54.692	30.754	35.7	25.113	227.446	24.506	26.964	31.076	17.623	105.285	132.884	120.095	69.077	116.294	106.782	102.818	49.337	153.14	40.514	170.764	90.303	91.501	22.513	21.994	2.875	2.317	3.773	83.522	2.092	131.352	21.075	42.91	30.627	152.245	15.619	35.387	27.493	39.078	144.166	32.316	28.43	36.36	37.509
Potri.003G121200	0	0	0	0	0.013	0	0.057	0.045	0	0.018	0	0	0.049	0.024	0	0.146	0.295	0.296	0.186	0.048	0	0.092	0	0.25	0.039	0.297	0.055	0.041	1.249	0.557	0.285	1.532	0.069	0	3.816	0.458	0.246	0	0	0.216	0.695	0	0	0	0.102	0	0	0	0
Potri.003G120201	0.613	0.141	0.57	0.274	0.939	0.179	0.574	0.119	0.303	1.022	0.226	1.53	0.784	3.372	2.385	0.115	0.107	0.216	0.247	0.495	1.381	0.199	1.427	0.216	0.21	0.22	0.299	1.498	1.598	1.079	1.222	1.325	0.719	1.06	1.008	1.264	1.463	0.425	0.108	0.845	1.683	0.207	0.878	0.321	1.265	0.282	0.082	0.276	0
Potri.003G119700	4.211	13.068	29.776	22.333	4.071	27.002	4.167	19.194	23.173	23.01	17.308	5.742	4.196	6.168	21.163	9.209	11.389	10.57	12.323	9.947	22.997	10.05	23.964	10.974	8.217	9.535	10.859	22.009	12.969	10.894	19.072	17.784	20.285	22.001	27.275	28.078	22.941	21.62	13.097	21.86	21.668	15.42	15.326	16.782	20.122	15.892	18.282	20.355	14.333
Potri.003G118600	7.819	10.387	5.28	6.614	6.752	4.507	6.205	9.046	6.365	13.833	5.518	5.832	6.437	4.494	14.899	12.69	10.947	10.039	17.751	11.671	9.342	10.725	10.456	10.673	13.125	11.701	11.513	9.902	17.629	18.243	12.498	11.643	10.217	10.599	11.387	7.444	11.583	3.515	3.679	7.769	13.286	3.466	4.884	3.561	6.527	3.186	2.285	3.767	2.405
Potri.003G113500	40.987	67.874	102.31	117.769	43.839	111.132	35.733	41.705	90.939	22.838	155.666	9.401	13.403	14.639	26.403	74.971	82.466	82.102	54.837	80.238	74.105	82.862	31.985	103.05	27.66	66.138	58.879	58.752	18.149	17.323	5.072	4.734	4.648	54.537	2.961	120.171	13.008	138.59	155.039	122.526	10.618	148.26	76.475	108.998	125.751	218.907	175.837	167.533	160.384
Potri.003G111900	0.127	0.133	0.146	0.052	0.874	0.056	0.767	0.086	0.181	0.484	0.225	1.978	1.161	3.783	0.25	0.037	0.089	0.095	0.084	0.267	0.321	0.116	0.096	0.069	0.142	0.089	0.148	0.199	0.289	0.429	21.541	15.052	16.923	0.098	11.941	1.262	0.445	0.238	0.089	1.262	0.586	0.08	0.31	0.157	2.216	0	0	0	0.068
Potri.003G110800	4.321	5.601	0.685	1.345	5.445	0.683	5.168	3.997	2.026	2.502	3.884	1.234	1.392	1.457	1.689	0.805	0.791	0.74	0.678	0.946	2.45	1.13	3.989	1.044	0.78	0.96	0.915	2.65	3.693	2.46	4.448	3.69	5.7	3.935	3.338	3.49	6.374	1.224	0.343	4.168	7.046	0.56	2.402	1.399	3.005	0.111	0.256	0.157	0.397
Potri.003G101500	1.271	6.959	4.043	6.547	1.276	2.205	1.177	8.25	7.394	2.402	2.133	0.535	0.708	0.341	10.668	1.449	1.197	1.046	1.649	1.412	2.428	1.58	2.348	0.885	1.941	0.798	1.585	2.492	3.633	2.65	3.827	3.979	1.512	3.281	3.948	2.393	3.066	1.587	0.359	2.093	2.858	4.612	4.993	4.778	1.606	0.762	1.339	2.363	1.422
Potri.003G100100	0.239	1.598	1.738	1.593	0.168	1.485	0.348	4.532	2.666	0.601	1.762	0.114	0.137	0.376	0.336	1.382	1.543	1.09	0.913	1.427	1.974	1.107	0.583	1.158	0.749	0.418	1.301	1.208	0.855	0.639	0.648	0.929	0.513	0.924	1.57	2.959	0.663	1.756	1.272	2.441	3.323	2.145	6.848	3.848	3.791	1.883	1.937	1.77	0.849
Potri.003G097700	45.512	50.553	65.105	61.477	48.942	68.223	52.89	71.069	66.527	48.996	37.324	51.85	60.541	48.09	57.305	19.594	14.13	15.938	18.385	21.224	27.455	21.855	33.453	21.418	20.788	18.481	21.535	27.832	48.151	50.638	28.509	28.065	52.739	39.455	24.225	26.132	37.265	71.051	74.662	26.938	38.207	67.522	81.164	75.165	23.852	57.327	61.413	63.784	70.041
Potri.003G097600	15.975	32.837	67.476	63.376	15.414	63.018	17.654	55.718	52.176	27.762	16.358	20.272	20.09	16.264	65.739	13.947	13.553	13.85	18.39	18.352	16.429	12.362	17.281	12.296	17.645	10.187	15.013	17.47	29.051	28.561	18.131	17.099	15.144	19.884	19.68	24.334	22.554	40.644	47.852	17.941	22.969	46.576	45.798	42.136	20.513	43.289	44.184	45.022	43.273
Potri.003G097100	0.145	0.11	0.054	0.054	0.163	0.02	0.048	0.084	0.138	0.543	0.085	0.037	0.145	0.023	0.439	0.011	0	0.005	0.019	0.029	0.219	0.022	0.493	0.012	0.01	0.015	0.021	0.318	1.949	2.008	8.327	7.097	5.586	0.431	2.99	0.46	2.102	0.278	0.162	0.34	1.903	0.512	0.913	0.676	0.49	0.146	0.055	0.132	0.43
Potri.003G096300	5.83	11.975	7.743	7.842	7.61	9.262	6.52	13.746	9.758	10.047	5.262	6	7.283	4.384	13.517	1.157	1.021	1.244	1.175	1.597	4.726	0.935	8.282	1.205	0.701	1.539	1.702	6.436	12.553	11.504	11.473	9.52	3.413	8.34	4.911	4.592	11.587	10.954	14.551	6.248	14.294	20.731	25.446	28.329	5.671	16.881	12.757	16.418	13.357
Potri.003G096100	4.853	10.083	2.204	1.275	7.547	0.923	5.5	3.937	1.402	5.584	11.879	22.182	17.865	38.233	6.733	26.487	18.463	20.154	16.996	11.398	10.129	21.621	7.348	12.976	8.198	6.987	10.272	7.837	10.506	7.087	6.39	6.553	15.42	11.703	10.512	5.568	7.31	1.252	0.69	6.94	7.847	0.827	4.06	2.368	4.355	0.587	0.415	0.739	0.679
Potri.003G095000	3.515	4.231	6.511	6.376	3.27	7.157	3.894	6.853	6.31	5.79	3.239	4.116	4.769	4.455	7.995	1.696	1.368	1.457	1.906	1.711	3.381	1.709	3.713	1.556	1.456	1.434	1.872	3.482	5.115	4.892	6.012	6.26	5.764	3.985	4.53	3.92	5.391	6.224	8.196	3.531	5.627	6.447	4.773	6.126	3.542	6.828	6.006	6.235	7.345
Potri.003G093200	4.515	9.822	0.038	0	2.827	0	2.885	2.049	0.051	4.628	86.68	0.208	0.371	0.313	0.567	23.186	31.88	39.617	18.254	26.831	60.868	20.653	20.268	26.552	8.097	26.273	22.215	47.562	1.809	1.615	0.046	0	0.222	27.649	0	46.255	0.091	0	0	38.331	0.417	0	0.093	0	26.843	0	0	0	0
Potri.003G092800	49.49	5.318	62.139	50.464	42.714	48.442	45.34	43.132	47.262	73.125	24.941	79.646	54.899	109.458	81.726	347.072	279.934	335.445	402.333	321.912	58.43	389.633	53.821	258.073	387.713	209.145	355.153	47.526	80.643	75.687	186.239	187.84	120.293	52.385	192.224	71.188	83.584	44.404	49.471	63.748	120.602	36.961	23	29.158	76.929	41.778	41.922	48.095	48.313
Potri.003G092200	14.678	9.363	19.922	15.518	19.51	23.055	13.546	12.452	11.307	11.756	5.637	14.072	15.269	9.734	13.989	62.795	46.011	42.659	82.631	61.161	13.603	65.767	19.272	41.592	92.731	46.084	58.962	14.588	36.647	24.211	32.834	37.242	15.916	20.807	40.378	12.021	19.418	20.857	22.008	10.76	22.276	12.106	8.517	8.202	8.189	14.688	14.052	14.613	20.565
Potri.003G137300	1.113	0.56	11.593	2.576	0.252	16.588	1.362	1.505	1.72	1.412	0.065	7.63	6.876	11.508	1.202	0.005	0.005	0.006	0.058	0.011	0.048	0.05	0.581	0.015	0.077	0.016	0.005	0.288	2.925	3.156	0.028	0.037	0.015	0.534	0.018	0.07	0.032	31.662	46.965	0.033	0.55	1.784	1.152	0.319	0	19.574	10.95	8.872	47.019
Potri.003G136300	1.571	1.93	0.219	0.911	2.057	0.265	1.237	0.822	0.499	7.227	2.955	0.722	1.307	0.186	1.847	1.927	0.97	0.794	1.176	1.743	3.288	1.324	3.419	1.03	1.032	1.688	1.196	5.867	11.046	8.87	2.025	3.796	3.999	5.093	6.223	3.882	1.217	0.784	0.075	2.094	1.598	0.256	0.219	0.58	2.975	0.022	0.196	0.063	0.174
Potri.003G132700	0.046	0	0.163	0	0.023	0	0.041	0	0.055	2.363	0.051	0.38	0.155	0.516	6.2	0.442	0.719	0.286	0.764	0.636	0.256	0.918	0.526	0.737	0.752	0.346	0.643	0.377	0.156	0.274	4.696	8.051	3.151	0.354	4.844	0.057	0	0	0	0.109	0.224	0	0.144	0	0.159	0	0	0	0
Potri.003G128000	4.399	8	0.145	0.114	3.322	0.074	3.641	0.99	0.144	8.105	7.418	3.94	5.213	0.499	7.082	1.213	1.493	1.134	1.526	1.088	8.274	0.505	12.811	1.971	0.085	1.328	0.843	9.639	9.799	7.914	7.276	6.815	6.327	15.388	2.833	4.652	9.557	0.032	0.022	6.198	7.405	0.248	2.235	1.349	4.44	0.029	0.091	0.1	0.058
Potri.003G056000	14.906	6.317	9.636	9.031	14.986	10.499	15.03	7.166	7.54	14.793	9.74	11.917	14.255	10.519	10.998	8.507	4.893	5.22	6.605	6.448	11.951	6.767	15.061	5.563	6.426	3.655	5.233	13.381	23.081	21.82	16.8	15.559	16.04	18.484	10.251	14.284	15.775	11.668	11.05	11.408	18.011	9.447	8.879	7.125	12.875	10.736	8.792	10.539	9.725
Potri.003G054100	0.563	0	1.131	0.351	0.464	0.13	0.471	0.065	0.797	0.746	0.041	0.261	0.29	1.876	0.289	10.333	1.525	7.377	2.8	1.18	0	6.373	0	3.707	2.038	3.58	1.988	0	0.225	0.223	0.213	1.659	0.687	0	3.773	0.364	0.132	0	0	0.178	0.132	0.15	0	0.133	0	0.086	0	0	0
Potri.003G052100	18.452	29.928	32.129	27.419	25.467	34.556	21.66	33.351	29.147	22.325	14.443	28.019	32.005	27.119	17.468	11.24	8.978	8.459	11.647	15.525	19.264	14.282	19.668	10.784	17.216	8.885	14.756	16.69	26.884	28.34	24.593	26.485	38.165	24.849	17.809	18.926	34.322	24.03	32.566	17.413	29.138	30.214	34.67	35.428	16.207	26.937	25.309	30.769	29.524
Potri.003G048700	39.189	92.839	29.273	33.244	37.327	29.449	37.338	55.738	46.068	44.462	45.031	24.094	30.996	11.063	33.341	28.462	34.999	36.842	30.214	23.062	36.956	19.972	61.597	37.612	10.364	44.316	24.053	54.819	42.418	43.223	31.057	27.95	32.243	58.796	32.504	26.329	41.571	32.042	17.309	26.898	40.567	28.069	30.842	31.345	25.869	16.756	17.21	24.128	19.545
Potri.003G109900	9.379	16.601	28.27	43.419	8.133	27.524	8.447	26.346	41.585	19.148	6.702	4.575	6.924	3.478	50.068	3.432	4.436	3.013	6.383	4.034	6.951	3.314	8.68	2.897	2.85	1.855	3.428	8.587	14.879	14.612	10.063	9.898	8.691	11.211	6.833	7.974	9.733	18.712	15.845	6.015	11.146	34.04	23.012	30.749	7.075	20.82	20.448	27.911	13.284
Potri.003G106500	14.056	22.401	27.95	29.908	13.21	26.797	14.923	35.733	30.7	20	14.642	11.47	12.913	9.18	32.114	8.458	8.233	8.238	8.702	9.52	14.583	8.243	16.243	8.466	7.482	6.054	7.92	16.493	22.289	22.294	19.711	18.49	20.926	17.58	14.747	17.435	18.537	24.519	23.2	15.047	20.169	25.287	31.16	34.13	15.437	19.14	17.87	23.075	19.634
Potri.003G104900	13.054	34.988	27.567	32.712	17.61	26.859	16.814	28.563	30.558	16.599	14.413	12.098	14.905	9.64	14.597	14.513	13.112	10.939	16.118	16.129	12.265	13.671	18.49	12.377	18.005	11.441	14.408	15.448	17.135	16.339	19.949	16.731	18.974	16.508	17.78	12.731	16.026	26.942	21.942	10.624	15.986	28.749	26.194	25.557	8.352	24.345	27.94	28.709	24.649
Potri.003G026600	0.33	6.208	0.475	0.531	0.688	0.481	0.503	3.212	0.913	2.616	2.048	0.587	4.749	1.995	3.503	1.365	1.375	1.423	0.967	1.119	2.422	1.032	3.536	1.464	0.737	1.5	1.026	2.844	3.631	3.347	2.505	2.135	1.193	3.468	1.527	1.854	4.043	0.299	0.081	2.009	3.261	0.923	1.463	1.27	1.961	0.107	0.063	0.351	0.294
Potri.003G082800	11.121	8.382	17.25	19.393	10.746	12.843	12.504	20.314	22.187	11.474	13.386	8.235	11.954	7.18	13.482	4.38	3.913	3.58	3.868	2.963	8.863	3.085	7.839	4.364	1.71	3.469	2.925	9.028	15.137	13.727	15.566	15.157	13.498	10.118	11.856	9.746	10.892	15.769	11.21	10.174	12.933	18.836	17.854	21.3	10.564	12.161	13.563	15.706	12.261
Potri.003G071700	136.904	54.893	119.841	86.096	141.76	124.677	185.621	127.517	79.791	146.734	67.803	72.296	99.534	157.732	340.93	263.05	275.461	201.717	303.684	405.148	87.011	322.695	120.519	294.248	586.659	332.387	418.317	89.183	141.694	127.719	232.462	240.65	294.473	96.003	148.483	183.224	324.352	81.647	119.325	136.123	291.86	153.521	187.548	157.294	133.621	102.791	117.319	136.35	110.993
Potri.003G069200	10.051	6.93	17.3	14.844	8.926	19.171	10.673	14.842	14.06	10.531	7.38	8.666	9.901	6.709	34.092	2.32	2.434	1.419	2.345	3.304	6.486	2.561	5.167	1.799	2.899	0.873	2.283	6.243	11.635	12.686	12.103	12.112	12.99	9.546	8.179	7.337	10.682	19.408	25.267	6.842	11.544	30.825	30.559	30.419	8.383	26.235	25.141	28.847	24.232
Potri.003G065400	1.736	0.161	0	0.146	1.001	0	1.673	0.059	0.068	0.138	0.358	0.408	0.225	0.124	0.009	0.11	0.038	0.032	0.034	0.083	0.12	0.063	0.338	0.079	0.079	0.166	0.045	0.107	0.198	0.122	7.259	6.435	14.804	0.198	4.713	0.061	0.681	0	0	0.349	0.397	0.041	0	0	0.233	0.026	0	0	0
Potri.003G064700	0.183	2.445	0.284	0.228	0.01	0.355	0.11	1.83	0.978	4.623	3.409	0.504	0.368	0.237	7.28	0.898	1.652	1.104	0.559	0.637	3.71	0.133	6.259	1.091	0.023	0.631	0.432	6.703	1.883	1.895	0.017	0.06	0.061	7.195	0.018	1.757	0.442	0.203	0.029	1.603	0.886	0.096	0.058	0.266	0.854	0.028	0.024	0.089	0.1
Potri.003G064100	10.66	14.288	11.443	15.73	9.653	11.386	11.785	15.061	16.274	15.884	14.714	6.434	8.064	4.681	11.872	6.855	7.304	6.028	6.318	8.535	17.864	7.04	17.358	7.616	5.802	5.268	6.706	18.562	21.081	20.005	15.007	15.461	13.023	22.369	11.476	18.885	14.165	9.909	9.188	17.498	14.637	13.764	12.972	13.183	17.579	8.192	7.543	9.958	7.844
Potri.003G064000	6.724	9.794	17.834	22.514	5.558	21.656	6.509	23.502	25.824	13.752	3.778	3.141	3.841	2.48	20.49	1.882	2.01	1.444	2.173	2.424	4.924	1.508	6.001	1.829	1.298	0.784	1.69	4.84	13.872	14.568	7.529	7.812	8.601	9.835	3.043	4.308	6.575	21.422	20.776	3.848	9.248	36.556	23.109	33.736	3.957	23.199	21.117	27.589	17.93
Potri.003G063700	6.283	6.396	24.219	31.83	5.313	21.88	6.996	23.113	37.993	15.647	6.956	7.304	7.978	6.278	28.41	7.249	6.835	5.952	8.532	8.777	8.848	5.82	9.842	6.109	6.77	4.232	7.948	9.308	16.407	17.911	11.103	10.302	8.685	10.755	6.355	9.304	11.019	17.563	14.893	7.121	12.911	34.703	17.983	30.338	9.998	18.094	16.895	23.738	12.531
Potri.003G063200	5.152	5.007	11.897	11.997	3.969	9.181	4.854	7.979	15.59	5.671	5.702	7.739	11.002	1.788	18.557	5.964	6.36	5.523	5.069	6.154	7.126	4.705	5.857	4.476	5.758	3.834	5.828	6.462	8.779	8.451	24.26	26.419	8.671	7.361	24.7	7.198	6.206	8.666	8.421	5.401	7.557	12.336	4.919	9.646	7.836	8.072	6.268	10.318	6.65
Potri.002G257900	100.554	35.638	0.042	0	0	121.296	54.704	1.57	0.077	2.235	4.653	84.625	66.662	6.345	0.062	2.475	1.347	1.205	2.453	2.484	5.447	3.226	3.301	3.022	2.499	5.719	2.39	5.708	0.87	1.296	26.412	44.051	24.271	8.736	21.158	18.89	108.577	0.61	0	27.329	36.866	0	0.542	0.02	23.268	0	0	0.012	0.109
Potri.002G257800	9.624	14.61	29.846	27.407	29.823	9.635	11.808	23.35	27.867	14.783	8.629	14.789	14.838	7.734	30.087	4.941	4.175	3.753	7.315	8.214	8.67	6.225	11.376	5.514	9.538	4.355	7.69	10.008	15.458	15.556	16.984	14.469	12.658	11.64	11.578	11.896	12.38	25.994	26.988	11.405	13.729	24.302	22.621	26.072	13.368	29.202	30.482	25.679	23.881
Potri.002G255700	0	0	0	0.058	0	0	0	0	0	0	0.013	0.029	0.018	0.039	0	0.053	0.094	0.046	0.05	0.035	0.155	0.093	0.419	0.052	0.071	0.157	0.072	0.012	0	0	0	0	0	0.16	0	0.276	0.58	0	0	0.117	0.45	0	0	0	0.211	0	0	0	0
Potri.003G081200	1.162	0.775	1.083	0.494	1.437	1.971	1.048	0.254	0.31	9.271	0.595	1.968	1.495	1.303	10.11	81.019	65.571	70.081	60.435	69.094	2.774	95.408	5.313	59.776	124.765	70.789	70.725	3.181	29.457	16.569	40.768	29.348	9.369	3.172	56.216	7.083	4.476	2.436	2.543	4.949	5.145	0.07	0.054	0.534	3.948	1.45	2.033	0.876	3.41
Potri.003G080600	0.018	0	0.039	0	0.024	0.055	0.015	0	0	0.019	0	0.2	0.025	0.054	0.238	1.235	0.097	0.1	0.04	0.114	0.014	0.543	0.093	0.274	0.411	0.601	0.105	0.017	0.189	0	11.188	11.909	1.748	0.018	17.923	0.045	0	0	0	0.048	0.042	0	0	0	0.092	0.035	0	0	0
Potri.003G079800	23.466	12.236	3.791	8.064	14.104	2.296	18.218	12.885	7.57	17.191	6.141	8.769	12.808	3.862	7.367	4.478	6.329	6.684	6.881	5.893	6.724	6.698	6.455	5.632	5.81	5.695	9.881	5.771	18.664	28.166	6.179	10.151	14.349	5.58	10.059	3.065	11.437	2.332	0.98	6.108	12.703	2.491	10.446	5.043	12.201	1.047	0.896	4.291	1.45
Potri.003G079500	10.919	15.272	28.003	16.736	9.022	33.039	7.948	12.534	24.5	23.565	5.624	17.734	12.847	16.337	20.735	47.937	41.929	48.222	48.634	47.417	14.435	46.978	18.844	32.049	40.245	29.565	47.584	16.716	40.748	38.462	16.562	24.016	8.167	14.054	42.321	16.613	10.742	17.873	25.109	11.706	17.401	14.049	10.168	11.894	16.818	24.153	24.637	21.296	21.795
Potri.003G079300	2.51	0.575	0	0	1.745	0	2.582	0.368	0.204	7.641	1.175	0.845	1.445	0.017	0.075	0.15	0.057	0.129	0.079	0.17	2.766	0.175	4.674	0.155	0.16	0.533	0.198	5.869	6.404	6.681	0.551	0.618	0.022	3.075	0.074	0.409	0.564	0	0	0.619	1.539	0	0	0	0.569	0	0	0.039	0
Potri.003G077700	0	0	0	0	0.092	0	0.027	0	0	0	0	0	0	0.011	0	0	0	0	0	0	0	0.021	0	0	0	0.013	0.029	0	0	0	0.095	0.273	1.093	0	0.333	0	0.011	0	0	0.015	0	0	0	0	0	0	0	0	0
Potri.003G075600	0.928	1.707	16.586	17.511	0.359	18	0.486	9.991	24.607	15.04	0.166	0.078	0.233	0.159	4.465	0.105	0.022	0	0.092	0	0.031	0	4.292	0.258	0	0.125	0	0.774	4.092	4.396	0.858	1.079	1.562	2.179	2.127	0.167	0.694	12.186	7.815	0.462	1.145	7.813	5.764	6.797	0.092	6.873	6.508	7.701	9.723
Potri.003G074400	4.535	3.403	1.622	2.038	7.246	3.319	6.089	4.634	2.005	7.944	5.73	10.129	6.268	9.092	6.349	3.759	3.769	5.046	3.518	3.119	7.363	2.876	6.867	3.469	1.532	3.082	2.727	5.965	9.957	9.167	10.079	8.47	10.343	6.369	12.378	7.334	8.504	1.632	1.511	8.82	9.173	1.05	2.543	1.925	6.669	1.022	0.381	1.464	1.68
Potri.003G033000	0.83	1.482	0	0	5.212	0	1.447	0	0	1.047	0.502	255.295	133.38	52.509	0.065	0.3	0.359	0.459	0.225	0.224	0.454	0.169	2.494	0.328	0.076	0.26	0.114	1.023	2.331	2.045	0.157	0.126	0.244	1.406	0.299	0.245	0.248	0	0	0.182	1.405	0	0	0	0.116	0	0	0	0
Potri.002G252800	6.708	1.485	4.051	5.531	3.859	3.516	5.041	4.583	6.068	5.71	15.233	1.81	2.618	2.549	28.51	4.516	5.925	6.261	4.631	7.228	18.878	3.665	5.111	3.122	2.946	1.217	4.443	9.358	7.367	6.709	1.642	1.41	2.062	8.319	1.695	25.769	11.767	1.576	1.571	23.186	13.55	4.401	7.659	5.672	30.573	1.863	1.58	3.024	1.358
Potri.002G252000	0.023	0	0	0	0	0.007	0.014	0	0	0	0	4.178	5.107	6.527	0	0	0	0	0.014	0.006	0	0.014	0	0	0.019	0	0.01	0	0	0	0	0	0.017	0	0	0	0.02	0	0	0.008	0	0	0	0	0	0	0	0.015	0
Potri.002G231700	7.42	13.367	14.04	14.97	11.424	7.496	8.17	13.015	15.967	11.82	9.406	7.038	8.243	9.086	19.624	20.984	19.75	19.765	23.252	26.378	11.24	24.543	12.748	16.249	36.278	18.725	28.598	11.874	13.379	13.067	16.447	16.552	13.983	11.217	14.171	14.022	14.863	10.345	12.345	14.465	16.283	12.713	13.08	12.439	12.363	11.978	11.532	10.698	9.844
Potri.002G228700	0	0	0	0	0	0.017	0.054	0	0.037	0.245	0	2.439	6.57	0.077	0.048	0.013	0.022	0.008	0.009	0.004	0	0	0.041	0	0	0	0.006	0	0.342	0.122	0	0	0	0	0	0	0	0	0	0	0.036	0	0	0	0	0	0	0	0
Potri.002G228400	1.086	0.596	0.098	0.081	0.114	1.166	2.56	0.277	0.087	1.534	1.263	5.047	6.73	1.207	2.418	1.195	0.755	0.888	0.862	0.61	0.86	1.172	1.466	0.706	0.503	0.547	0.33	1.38	0.758	0.668	0.501	0.229	0.254	1.687	0.859	0.473	0.121	0	0	0.47	1.026	0	0	0	0.228	0	0	0.048	0
Potri.002G227300	1.301	3.168	0.83	0.223	0.549	2.152	3.777	0.439	0.286	5.117	26.625	0.598	0.852	0.23	14.129	24.406	20.337	19.105	13.861	24.62	10.336	12.813	5.574	26.273	12.899	14.949	18.585	8.828	4.107	4.702	0.022	0.016	0.038	8.383	0.022	27.574	0.114	0	0.091	30.707	1.631	0.095	0.038	0	35.532	0.439	0.247	0.123	0
Potri.002G226000	7.444	3.13	2.341	2.454	1.982	6.456	6.48	2.687	2.241	10.828	7.358	4.619	6.632	3.315	10.244	11.573	12.291	11.812	14.854	12.89	8.311	10.755	11.673	11.119	8.519	12.695	13.587	10.275	11.657	11.289	8.665	9.754	6.555	10.665	11.117	8.429	10.215	1.166	0.919	7.189	10.156	1.196	1.446	1.39	7.385	1.475	1.067	1.437	1.192
Potri.002G221600	8.758	1.633	1.989	2.786	3.304	7.821	8.496	3.112	3.221	9.782	3.265	7.207	6.385	6.424	18.22	4.777	4.239	4.26	6.109	7.485	8.837	4.601	6.439	3.365	7.425	1.8	6.232	7.973	9.927	9.368	11.242	11.602	12.627	7.184	10.691	10.629	11.905	1.709	2.127	7.397	13.419	3.273	4.544	4.766	9.116	2.553	2.309	4.333	1.647
Potri.003G010400	18.734	22.966	134.216	162.852	119.001	13.824	16.292	79.211	168.134	28.767	13.761	17.733	17.738	21.704	80.605	19.924	18.442	17.698	30.336	22.988	13.328	16.292	15.136	19.107	22.489	12.506	21.627	13.391	21.883	23.537	37.763	28.605	14.506	13.029	30.442	23.434	14.887	102.631	115.353	13.71	18.215	143.6	84.704	105.535	17.797	163.035	128.083	148.466	81.328
Potri.002G215900	29.395	94.621	40.165	46.283	33.493	31.476	28.639	53.111	48.143	29.589	22.714	20.653	28.736	9.425	54.079	15.401	15.816	13.212	19.497	15.166	13.956	13.787	25.37	21.403	10.712	20.726	14.276	20.335	33.888	32.548	22.898	20.321	25.785	25.185	18.578	15.442	21.668	33.759	20.077	14.382	20.619	36.029	33.628	37.763	12.523	25.883	30.533	34.99	27.216
Potri.002G186600	0.324	0.102	0.361	0.633	0.358	0.211	0.866	0.326	0.247	5.13	0.455	0.423	0.683	0.11	0.714	0.137	0.112	0.07	0.086	0.109	0.461	0.114	1.964	0.129	0.091	0.15	0.1	0.809	1.226	2.391	1.706	1.197	1.185	2.284	0.806	0.282	0.758	0.022	0	0.307	3.537	0	0.049	0.023	0.381	0.015	0.06	0	0.028
Potri.002G185900	8.452	1.978	1.43	0.97	0.508	3.788	9.286	1.588	1.154	2.595	4.451	2.238	2.054	7.912	2.28	2.286	1.286	2.184	1.688	2.311	6.929	3.636	6.563	2.307	3.119	3.667	1.78	5.05	2.754	2.501	2.495	5.183	6.804	5.864	3.193	9.629	9.388	0.558	0.468	8.831	6.406	0.8	3.109	1.398	9.796	0.557	0.4	1.387	0.897
Potri.002G183500	9.064	7.556	10.498	11.04	11.817	8.469	8.929	11.094	9.811	6.911	5.549	9.738	10.834	9.113	9.148	2.938	2.33	2.148	2.777	4.021	4.164	3.136	4.966	2.649	4.036	2.578	3.479	4.371	7.157	7.059	9.666	8.856	9.99	5.727	8.296	4.387	6.842	10.503	10.094	4.381	6.913	9.574	10.881	11.934	4.947	8.648	9.632	11.207	11.538
Potri.002G182400	2.785	0.106	0.51	0.412	0.502	1.9	2.406	0.457	0.742	7.161	1.281	0.975	1.128	1.212	6.853	21.199	13.879	24.267	16.38	17.816	2.443	24.487	3.095	9.264	15.078	4.35	20.47	2.496	10.569	12.562	4.068	6.106	3.203	2.664	7.107	2.63	3.046	0.358	0.564	1.899	4.82	0.303	0.092	0.255	2.292	1.238	1.112	1.225	0.431
Potri.002G181800	4.875	0.289	0.158	0.206	0.128	1.693	7.799	0.252	0.283	7.397	0.444	0.854	0.786	0.207	8.039	1.692	2.112	1.802	3.469	1.36	3.833	1.057	4.263	1.527	0.51	1.132	1.072	3.999	19.753	18.056	11.838	16.432	4.689	4.009	9.67	3.093	3.595	0.154	0.034	2.924	6.952	0.177	0.308	0.365	2.452	0.127	0.12	0.245	0.097
Potri.002G180800	64.115	62.274	82.551	92.018	81.656	68.801	67.767	75.696	113.852	45.735	108.885	99.223	70.414	211.947	22.781	21.659	29.789	24.361	21.562	25.705	191.499	14.051	134.417	24.801	9.326	16.359	19.349	146.905	26.912	18.899	47.145	37.46	35.525	200.565	28.301	207.404	131.451	66.038	70.56	201.195	131.442	74.86	47.535	64.394	211.34	94.399	77.334	79.673	66.749
Potri.002G180300	6.169	15.26	0.259	0.33	0	6.566	7.194	2.867	0.477	4.874	25.448	5.323	5.44	0.205	4.489	2.266	2.631	2.209	1.435	2.066	21.115	0.866	14.812	1.784	0.398	1.867	2.192	25.855	1.603	1.559	0.278	0.408	0.618	19.698	0.632	6.554	0.973	0	0	10.98	1.468	0.182	0.615	0.24	5.977	0.16	0.056	0.208	0.086
Potri.002G176300	14.166	24.054	263.929	203.529	215.203	8.206	11.557	129.321	148.678	5.562	2.738	31.346	11.461	48.264	67.826	38.568	22.805	33.32	49.592	78.082	10.44	41.061	7.595	39.472	101.426	68.493	88.936	7.722	19.187	15.466	15.72	18.737	11.201	7.509	22.395	10.188	7.358	68.005	198.321	7.23	19.839	160.607	83.979	101.569	16.405	182.027	154.793	208.008	232.773
Potri.002G246100	10.511	9.975	16.285	21.821	13.476	8.636	11.631	15.58	23.089	28.441	21.541	7.256	7.852	12.899	25.314	10.404	11.153	11.832	12.712	14.508	22.888	12.615	17.726	9.547	13.574	8.281	12.113	24.568	32.66	34.993	19.183	20.814	21.032	20.79	15.094	18.893	15.193	12.13	10.256	19.55	16.813	15.727	10.916	13.79	21.181	11.747	10.558	14.694	10.593
Potri.002G244700	40.791	74.434	62.296	55.633	57.561	45.835	46.416	59.766	56.982	54.505	40.678	39.264	44.024	28.385	64.961	37.952	43.482	46.089	50.967	37.045	35.801	32.794	54.767	44.434	29.453	53.77	38.1	45.868	47.985	45.046	41.486	34.883	33.87	39.183	42.28	33.493	44.194	47.419	44.338	30.405	46.563	46.945	43.731	45.852	29.451	42.668	48.614	42.352	44.385
Potri.002G235400	9.26	2.235	0.422	0.404	0.541	6.145	9.295	2.133	0.913	2.388	5.016	7.754	5.304	6.206	0.991	4.395	4.423	3.588	2.651	3.215	5.947	3.38	3.837	4.117	1.203	4.333	2.63	4.544	4.465	3.533	12.018	17.696	13.299	5.046	13.019	5.322	10.943	0.851	0.423	7.041	8.367	0.527	3.619	2.14	4.358	0.355	0.129	0.614	0.735
Potri.002G172300	19.47	1.08	0.056	0	0	11.805	12.784	0.183	0.075	4.564	12.431	1.12	1.249	0.52	0.039	6.509	8.426	10.31	2.627	4.175	9.565	4.372	4.353	6.95	0.706	5.689	3.813	9.858	2.056	2.31	0.034	0.024	0.028	5.064	0.031	2.612	1.826	0	0	3.024	1.934	0	0	0	2.672	0	0	0	0
Potri.002G172200	7.355	0.902	0	0	0	4.653	6.64	0.116	0.189	18.831	28.867	3.334	1.276	0.924	0.209	8.899	11.769	13.686	4.077	6.117	29.693	11.308	12.825	12.29	1.776	8.074	5.793	25.586	9.814	12.835	0.034	0.149	0.173	15.583	0.085	8.13	3.127	0	0	11.449	5.725	0	0	0	9.503	0	0	0	0
Potri.002G172101	12.613	11.251	24.535	21.906	23.853	15.956	13.693	20.729	16.195	13.553	9.403	25.793	35.709	17.555	13.05	101.445	86.599	77.676	127.01	52.497	16.635	78.285	18.448	53.588	52.229	42.194	57.13	19.608	35.591	24.263	19.938	23.099	9.495	22.931	26.645	12.437	12.872	13.695	18.178	13.708	16.89	20.021	19.437	18.163	10.964	27.471	24.52	28.329	18.432
Potri.002G168700	3.977	1.399	0	0.295	0	2.737	3.173	0.474	0.148	2.766	2.668	0.554	0.554	0.484	1.748	10.238	12.61	18.855	9.453	10.799	7.732	16.343	8.69	15.458	14.854	18.007	11.91	9.634	21.504	13.337	27.769	40.931	2.144	8.985	38.427	8.772	4.456	0	0	8.688	4.81	0.042	0.194	0.059	7.857	0	0	0	0
Potri.002G168200	1.276	1.996	2.845	3.075	2.095	2.448	1.73	10.068	3.864	16.127	0.988	59.111	98.692	12.739	2.223	81.277	43.8	77.885	65.08	92.511	3.743	90.457	1.189	47.638	120.835	66.965	66.86	1.791	12.092	11.227	58.381	53.586	56.555	1.504	68.477	11.598	37.027	2.739	2.327	9.889	21.094	1.42	2.382	1.926	14.876	0.641	0.474	1.558	2.145
Potri.002G167400	0.206	1.068	0.258	0.714	0.202	0.33	0.5	0.724	0.437	0.827	0.5	1.658	1.486	1.135	1.531	7.368	2.443	6.983	3.359	1.809	0.236	7.063	0.332	3.686	3.503	4.162	2.832	0.311	0.226	0.129	0.542	0.363	0.219	0.428	0.61	1.111	0.504	0.071	0	0.718	0.439	0.123	0	0.134	0.915	0	0.064	0.085	0
Potri.002G167100	3.352	2.245	14.885	11.754	12.272	3.767	3.675	6.976	10.092	8.922	8.814	4.254	1.832	8.657	11.477	1.553	2.78	1.947	2.15	1.536	5.336	0.926	4.686	1.232	0.498	0.606	1.44	4.348	8.246	8.062	3.413	3.8	2.544	6.567	3.836	5.691	6.091	6.749	12.434	6.682	5.96	7.513	3.778	6.453	5.237	14.115	14.083	12.541	9.995
Potri.002G164900	0.474	0.634	0.067	0	0.354	1.403	0.421	0.169	0.126	1.47	0.02	0.854	0.389	0.888	0.086	0	0	0.014	0	0.006	0.131	0	0.537	0.01	0.015	0	0.015	0.543	0.464	0.695	1.147	0.936	0.988	0.707	0.617	0.022	0.014	0	0.086	0.127	1.435	0	0.111	0	0.159	0.046	0	0	0
Potri.002G164400	1.923	1.625	5.997	2.329	12.192	2.858	2.274	1.927	3.065	8.005	4.288	4.508	6.098	6.816	8.031	104.474	57.737	71.789	79.541	35.477	5.269	75.616	5.892	56.18	30.021	37.966	43.6	4.733	6.686	4.465	15.195	20.239	7.144	6.155	39.495	4.654	2.894	6.269	7.967	7.287	5.293	2.809	0.993	2.384	4.732	10.25	5.589	4.933	7.057
Potri.002G159400	11.463	29.711	2.068	0.78	2.259	10.782	10.177	7.404	2.397	12.996	26.057	8.319	10.874	3.662	6.635	7.421	7.805	6.554	7.051	5.906	13.532	4.084	24.096	9.129	1.306	5.754	4.754	19.437	21.13	18.939	13.909	11.933	15.509	24.049	10.565	19.107	9.854	1.313	1.219	16.225	16.236	0.355	1.598	0.8	12.719	0.637	0.71	0.465	3.165
Potri.002G159300	3.418	16.347	12.348	17.293	12.193	4.61	3.46	16.146	20.293	11.056	8.353	4.647	5.858	2.711	7.716	2.961	3.628	3.159	3.612	4.246	8.584	2.295	9.969	2.651	2.537	1.244	3.704	9.992	12.398	12.458	8.746	8.587	7.402	13.23	6.498	8.337	6.328	8.438	7.629	7.676	7.564	15.816	10.657	15.795	7.772	8.713	9.541	13.818	9.219
Potri.002G159100	0.587	2.14	0.837	1.001	1.258	0.745	1.109	2.217	1.658	3.525	2.125	0.702	0.865	0.474	2.268	1.447	1.097	1.631	1.217	1.061	1.678	0.816	3.098	1.474	1.033	1.424	1.084	2.681	3.048	2.643	2.015	2.242	1.281	2.566	1.83	1.091	1.923	0.764	0.437	1.302	2.268	1.14	1.069	1.083	0.771	0.678	0.645	1.048	0.4
Potri.002G200300	1.468	15.496	0	0	0	2.617	1.503	1.142	0.018	1.596	5.235	0.386	0.626	0.09	0.023	1.232	0.655	0.483	0.299	0.338	2.268	0.15	4.378	1.162	0.095	1.164	0.429	4.358	1.077	0.814	1.698	1.975	3.093	6.141	1.845	1.941	2.191	0.037	0	1.655	1.83	0	1.028	0.54	1.321	0	0	0.011	0.035
Potri.002G198100	0.183	0.571	0	0	0	0.764	0.431	0	0.043	28.347	0.859	0.112	0.07	0.114	0.011	0.078	0.07	0.119	0.078	0.108	1.017	0.077	2.532	0.132	0.055	0.315	0.068	0.885	3.729	6.032	0	0.009	0.027	3.741	0	0.174	1.447	0	0	0.388	3.511	0	0	0	0.241	0	0	0	0
Potri.002G196200	25.785	18.233	18.242	18.264	29.9	38.971	38.986	14.845	14.41	54.462	40.686	69.525	72.567	62.648	25.822	222.712	192.792	232.069	208.598	137.028	44.003	209.783	48.181	129.986	161.737	135.318	195.85	48.417	81.566	66.087	138.107	92.767	72.326	37.939	226.043	44.276	55.272	13.012	26.062	42.345	66.124	7.422	8.58	9.561	34.804	20.812	17.297	16.354	20.922
Potri.002G195600	0	0	0.065	0	0	0	0	0.027	0	0	0	0	0	0.009	0	0	0	0	0	0.004	0	0	0	0	0.012	0	0.008	0	0.01	0	0	0	0	0	0	0.013	0.026	0	0	0	0	0	0	0.082	0	0	0	0	0
Potri.002G195300	0.794	1.781	1.673	1.338	1.782	0.41	0.541	1.24	1.403	4.415	2.38	0.352	1.198	0.297	5.197	3.951	2.556	1.789	3.826	7.618	6.347	2.379	5.234	1.771	4.488	2.586	4.852	6.068	10.153	8.46	11.815	11.362	5.071	5.719	7.062	3.299	3.636	0.771	0.825	3.541	5.952	0.651	0.514	0.184	3.917	0.666	0.679	0.533	1.124
Potri.002G193000	7.178	3.238	25.943	22.059	36.919	7.173	5.027	20.209	29.206	10.71	1.387	2.805	2.888	8.928	13.974	22.62	12.702	26.06	19.638	27.995	1.977	17.933	4.347	9.396	17.416	7.416	21.703	3.349	6.932	5.814	49.125	36.291	11.446	3.499	38.334	3.694	5.774	11.605	9.622	2.224	6.824	5.139	5.85	4.5	3.266	11.462	11.484	8.675	13.6
Potri.002G188700	48.321	47.376	61.2	70.5	57.533	38.714	44.966	67.975	69.255	48.02	36.974	29.961	31.187	18.166	72.439	7.917	7.576	5.819	8.036	9.792	38.941	7.017	39.597	7.718	6.947	5.042	8.899	41.212	72.835	71.662	36.94	41.585	50.051	52.577	26.39	35.449	43.094	55.324	58.567	31.141	49.998	98.813	148.78	120.477	27.774	59.453	68.555	72.995	55.5
Potri.002G154100	3.476	2.768	2.62	2.115	1.107	2.938	4.346	17.226	9.904	8.909	1.464	1.008	0.989	1.06	0.608	1.352	2.464	2.887	1.13	1.095	1.747	2.379	1.931	1.619	0.25	1.914	0.99	1.656	24.18	28.306	10.706	11.029	7.905	2.597	6.588	1.61	7.999	4.101	1.069	2.068	10.424	2.741	13.41	10.018	1.659	0.138	0.267	1.656	1.24
Potri.002G154000	0.957	0.12	0.416	0.421	0.294	0.307	1.037	0.922	0.45	0.756	0.121	0.22	0.319	0.239	0.944	0.394	0.344	0.594	0.381	0.208	0.327	0.378	0.238	0.233	0.154	0.343	0.225	0.223	0.985	0.661	5.16	10.191	0.736	0.474	6.803	0.288	0.475	0.605	0.631	0.209	0.663	0.64	1.795	1.156	0.286	0.303	0.206	0.464	0.44
Potri.002G153500	0.188	0	0	0	0	0.131	0.133	0.048	0	0.024	0	5.025	1.094	2.071	0.05	0.067	0.011	0	0	0.01	0	0	0	0.01	0	0.048	0	0	0.056	0.04	0.493	1.001	4.425	0	0.21	0	0.095	0	0	0	0.05	0	0.233	0	0	0	0	0.032	0
Potri.002G144900	1.567	4.678	0.284	0.24	0.091	1.493	1.134	2.24	0.624	1.507	0.794	0.032	0.045	0.02	1.957	0.087	0.114	0.031	0.155	0.037	0.121	0.03	2.389	0.199	0.035	0.111	0.02	0.624	1.482	1.671	0.086	0.087	0.165	1.094	0.103	0.134	1.005	0.182	0.049	0.384	0.768	0.152	0.424	0.046	0.125	0	0	0.139	0.126
Potri.002G144700	4.903	4.077	1.638	1.271	1.407	3.781	5.716	3.193	2.063	3.356	6.063	3.569	4.363	2.996	4.452	1.905	1.258	1.587	1.651	2.443	7.619	2.179	4.779	1.623	2.349	2.125	2.362	6.694	4.172	3.29	7.196	6.333	3.459	6.388	5.538	9	7.248	1.687	1.057	11.115	6.823	1.967	4.445	2.82	9.339	1.142	0.924	1.07	1.656
Potri.002G144200	9.617	6.404	5.205	6.453	5.52	7.656	8.561	5.584	6.461	9.706	11.281	6.239	7.974	4.062	7.404	1.536	1.335	0.715	1.444	3.811	8.481	1.801	9.799	1.491	2.752	1.139	2.306	9.696	7.725	6.328	15.883	15.615	10.296	11.413	10.346	11.914	9.694	4.994	4.424	14.777	11.489	6.418	7.006	5.37	11.221	5.316	4.882	5.81	5.61
Potri.002G143300	3.93	6.821	11.041	17.006	10.055	4.624	4.242	14.782	15.628	10.851	18.407	4.327	5.852	18.918	11.408	21.847	21.234	23.4	19.519	25.275	19.095	27.422	12.54	16.677	26.847	23.239	26.872	14.682	16.456	14.007	2.218	3.103	0.712	11.769	4.137	28.1	19.307	6.714	5.879	28.454	19.128	17.753	13.038	13.751	35.047	7.099	6.115	12.502	6.945
Potri.002G142800	0.357	6.185	7.056	8.014	5.489	0.228	0.137	11.138	11.409	38.88	6.548	3.29	2.264	1.834	20.617	11.145	9.1	4.685	43.113	64.74	5.994	8.098	11.162	11.395	76.216	4.442	40.023	8.927	72.874	87.736	4.016	14.257	7.12	9.142	30.465	15.41	0.906	7.271	3.463	5.242	11.246	2.888	0.398	2.441	10.255	0.236	0.597	3.06	2.955
Potri.002G142400	0.52	0.536	0.835	0.798	0.977	0.694	1.167	0.407	0.427	10.263	0.178	0.113	0.238	0.384	6.15	0.021	0.016	0.013	0	0.024	0.133	0.013	1.016	0.034	0.007	0.046	0.011	0.258	15.456	14.163	0.012	0	0.005	1.01	0	0.164	2.015	0.112	0	0.348	2.455	0.093	0.049	0.057	0.27	0.209	0.139	0.068	0.157
Potri.002G142200	30.065	11.031	11.249	14.212	8.736	15.665	10.924	24.726	22.924	55.003	0.286	0.631	1.181	2.965	3.089	0.156	0.075	0.17	0.818	0.365	0.855	0.105	4.848	0.285	0.166	0.205	0.172	1.187	51.179	58.555	0.136	0.045	0.071	3.544	0.047	0.444	0.3	1.899	0.425	0.303	4.152	1.717	1.236	2.822	0.324	0.62	0.828	1.456	0.509
Potri.002G141200	0.995	0.908	0	0	0	1.191	1.171	0.646	0	11.216	7.813	0.065	0.317	0.827	2.94	0.381	0.873	0.725	0.312	0.53	8.592	0.653	3.314	0.506	0.148	1.333	0.474	6.542	7.998	7.574	1.511	2.744	11.89	3.321	1.955	3.74	6.518	0.057	0	4.689	8.294	0	1.095	0.464	3.481	0.037	0	0	0
Potri.002G140300	171.53	17.348	40.585	46.149	17.094	23.8	74.529	84.587	61.173	99.991	175.311	39.249	12.432	2.275	39.225	32.193	27.184	30.737	31.393	16.567	132.925	10.803	123.582	29.231	4.499	22.52	27.147	95.972	48.799	62.723	41.627	47.274	136.929	71.285	112.213	206.584	142.546	33.693	19.773	229.968	122.548	40.934	75.06	48.093	168.667	19.364	13.552	36.021	14.327
Potri.002G139500	5.43	1.951	2.251	2.007	2.265	6.128	6.006	2.468	2.079	7.99	6.72	12.645	9.203	14.426	11.245	4.436	3.499	4.084	6.812	8.4	7.653	5.501	7.53	3.918	9.232	3.126	6.502	8.033	10.23	9.639	11.122	11.112	8.822	8.183	8.296	7.615	7.466	2.676	1.9	6.658	8.873	1.7	2.234	2.195	6.287	1.882	1.762	2.571	2.432
Potri.002G138900	0.024	0	0.04	0.071	0.056	0	0.014	0.046	0.053	0.224	0	0.02	0	0	0	0	0	0	0	0	0	0	0	0	0	0	0.01	0.034	0	0.019	0.739	0.796	0.084	0	1.276	0.702	5.862	1.949	1.691	1.732	4.56	0.833	2.722	1.597	1.188	1.075	0.983	1.293	0.827
Potri.002G136400	0.034	0.441	9.531	8.33	8.526	0.389	0.471	5.637	6.312	1.292	0.19	0.241	0.539	0.146	2.187	2.181	1.205	1.558	1.978	1.81	0.784	1.316	0.542	1.193	1.257	1.014	1.285	0.868	0.608	0.532	1.836	2.492	1.031	1.031	1.34	0.542	0.944	5.5	5.333	0.282	0.704	2.315	2.317	2.293	0.592	4.034	4.93	4.165	4.021
Potri.002G209216	5.662	4.842	6.423	7.933	7.765	5.389	6.379	6.857	7.677	5.849	4.895	6.088	6.507	5.306	11.465	6.752	6.21	4.784	8.767	9.507	4.256	8.061	3.993	4.597	14.634	2.146	8.417	4.7	7.531	7.398	6.838	6.119	5.593	6.01	4.759	4.452	5.749	7.196	8.979	4.788	6.116	9.591	8.827	10.16	4.439	9.631	8.752	9.724	7.948
Potri.002G133700	8.982	17.998	7.42	6.528	5.667	7.541	10.54	11.609	10.937	16.914	9.515	11.251	14.012	6.041	13.559	10.074	10.446	7.644	14.16	15.105	13.578	8.216	16.554	9.224	9.732	6.856	13.332	12.921	32.075	29.287	37.764	41.969	17.952	15.36	44.14	14.157	18.968	2.514	2.287	13.199	25.309	3.268	7.938	5.154	13.024	2.449	2.268	2.743	2.685
Potri.002G092300	0.548	0	0	0.134	0.125	0.012	0.025	0.116	0.098	0	0	13.419	5.317	52.844	0.025	0	0	0	0	0.01	0	0	0	0	0	0	0	0	0	0.017	0.017	0	0	0.032	0	0	0.021	0	0	0.014	0.047	0.266	0.461	0.303	0.014	0.102	0.134	0.178	0
Potri.002G090800	0	0	0	0	0	0	0.01	0	0	0	0	3.277	4.203	1.164	0	0	0	0	0	0.004	0.01	0	0	0	0	0	0	0.012	0	0	0	0	0	0	0	0	0.072	0	0	0	0.058	0	0	0	0	0	0	0	0
Potri.002G090700	5.657	9.252	43.334	42.365	36.822	4.612	5.697	34.5	57.686	13.369	11.562	30.083	11.23	19.085	25.754	7.999	6.328	6.381	6.189	5.345	12.164	5.18	10.039	8.231	4.177	5.28	5.574	8.519	15.318	15.489	30.754	29.027	25.883	9.624	23.604	14.873	42.964	19.274	17.137	19.129	34.794	30.345	35.054	31.581	27.028	21.758	28.798	39.612	20.267
Potri.002G085600	0.18	0.06	0.244	0	0.066	0.124	0.374	0.067	0.069	0.804	0.148	0.402	0.853	3.279	0.858	0.544	0.505	0.444	0.545	0.45	0.231	0.246	1.067	0.802	0.306	0.668	0.307	0.641	4.461	1.162	7.883	18.96	2.439	0.637	12.118	1.513	0.27	0	0.071	1.184	0.418	0	0	0	0.164	0	0	0	0
Potri.002G152200	9.683	5.154	3.933	4.214	3.135	10.395	11.108	5.952	2.084	8.033	16.015	11.932	13.454	36.901	27.071	9.544	8.336	5.51	16.348	13.556	10.182	15.637	9.698	8.695	17.885	7.361	13.136	12.719	6.385	5.34	6.692	7.676	3.666	9.594	6.916	10.166	7.971	6.037	5.244	9.877	9.4	2.305	4.703	3.255	5.739	2.974	2.036	1.982	4.332
Potri.002G151700	1.857	62.158	16.335	27.928	14.152	1.659	2.589	42.616	31.881	32.841	22.739	21.663	24.881	9.628	80.318	12.821	17.423	20.479	16.688	17.558	42.759	10.27	54.712	11.007	14.266	12.846	13.594	49.642	52.401	55.124	3.323	3.533	2.992	42.575	2.794	37.282	32.5	1.534	0.911	25.965	63.098	5.141	9.222	5.71	36.228	2.255	2.099	4.439	1.03
Potri.002G083100	2.003	4.888	1.532	1.986	1.678	1.726	2.443	4.947	3.714	10.999	1.17	2.103	2.115	1.727	4.459	2.257	1.835	2.134	3.69	2.046	3.136	1.622	5.806	1.852	1.283	2.729	1.889	5.422	9.315	8.744	5.722	4.791	3.17	3.607	6.715	1.799	3.092	2.174	2.218	1.803	5.837	1.979	2.616	1.342	1.494	1.247	1.412	1.251	1.663
Potri.002G079000	1.401	0	0.061	0	0	1.394	1.309	0	0	0.023	0.021	469.111	381.378	161.191	0.174	0.091	0.199	0.127	0.071	0.041	0	0.137	0.036	0.075	0.085	0.162	0.038	0	0.061	0.046	0.029	0.04	0	0.022	0.051	0	0.029	0	0	0	0.064	0	0	0	0.037	0.044	0	0	0
Potri.002G070300	3.773	7.956	16.248	16.645	20.097	4.522	4.598	10.476	10.096	12.489	4.029	3.947	4.536	5.019	21.671	10.689	8.579	6.714	13.185	13.655	6.218	11.258	7.703	7.342	16.612	5.647	14.197	6.905	16.857	16.629	14.882	15.52	14.316	10.994	10.777	5.248	8.221	10.922	14.688	4.056	11.058	13.328	10.32	12.391	4.462	28.237	25.986	19.712	15.849
Potri.002G069500	15.407	28.261	86.54	48.836	77.68	13.605	16.83	68.917	48.326	27.334	18.202	13.653	11.908	19.493	40.027	59.211	59.764	58.906	69.628	61.911	26.013	50.141	20.744	53.291	64.987	45.375	64.27	24.273	40.873	37.429	65.421	62.233	42.75	17.829	97.697	37.816	57.481	57.306	62.063	31.074	56.277	41.603	79.536	59.163	40.518	41.589	56.901	39.252	72.22
Potri.002G068400	19.372	1.582	2.29	1.806	1.73	10.049	19.992	0.905	1.523	0.651	13.411	57.851	61.26	44.274	0.321	9.85	7.858	8.422	11.254	22.639	21.508	14.518	7.524	8.3	31.012	7.29	23.691	15.177	1.21	0.953	9.406	14.477	17.929	12.08	9.053	14.718	7.897	2.859	3.298	12.611	7.729	4.215	6.4	3.709	15.966	5.033	3.291	5.147	4.517
Potri.002G067400	4.124	2.198	4.594	4.851	5.034	4.379	4.117	5.061	5.009	10.109	2.995	4.894	4.066	4.256	5.358	5.142	4.046	4.786	5.418	3.731	4.359	3.996	4.824	4.664	3.064	2.846	3.881	4.603	9.475	8.994	6.086	5.607	4.971	5.646	5.569	3.22	5.383	4.978	6.488	3.257	6.554	4.454	4.092	5.261	3.62	5.371	5.026	4.457	5.22
Potri.002G066600	14.04	26.906	7.574	3.663	7.592	21.366	18.925	8.238	3.687	13.832	13.22	6.296	9.728	4.108	2.744	7.52	6.558	6.562	6.331	4.819	13.69	5.767	14.031	7.131	2.475	6.803	4.185	13.238	31.747	29.001	18.863	23.472	123.026	21.402	11.687	8.869	24.169	10.598	7.156	12.097	27.794	1.91	7.634	3.313	5.983	7.656	9.234	6.584	12.187
Potri.002G065600	1.987	0.176	28.372	19.153	31.207	4.023	1.684	10.924	20.388	0.959	0.167	3.251	1.619	2.431	13.336	45.457	37.375	44.918	70.781	73.672	0.064	72.491	0.231	34.92	177.713	59.245	91.542	0.113	0.806	0.884	3.898	2.615	1.526	0.282	12.894	0.217	0.282	9.418	24.299	0.056	0.73	32.048	6.959	16.331	0.294	35.973	41.548	43.808	24.156
Potri.002G062000	1.102	0	0	0	0	1.253	1.388	0	0	0.663	2.38	1.009	2.987	2.227	1.841	0.197	0.255	0.033	0.284	0.135	1.809	0.252	2.067	0.05	0.128	0.41	0.135	2.105	0.601	0.807	0.685	0.869	0.564	1.902	0.871	0.973	1.642	0	0	1.258	1.197	0	0	0	0.89	0	0	0	0
Potri.002G125400	7.343	6.57	10.8	8.872	8.958	7.491	7.635	12.61	11.987	19.93	10.408	10.315	7.41	10.373	12.024	8.143	5.681	6.296	6.174	5.333	10.913	6.02	14.325	7.16	4.869	5.611	6.862	11.897	24.022	21.665	8.612	8.796	7.989	16.608	7.559	11.245	10.529	6.043	4.426	10.032	14.411	5.476	6.74	6.084	12.135	4.555	4.465	4.722	5.263
Potri.002G124800	3.443	18.622	1.045	0.784	0.361	4.171	3.853	17.812	4.686	7.164	10.46	0.706	0.985	0.13	10.623	1.42	0.466	0.671	0.418	0.707	2.778	0.385	6.879	1.63	0.092	1.535	0.781	6.394	5.241	4.942	6.873	8.895	4.633	6.839	4.193	2.16	17.525	0.414	0	3.518	9.824	1.804	18.212	9.479	2.56	0	0	0.195	0
[truncated: 220 more rows]
[truncated: 2 more columns]

## Sheet: WRKY transcription factors
Gene Name	apical_bud.spring_a	apical_bud.spring_c	apical_bud.winter_d	apical_bud.winter_e	BESC423.ZL_7_female_early	apical_bud.winter_c	BESC443.ZG_43_female_receptive	BESC842.ZI_22_female_late	apical_bud.spring_b	early_dormant_bud	fully_open_bud	GW9592.ZK_10_male_early	GW9840.ZE_30_male_early	GW9911.ZK_51_male_mid	late_dormant_bud	leaf.ABA.10uM_3hr	leaf.ACC.10uM_3hr	leaf.BAP.5uM_3hr	leaf.BL.0.1uM_3hr	leaf.Control.half.MS	leaf_ffe.standard	leaf.GA3.5uM_3hr	leaf_immature.standard	leaf.NAA.5uM_3hr	leaf.meJA.10uM_3hr	leaf.SA.100uM_3hr	leaf.SL.5uM_3hr	leaf_young.standard	predormant_bud_I	predormant_bud_II	root.ammonium	root.nitrate	root.standard	root_tip.standard	root.urea	stem.ammonium	stem_inode.standard	stem.fall_a	stem.fall_b	stem.nitrate	stem_node.standard	stem.spring_a	stem.spring_c	stem.spring_b	stem.urea	stem.winter_b	stem.winter_c	stem.winter_d	stem.winter_a
[truncated: 98 more rows]
[truncated: 2 more columns]
