# Supplementary material for: Genome-Wide Identification of WRKY Family Genes and the Expression Profiles in Response to Nitrogen Deficiency in Poplar
Source: Genes (Basel). 2022 Dec 10;13(12):2324. doi: 10.3390/genes13122324 (PMC9777946; doi:10.3390/genes13122324)
Supplement: Supplementary file 1 [file genes-13-02324-s001.zip › Table S2(revised).xlsx]

## Sheet: Sheet1
Table S2. Name and physicochemical property of poplar WRKY TFs identified by hmmsearch.
Gene symbol	Gene ID （Phytozome v13）	AtWRKY homologs	Subgroup	Putative function	pI	Molecular weight (kD)	Number of amino acid	Subcellular localization
PtWRKY1	Potri.002G221600	AtWRKY1	I	Biotic and abiotic stress related; senescence related	7.13	40.9074	368	nucleus
PtWRKY2	Potri.011G169300	AtWRKY2/34	I	Development and growth related	5.83	78.4463	725	nucleus
PtWRKY3	Potri.008G091900	AtWRKY3	I	Biotic stress related	8.7	54.144	492	nucleus
PtWRKY4	Potri.017G088300	AtWRKY3	I	Biotic stress related	6.29	62.099	564	chloraplast /nucleus
PtWRKY5	Potri.010G163000	AtWRKY3	I	Biotic stress related	8.57	54.537	499	nucleus
PtWRKY6	Potri.014G155100	AtWRKY6	IIb	Abiotic stress related；development related	5.83	67.4705	624	nucleus
PtWRKY7	Potri.002G123300	AtWRKY7	IId	Biotic stress related	9.51	39.6127	358	nucleus
PtWRKY8	Potri.014G024200	AtWRKY7	IId	Biotic stress related	9.36	39.8681	361	nulceus
PtWRKY9	Potri.001G208600	AtWRKY9	IIb	Unknown	6.09	57.0256	523	nucleus
PtWRKY10	Potri.013G042600	AtWRKY39/74	IId	Biotic stress related	9.79	40.0941	354	nucleus
PtWRKY11	Potri.018G008500	AtWRKY11/17	IId	Biotic stress related	9.45	36.8235	338	nucleus
PtWRKY12	Potri.018G139300	AtWRKY11/17	IId	Biotic stress related	9.81	33.0253	300	nucleus
PtWRKY13	Potri.005G086400	AtWRKY13	IIc	Development related	9.08	26.3086	232	nucleus
PtWRKY14	Potri.001G460600	AtWRKY14	IIe	Unknown	5.63	48.4483	448	nucleus
PtWRKY15	Potri.007G047400	AtWRKY7/15	IId	Biotic stress related	9.65	36.8037	335	nucleus
PtWRKY16	Potri.005G141400	AtWRKY7/15	IId	Biotic stress related	9.38	36.7505	332	nucleus
PtWRKY17	Potri.006G072400	AtWRKY11/17	IId	Biotic stress related	9.86	32.898	301	nucleus
PtWRKY18	Potri.006G263600	AtWRKY18	IIa	Biotic stress related	8.27	35.4156	320	nucleus
PtWRKY19	Potri.011G087900	AtWRKY20	I	Unknown	6.97	60.8012	560	nucleus
PtWRKY20	Potri.001G361600	AtWRKY20	I	Unknown	6.53	60.4216	557	nucleus
PtWRKY21	Potri.005G219500	AtWRKY21	IId	Unknown	9.64	38.5568	347	nucleus
PtWRKY22	Potri.014G090300	AtWRKY22	IIe	Biotic and abiotic stress related; senescence related；	6.16	38.3679	349	nucleus
PtWRKY23	Potri.002G193000	AtWRKY23	IIc	Development and growth related	6.67	35.4025	317	nucleus
PtWRKY24	Potri.002G164900	AtWRKY43/24	IIc	Development related	9.06	21.894	193	nucleus
PtWRKY25	Potri.002G059100	AtWRKY28/8	IIc	Abiotic stress related and development related	7.65	36.5964	325	nucleus
PtWRKY26	Potri.003G222501	AtWRKY10	IIe	Unknown	9.06	15.7576	137	nucleus
PtWRKY27	Potri.017G149000	AtWRKY27	IIe	Biotic stress anrelated; development related	5.65	45.6227	412	nucleus
PtWRKY28	Potri.001G352400	AtWRKY28/8	IIc	Abiotic stress related and development related	6.31	34.8934	312	nucleus
PtWRKY29	Potri.001G099001	AtWRKY29	IIe	Abiotic stress related	5.69	36.714	325	nucleus
PtWRKY30	Potri.012G031700	AtWRKY30	III	Biotic and abiotic stress related	5.56	41.4198	371	nucleus
PtWRKY31	Potri.004G007500	AtWRKY31	IIb	Unknown	6.29	65.0781	602	nucleus
PtWRKY32	Potri.018G107000	AtWRKY32	I	Unknown	5.82	57.483	523	nucleus
PtWRKY33	Potri.016G128300	AtWRKY33	I	Biotic and abiotic related	6.2	63.9719	579	nucleus
PtWRKY34	Potri.001G472800	AtWRKY34/2	I	Development related	6.16	79.6018	739	nucleus
PtWRKY35	Potri.018G019800	AtWRKY18	IIa	Biotic stress related	9.03	35.57	320	nucleus
PtWRKY36	Potri.001G121300	AtWRKY39/74	IId	Unknown	9.45	35.1899	314	nucleus
PtWRKY37	Potri.002G043500	AtWRKY39/74	IId	Unknown	9.74	38.9161	351	nucleus
PtWRKY38	Potri.003G111900	AtWRKY39/74	IId	Unknown	9.47	34.4059	304	nucleus
PtWRKY39	Potri.005G055300	AtWRKY39/74	IId	Unknown	9.69	39.6965	353	nucleus
PtWRKY40	Potri.003G182200	AtWRKY40	IIa	Biotic and abiotic stress related	8.49	35.674	319	nucleus
PtWRKY41	Potri.003G138600	AtWRKY41	III	Biotic stress related；Development related	5.25	38.3912	342	nucleus
PtWRKY42	Potri.014G111900	AtWRKY47	IIb	Development related	6.9	54.0654	502	nucleus
PtWRKY43	Potri.014G090700	AtWRKY43	IIc	Development related	9.22	21.4565	189	nucleus
PtWRKY44	Potri.016G083600	AtWRKY44	I	Abiotic stress related	9.34	51.5353	469	nucleus
PtWRKY45	Potri.017G066860	AtWRKY45	IIc	Abiotic stress related；development related	9.61	21.2509	186	nucleus
PtWRKY46	Potri.002G168700	AtWRKY46	III	Biotic and abiotic stress related	5.82	40.9392	363	nucleus
PtWRKY47	Potri.002G186600	AtWRKY47	IIb	Abiotic stress related	7.56	54.4894	506	nucleus
PtWRKY48	Potri.010G147700	AtWRKY48	IIc	Biotic stress related	6.2	41.3818	374	nucleus
PtWRKY49	Potri.006G087000	AtWRKY49	IIe	Unknown	5.52	34.0294	304	nucleus
PtWRKY50	Potri.006G224100	AtWRKY50	IIc	Biotic stress related	5.48	18.8007	165	nucleus
PtWRKY51	Potri.005G085200	AtWRKY51	IIc	Biotic stress related	6.06	22.8731	206	nucleus
PtWRKY52	Potri.014G096200	AtWRKY53/41	III	Biotic stress related； development related	5.1	41.2096	365	nucleus
PtWRKY53	Potri.019G059300	AtWRKY55	III	Unknown	6.1	41.2761	381	nucleus
PtWRKY54	Potri.013G090300	AtWRKY54	III	Biotic and abiotic stress related；development related	5.38	36.7198	324	nucleus/ chloraplast
PtWRKY55	Potri.013G090400	AtWRKY55	III	Unknown	6.09	40.5493	364	nucleus
PtWRKY56	Potri.010G160100	AtWRKY57	IIc	Biotic and abiotic stress related	6.4	32.596	293	nucleus
PtWRKY57	Potri.008G094000	AtWRKY57	IIc	Biotic and abiotic stress related	5.85	32.2546	293	nucleus
PtWRKY58	Potri.016G099900	AtWRKY49	IIe	Unknown	5.81	34.6883	309	nucleus
PtWRKY59	Potri.007G079800	AtWRKY59	IIc	Unknown	7.03	21.8871	192	nucleus
PtWRKY60	Potri.018G019700	AtWRKY60	IIa	Biotic stress related	7.59	30.4754	271	nucleus
PtWRKY61	Potri.015G064100	AtWRKY61	IIb	Biotic stress related	6.35	67.9017	631	nucleus
PtWRKY62	Potri.016G137900	AtWRKY54/70	III	Biotic and abiotic stress related；development related	5.83	36.0449	321	nucleus
PtWRKY63	Potri.001G002400	AtWRKY10	IIe	Unknown	7.81	15.5449	135	nucleus
PtWRKY64	Potri.004G060900	AtWRKY65	IIe	Unknown	5.56	29.2935	262	nucleus
PtWRKY65	Potri.011G070100	AtWRKY65	IIe	Unknown	5.78	30.0511	268	nucleus
PtWRKY66	Potri.001G044500	AtWRKY40/60	IIa	Biotic stress related	8.85	35.1314	318	nucleus
PtWRKY67	Potri.001G092900	AtWRKY41/53	III	Biotic stress related； development related	5.79	37.9667	338	nucleus
PtWRKY68	Potri.004G120800	AtWRKY4	I	Development related; abiotic stress related	7.27	59.4952	543	nucleus
PtWRKY69	Potri.002G138900	AtWRKY12	IIc	Development related; abiotic stress related	7.64	23.4247	203	nucleus
PtWRKY70	Potri.002G164400	AtWRKY22	IIe	Biotic and abiotic stress related; senescence related；	6.15	38.8466	354	nucleus
PtWRKY71	Potri.011G079300	AtWRKY71	IIc	Development related	8.16	34.0309	306	nucleus
PtWRKY72	Potri.017G079500	AtWRKY72	IIb	Biotic stress related	6.26	58.3742	538	nucleus
PtWRKY73	Potri.013G153400	AtWRKY25/26/33	I	Biotic stress related	7.2	64.9439	591	nucleus
PtWRKY74	Potri.001G058800	AtWRKY75	IIc	Biotic stress related; development related	9.58	18.3427	160	nucleus
PtWRKY75	Potri.015G099200	AtWRKY75	IIc	Biotic stress related; development related	9.42	20.3908	178	nucleus
PtWRKY76	Potri.001G328000	AtWRKY75	IIc	Biotic stress related; development related	9.44	21.2279	186	nucleus
PtWRKY77	Potri.003G169100	AtWRKY75	IIc	Biotic stress related; development related	9.58	17.9924	157	nucleus
PtWRKY78	Potri.002G195300	AtWRKY65	IIe	Unknown	5.71	27.6925	245	nucleus
PtWRKY79	Potri.002G228400	AtWRKY6/31/42	IIb	Biotic and abiotic stress related; development related	6.33	66.8468	617	nucleus
PtWRKY80	Potri.003G132700	AtWRKY29	IIe	Abiotic stress related	5.49	37.0336	330	nucleus
PtWRKY81	Potri.004G072000	AtWRKY27	IIe	Biotic stress related	5.08	47.091	432	nucleus
PtWRKY82	Potri.005G203200	AtWRKY28/8	IIc	Abiotic stress related and development related	7.19	36.3111	322	nucleus
PtWRKY83	Potri.006G105300	AtWRKY25/26/33	I	Biotic and abiotic stress related	8.9	60.3332	549	nucleus
PtWRKY84	Potri.008G103300	AtWRKY48	IIc	Biotic stress related	7.06	40.8936	368	nucleus
PtWRKY85	Potri.006G133200	AtWRKY44	I	Abiotic stress related	9.12	51.9735	475	nucleus
PtWRKY86	Potri.006G184800	AtWRKY32	I	Unknown	6.57	56.419	518	nucleus
PtWRKY87	Potri.006G264000	AtWRKY32	I	Unknown	8.65	52.4909	477	nucleus
PtWRKY88	Potri.007G078200	AtWRKY13	IIc	Development related	9.32	26.3789	233	nucleus
PtWRKY89	Potri.006G109100	AtWRKY54/70	III	Biotic stress related	6.04	37.7055	333	nucleus
PtWRKY90	Potri.011G007800	AtWRKY6/31/42	IIb	Biotic and abiotic stress related; development related	6.61	64.5745	593	nucleus
PtWRKY91	Potri.011G157100	AtWRKY14/35	IIe	Unknown	5.71	49.7317	461	nucleus
PtWRKY92	Potri.013G086000	AtWRKY1	I	Biotic and abiotic stress related; senescence related	6.62	78.3691	716	nucleus
PtWRKY93	Potri.014G050000	AtWRKY20	IIc	Development related; abiotic stress related	6.26	26.4099	228	nucleus
PtWRKY94	Potri.014G118200	AtWRKY23	IIc	Biotic stress related	7.06	35.8941	319	nucleus
PtWRKY95	Potri.014G119800	AtWRKY65	IIe	Unknown	5.26	29.8991	262	nucleus
PtWRKY96	Potri.014G164300	AtWRKY1	I	Biotic and abiotic stress related; senescence related	5.98	53.3976	485	nucleus
PtWRKY97	Potri.019G053900	AtWRKY58	I		8.23	55.3937	509	nucleus
PtWRKY98	Potri.019G123500	AtWRKY25/26/33	I	Biotic and abiotic stress related	6.69	66.3584	603	nucleus
