# Supplementary material for: Genome-Wide Identification of WRKY Family Genes and the Expression Profiles in Response to Nitrogen Deficiency in Poplar
Source: Genes (Basel). 2022 Dec 10;13(12):2324. doi: 10.3390/genes13122324 (PMC9777946; doi:10.3390/genes13122324)
Supplement: Supplementary file 1 [file genes-13-02324-s001.zip › Table S3.xlsx]

## Sheet: Functional annotation
Table S3. Functional annotation of WRKYs based on previous studies
AtWRKYs name	PtWRKY homologs	Functions	Ref	OsWRKYs name	Functions	Ref
AtWRKY1	PtWRKY1/92/96	Light and nitrogen crosstalk	Heerah et al.,2019	OsWRKY1	Pathogen resistance	Jeyasri et al., 2021
AtWRKY2	PtWRKY2	Seed gemination; ABA pathways	Jiang et al., 2009; Lei et al., 2018	OsWRKY3	Pathogen resistance	Liu et al., 2005
AtWRKY3	PtWRKY3/4/5	Pathogen resistance	Lai et al., 2008	OsWRKY4	Pathogen resistance; JA response	Wang et al., 2015; Peng et al., 2016
AtWRKY4	PtWRKY3/4/5	Pathogen resistance	Lai et al., 2008	OsWRKY5	Leaf senescence; ABA response; drought tolerance	Kim et al., 2019; Lim et al., 2022
AtWRKY6	PtWRKY6	Seed gemination; ABA pathways; phosphate homeostasis	Robatzek et al., 2002; Chen., 2009;Kasajima 2010; Castrillo 2013;Huang, 2016	OsWRKY6	Pathogen resistance	Hwang et al., 2011; Gao et al., 2020
AtWRKY7	PtWRKY7/8	Pathogen resistance	Arrano et al., 2018	OsWRKY7	Pathogen resistance; JA response; SA response	Li et al., 2015
AtWRKY11	PtWRKY11/12	Pathogen resistance	Journot et al.,2006;Jiang et al., 2016; Ali et al., 2018	OsWRKY8	Root development;drought,cold and salinity tolerance	Song et al., 2009
AtWRKY12	PtWRKY69	Flowering regulation	Li et al., 2016; Han et al., 2019	OsWRKY10	Pathogen resistance	Choi et al., 2020; Chen et al., 2022
AtWRKY13	PtWRKY13	Flowering regulation	Li et al., 2015, 2016	OsWRKY11	Defense system; drought and heat tolerance	Lee et al., 2018
AtWRKY15	PtWRKY15	Salinity tolerance	Vanderaunera et al., 2012	OsWRKY12	Pathogen resistance; drought tolerance; SA & JA pathways	Huang, 2013
AtWRKY17	PtWRKY17	Pathogen resistance	Journot et al.,2006;Jiang et al., 2016; Ali et al., 2018; Arrano et al., 2018	OsWRKY13	Pathogen resistance; drought tolerance; SA & JA pathways	Qiu et al.,2007; Cheng et al., 2015; Lilly et al., 2019
AtWRKY18	PtWRKY18	Pathogen resistance; ABA pathways	Xu et al., 2006;Chen et al., 2010; Pandey et al., 2010; Liu et al., 2012; Schon et al., 2012;Yan et al., 2018	OsWRKY15	Cadmium stress reponse	Peng et al., 2018
AtWRKY20	PtWRKY19/20	Pathogen resistance	Kjelli et al., 2012	OsWRKY19	Pathogen resistance	Du et al., 2021
AtWRKY21	PtWRKY21	Osmtic stress tolerance	Zhao et al., 2020	OsWRKY21	Phosphate homeostasis	Zhang et al., 2021
AtWRKY22	PtWRKY22	Leaf senescence; submergence confers immunity	Zhou et al., 2011; Hsu et al., 2013; Kloth et al., 2011	OsWRKY22	Aluminum tolerance	Li et al., 2018
AtWRKY23	PtWRKY23	Root development; auxin pathways	Grunewald et al., 2014,2012,2013; Prat et al., 2018; Gao et al., 2020	OsWRKY23	Pathogen resistance; leaf senescene	Jiang et al., 2009
AtWRKY25	PtWRKY73/83/98	Pathogen resistance	Zheng et al., 2007; Jiang et al., 2009; Li et al., 2011	OsWRKY24	Pathogen resistance & NO signaling	Yokotani et al., 2018
AtWRKY26	PtWRKY73/83/99	Pathogen resistance	Li et al., 2011	OsWRKY25	Pathogen resistance	Zhang et al., 2017
AtWRKY27	PtWRKY27	Pathogen resistance; male sterility	Mulkhtar et al., 2008, 2018	OsWRKY27	Pathogen resistance	Choi et al., 2017
AtWRKY28	PtWRKY28	Pathogen resistance	Wu et al., 2011,2012; Babitha et al., 2013; Chen et al., 2013; Zhao et al., 2018	OsWRKY28	Phosphate strvation response	Chujo et al., 2013
AtWRKY30	PtWRKY30	Pathogen resistance; heat and drought tolerance	Scarpeci et al., 2009, 2013; Zou et al., 2019	OsWRKY29	Seed dormancy and ABA response	Zhou et al., 2020
AtWRKY31	PtWRKY31	phosphate homeostasis	Wang et al., 2018; Guo et al., 2018	OsWRKY30	Pathogen resistance; drought tolerance; SA pathways	Shen et al.,2012
AtWRKY33	PtWRKY33	Pathogen resistance	Zheng et al., 2006; Petersan et al., 2008; Jiang et al., 2009; Lai et al., 2011; Li et al., 2011; Birkenbihl et al., 2012; Wang et al., 2013; Liu et al., 2015	OsWRKY31	pathogen resistance	Zhang et al., 2008
AtWRKY34	PtWRKY34	Pollen development	Zou et al.,2010; Lei et al., 2017	OsWRKY33	pathogen resistance	Koo et al., 2009
AtWRKY36	PtWRKY9	Light response	Yang et al., 2018	OsWRKY36	Lignification	Miyamoto et al., 2020
AtWRKY40	PtWRKY40	Pathogen resistance; ABA pathways; salinity and drought tolerance	Xu et al., 2006; Chen et al., 2010; Pandey et al., 2010; Liu et al., 2012; Schon et al., 2012,2013;Yan et al., 2012; Zhang et al., 2014; Getlen et al., 2015; Mibella et al., 2015	OsWRKY42	Pathogen resistance; leaf senescene; salinity tolerance	Han et al., 2014
AtWRKY41	PtWRKY41	Pathogen resistance; dormancy regulation	Higashi et al., 2008; Ding et al., 2014	OsWRKY45	Pathogen resistance; ABA pathays; drought & salinity tolerance	Matsushita et al., 2013
AtWRKY42	PtWRKY6	phosphate homeostasis	Su et al., 2015; Niu et al., 2020	OsWRKY46	Pathogen resistance	Gao et al., 2020
AtWRKY43	PtWRKY43	Seed germination; primary metoblic rugulation	Geilen et al., 2017	OsWRKY47	Pathogen resistance; drought & cold tolerance	Raineri et al., 2015
AtWRKY44	PtWRKY44	Drought tolerance	Han et al.,2013	OsWRKY48	ABA response	Ashwini et al., 2022
AtWRKY45	PtWRKY45	Pathogen resistance; leaf senescene; Phophorus homeostasis	Wang et al., 2014; Mutuku et al., 2015	OsWRKY50	ABA response; seed germination; salinity tolerance	Huang et al., 2021
AtWRKY46	PtWRKY46	Pathogen resistance; drought tolerance	Hu et al., 2012; Ding et al., 2013,2014; Chen et al., 2017	OsWRKY51	ABA & GA pathways	Hwang et al., 2016
AtWRKY47	PtWRKY47	Heavy metal tolerance	Wu et al., 2020	OsWRKY52	Pathogen resistance	Wang et al., 2005
AtWRKY48	PtWRKY48	Pathogen tolerance	Xing et al., 2008	OsWRKY53	Defense	Tian et al., 2017; Liu et al., 2021; Xie et al., 2021
AtWRKY50	PtWRKY50	Pathogen resistance	Gao et al., 2011	OsWRKY55	Drought response	Huang et al., 2021
AtWRKY51	PtWRKY51	Pathogen resistance	Gao et al., 2011; Yan et al., 2018	OsWRKY56	Effects root & shoot growth	Viana et al., 2018.
AtWRKY53	PtWRKY52	Pathogen resistance; leaf senescene	Miao et al., 2004,2007; Murray et al., 2007; Ay et al., 2009 Zentgraf et al., 2010; Hu et al., 2012; Zheng et al., 2020	OsWRKY57	Anthocyanin biosynthesis	Yang et al., 2021
AtWRKY54	PtWRKY54	Pathogen resistance; Leaf senescene	Besseau et al.,2012; Li et al., 2013; Chen et al., 2017; Li et al., 2017	OsWRKY60	Flowering regulation	Ding et al., 2012
AtWRKY55	PtWRKY53	Pathogen resistance; leaf senescene;JA pathways	Wang et al., 2020	OsWRKY62	Pathogen resistance	Peng et al., 2008.
AtWRKY57	PtWRKY56/57	Pathogen resistance; drought tolerance; Ja pathways	Jiang et al., 2012, 2014, 2016	OsWRKY63	Cold tolerance	Zhang er al., 2022
AtWRKY60	PtWRKY60	Pathogen resistance; ABA pathways; salinity and drought tolerance	Xu et al., 2006; Chen et al., 2010; Liu et al., 2012; Yan et al., 2012	OsWRKY67	Pathogen resistance	Liu et al., 2018
AtWRKY62	NA	Pathogen resistance	Kin et al., 2008	OsWRKY68	Pathogen resistance	Yang et al., 2016.
AtWRKY63	NA	Flowering regulation; strees response	Liu, 2012; Lin, 2017	OsWRKY69	Pathogen resistance; cold tolerance	Han et al., 2015; Viana et al., 2021
AtWRKY68	PtWRKY23/94	morphogenesis and development regulation	Wang et al., 2013	OsWRKY71	Cold tolerance	Kim et al., 2016
AtWRKY70	PtWRKY62/89	Pathogen resistance; leaf senescene; JA & SA pathways	Li et al., 2004;Ulker et al., 2007; Besseau et al., 2012;Hu etal., 2012; Li et al., 2013; Jiang et al., 2016; Chen et al., 2017; Li et al., 2017	OsWRKY72	Flowering regulation;stem development; drought and salinity tolerance; ABA & auxin pathways	Song et al., 2010a; Ashwini et al., 2016.
AtWRKY71	PtWRKY71	Flowering regulation; shoot branching	Guo et al., 2015, 2016; Yu et al., 2016, 2018	OsWRKY74	Phosphate strvation response	Dai et al., 2015
AtWRKY72	PtWRKY72	Pathogen resistance	Bhattarai et al., 2010	OsWRKY76	pathogen resistance; cold tolerance	Yokotani et al., 2013.
AtWRKY75	PtWRKY74/75/76/77	phosphate homeostasis; pathogen resistance	Devaiah et al., 2007; Encinas-villa et al., 2009; Chen et al., 2013;	OsWRKY77	ABA signaling related	Xie et al., 2005.
				OsWRKY78	Stem alongation; seed development	Zhang et al., 2011
				OsWRKY80	Response to Fe; leaf senescene; pathogen resistance	Ricachenevsky et al., 2010
				OsWRKY82	Pathogen resistance; heat tolerance; JA and ET pathways	Peng et al., 2011,2013,2016
				OsWRKY85	Pathogen resistance	Ryu et al., 2006
				OsWRKY89	Leaf development; stem development; light reposne; pathogen resistance	Wang et al., 2007.
				OsWRKY90	Cell death	Dongol et a.,2021
				OsWRKY93	Leaf senescenc; pathogen resistance	Li et al., 2021
				OsWRKY94	Cold adaptation	Chen et al., 2018
				OsWRKY97	Drought tolerance	Hou et al., 2020
				OsWRKY102	Lignification	Miyanto et al., 2020
				OsWRKY108	Phosphorus homeostasis; salimity tolerance	Zhang et al., 2021; Wang et al., 2021
				OsWRKY113	Root alongation， iron toxicity tolerance	Viana et al., 2018.
				OsWRKY114	Drought response	Song et al., 2022
				OsWRKY115	Cold tolerance	Liu et al., 2022

## Sheet: References
Reference:
1	Heerah, S.; Katari, M.; Penjor, R.; Coruzzi, G.; Marshall-Colon, A. WRKY1 mediates transcriptional crosstalk between light and nitrogen signaling pathways in Arabidopsis thaliana. bioRxiv 2019, 603142.
2	Jiang, W.; Yu, D. Arabidopsis WRKY2 transcription factor mediates seed germination and postgermination arrest of development by abscisic acid. BMC Plant Biol 2009, 9, 96, doi:10.1186/1471-2229-9-96.
3	Lei, R.; Li, X.; Ma, Z.; Lv, Y.; Hu, Y.; Yu, D. Arabidopsis WRKY2 and WRKY34 transcription factors interact with VQ20 protein to modulate pollen development and function. The Plant Journal 2017, 91, 962-976, doi:10.1111/tpj.13619.
4	Lai, Z.; Vinod, K.; Zheng, Z.; Fan, B.; Chen, Z. Roles of Arabidopsis WRKY3 and WRKY4 transcription factors in plant responses to pathogens. BMC plant biology 2008, 8, 68.
5	Robatzek, S.; Somssich, I.E. Targets of AtWRKY6 regulation during plant senescence and pathogen defense. Genes & development 2002, 16, 1139-1149.
6	Chen, Y.-F.; Li, L.-Q.; Xu, Q.; Kong, Y.-H.; Wang, H.; Wu, W.-H. The WRKY6 transcription factor modulates PHOSPHATE1 expression in response to low Pi stress in Arabidopsis. The Plant Cell 2009, 21, 3554-3566.
7	Kasajima, I.; Ide, Y.; Yokota Hirai, M.; Fujiwara, T. WRKY6 is involved in the response to boron deficiency in Arabidopsis thaliana. Physiologia plantarum 2010, 139, 80-92.
8	Castrillo, G.; Sánchez-Bermejo, E.; de Lorenzo, L.; Crevillén, P.; Fraile-Escanciano, A.; Mohan, T.; Mouriz, A.; Catarecha, P.; Sobrino-Plata, J.; Olsson, S. WRKY6 transcription factor restricts arsenate uptake and transposon activation in Arabidopsis. The Plant Cell 2013, 25, 2944-2957.
9	Huang, Y.; Feng, C.-Z.; Ye, Q.; Wu, W.-H.; Chen, Y.-F. Arabidopsis WRKY6 transcription factor acts as a positive regulator of abscisic acid signaling during seed germination and early seedling development. PLoS genetics 2016, 12, e1005833.
10	Arrano-Salinas, P.; Dominguez-Figueroa, J.; Herrera-Vasquez, A.; Zavala, D.; Medina, J.; Vicente-Carbajosa, J.; Meneses, C.; Canessa, P.; Moreno, A.A.; Blanco-Herrera, F. WRKY7, -11 and -17 transcription factors are modulators of the bZIP28 branch of the unfolded protein response during PAMP-triggered immunity in Arabidopsis thaliana. Plant Sci 2018, 277, 242-250, doi:10.1016/j.plantsci.2018.09.0…
11	Journot-Catalino, N.; Somssich, I.E.; Roby, D.; Kroj, T. The transcription factors WRKY11 and WRKY17 act as negative regulators of basal resistance in Arabidopsis thaliana. The Plant Cell 2006, 18, 3289-3302.
12	Jiang, C.-H.; Huang, Z.-Y.; Xie, P.; Gu, C.; Li, K.; Wang, D.-C.; Yu, Y.-Y.; Fan, Z.-H.; Wang, C.-J.; Wang, Y.-P. Transcription factors WRKY70 and WRKY11 served as regulators in rhizobacterium Bacillus cereus AR156-induced systemic resistance to Pseudomonas syringae pv. tomato DC3000 in Arabidopsis. Journal of experimental botany 2016, 67, 157-174.
13	Ali, M.A.; Azeem, F.; Nawaz, M.A.; Acet, T.; Abbas, A.; Imran, Q.M.; Shah, K.H.; Rehman, H.M.; Chung, G.; Yang, S.H. Transcription factors WRKY11 and WRKY17 are involved in abiotic stress responses in Arabidopsis. Journal of plant physiology 2018, 226, 12-21.
14	Li, W.; Wang, H.; Yu, D. Arabidopsis WRKY transcription factors WRKY12 and WRKY13 oppositely regulate flowering under short-day conditions. Molecular plant 2016, 9, 1492-1503.
15	Han, Y.; Fan, T.; Zhu, X.; Wu, X.; Ouyang, J.; Jiang, L.; Cao, S. WRKY12 represses GSH1 expression to negatively regulate cadmium tolerance in Arabidopsis. Plant molecular biology 2019, 99, 149-159.
16	Li, W.; Tian, Z.; Yu, D. WRKY13 acts in stem development in Arabidopsis thaliana. Plant Science 2015, 236, 205-213.
17	Vanderauwera, S.; Vandenbroucke, K.; Inzé, A.; van de Cotte, B.; Mühlenbock, P.; De Rycke, R.; Naouar, N.; Van Gaever, T.; Van Montagu, M.C.E.; Van Breusegem, F. AtWRKY15 perturbation abolishes the mitochondrial stress response that steers osmotic stress tolerance in Arabidopsis. Proc Natl Acad Sci U S A 2012, 109, 20113-20118, doi:10.1073/pnas.1217516109.
18	Journot-Catalino, N.; Somssich, I.E.; Roby, D.; Kroj, T. The transcription factors WRKY11 and WRKY17 act as negative regulators of basal resistance in Arabidopsis thaliana. The Plant Cell 2006, 18, 3289-3302.
19	Lacroix, B.; Citovsky, V. A mutation in negative regulator of basal resistance WRKY17 of Arabidopsis increases susceptibility to Agrobacterium -mediated transient genetic transformation. F1000Research 2013, 2.
20	Ali, M.A.; Azeem, F.; Nawaz, M.A.; Acet, T.; Abbas, A.; Imran, Q.M.; Shah, K.H.; Rehman, H.M.; Chung, G.; Yang, S.H. Transcription factors WRKY11 and WRKY17 are involved in abiotic stress responses in Arabidopsis. Journal of plant physiology 2018, 226, 12-21.
21	Arrano-Salinas, P.; Dominguez-Figueroa, J.; Herrera-Vasquez, A.; Zavala, D.; Medina, J.; Vicente-Carbajosa, J.; Meneses, C.; Canessa, P.; Moreno, A.A.; Blanco-Herrera, F. WRKY7, -11 and -17 transcription factors are modulators of the bZIP28 branch of the unfolded protein response during PAMP-triggered immunity in Arabidopsis thaliana. Plant Sci 2018, 277, 242-250, doi:10.1016/j.plantsci.2018.09.0…
22	Xu, X.; Chen, C.; Fan, B.; Chen, Z. Physical and functional interactions between pathogen-induced Arabidopsis WRKY18, WRKY40, and WRKY60 transcription factors. The Plant Cell 2006, 18, 1310-1326.
23	Chen, H.; Lai, Z.; Shi, J.; Xiao, Y.; Chen, Z.; Xu, X. Roles of Arabidopsis WRKY18, WRKY40 and WRKY60 transcription factors in plant responses to abscisic acid and abiotic stress. BMC plant biology 2010, 10, 1-15.
24	Pandey, S.P.; Roccaro, M.; Schön, M.; Logemann, E.; Somssich, I.E. Transcriptional reprogramming regulated by WRKY18 and WRKY40 facilitates powdery mildew infection of Arabidopsis. The Plant Journal 2010, 64, 912-923.
25	Liu, Z.-Q.; Yan, L.; Wu, Z.; Mei, C.; Lu, K.; Yu, Y.-T.; Liang, S.; Zhang, X.-F.; Wang, X.-F.; Zhang, D.-P. Cooperation of three WRKY-domain transcription factors WRKY18, WRKY40, and WRKY60 in repressing two ABA-responsive genes ABI4 and ABI5 in Arabidopsis. Journal of experimental botany 2012, 63, 6371-6392, doi:10.1093/jxb/ers293.
26	Schön, M. The role of Arabidopsis transcription factors WRKY18 and WRKY40 in plant immunity. Universitäts-und Stadtbibliothek Köln, 2012.
27	Yan, L.; Liu, Z.-Q.; Xu, Y.-H.; Lu, K.; Wang, X.-F.; Zhang, D.-P. Auto- and Cross-repression of Three Arabidopsis WRKY Transcription Factors WRKY18, WRKY40, and WRKY60 Negatively Involved in ABA Signaling. Journal of Plant Growth Regulation 2012, 32, 399-416, doi:10.1007/s00344-012-9310-8.
28	Kjellin, J. Role of WRKY20 transcription factor and raffinose in plant defense responses upon Bacillus amyloliquefaciens strain 5113-mediated priming in Arabidopsis thaliana. 2012.
29	Zhou, X.; Jiang, Y.; Yu, D. WRKY22 transcription factor mediates dark-induced leaf senescence in Arabidopsis. Molecules and cells 2011, 31, 303-313.
30	Hsu, F.-C.; Chou, M.-Y.; Chou, S.-J.; Li, Y.-R.; Peng, H.-P.; Shih, M.-C. Submergence confers immunity mediated by the WRKY22 transcription factor in Arabidopsis. The Plant Cell 2013, 25, 2699-2713.
31	Kloth, K.J.; Wiegers, G.L.; Busscher-Lange, J.; Van Haarst, J.C.; Kruijer, W.; Bouwmeester, H.J.; Dicke, M.; Jongsma, M.A. AtWRKY22 promotes susceptibility to aphids and modulates salicylic acid and jasmonic acid signalling. Journal of Experimental Botany 2016, 67, 3383-3396.
32	Grunewald, W.; Karimi, M.; De Smet, I.; Van Poucke, K.; Vanneste, S.; Maes, L.; Beeckman, T.; Gheysen, G. WRKY23, a member of the WRKY transcription factor family, is involved in root development. In Proceedings of the Auxin 2004, 2004.
33	Grunewald, W.; De Smet, I.; Lewis, D.R.; Löfke, C.; Jansen, L.; Goeminne, G.; Bossche, R.V.; Karimi, M.; De Rybel, B.; Vanholme, B. Transcription factor WRKY23 assists auxin distribution patterns during Arabidopsis root development through local control on flavonol biosynthesis. Proceedings of the National Academy of Sciences 2012, 109, 1554-1559.
34	Grunewald, W.; De Smet, I.; De Rybel, B.; Robert, H.S.; Van De Cotte, B.; Willemsen, V.; Gheysen, G.; Weijers, D.; Friml, J.; Beeckman, T. Tightly controlled WRKY23 expression mediates Arabidopsis embryo development. EMBO reports 2013, 14, 1136-1142.
35	Prát, T.; Hajný, J.; Grunewald, W.; Vasileva, M.; Molnár, G.; Tejos, R.; Schmid, M.; Sauer, M.; Friml, J. WRKY23 is a component of the transcriptional network mediating auxin feedback on PIN polarity. PLoS genetics 2018, 14, e1007177.
36	Gao, K.; Zhou, T.; Hua, Y.; Guan, C.; Zhang, Z. Transcription factor WRKY23 is involved in ammonium-induced repression of Arabidopsis primary root growth under ammonium toxicity. Plant Physiology and Biochemistry 2020.
37	Zheng, Z.; Mosher, S.L.; Fan, B.; Klessig, D.F.; Chen, Z. Functional analysis of Arabidopsis WRKY25 transcription factor in plant defense against Pseudomonas syringae. BMC plant Biology 2007, 7, 1-13.
38	Jiang, Y.; Deyholos, M.K. Functional characterization of Arabidopsis NaCl-inducible WRKY25 and WRKY33 transcription factors in abiotic stresses. Plant molecular biology 2009, 69, 91-105.
39	Li, S.; Fu, Q.; Chen, L.; Huang, W.; Yu, D. Arabidopsis thaliana WRKY25, WRKY26, and WRKY33 coordinate induction of plant thermotolerance. Planta 2011, 233, 1237-1252.
40	Mukhtar, M.S.; Deslandes, L.; Auriac, M.C.; Marco, Y.; Somssich, I.E. The Arabidopsis transcription factor WRKY27 influences wilt disease symptom development caused by Ralstonia solanacearum. The Plant Journal 2008, 56, 935-947, doi:10.1111/j.1365-313X.2008.03651.x.
41	Mukhtar, M.S.; Liu, X.; Somssich, I.E. Elucidating the role of WRKY27 in male sterility in Arabidopsis. Plant signaling & behavior 2018, 13, e1363945.
42	Wu, L.-t.; Zhong, G.-m.; Wang, J.-m.; Li, X.-f.; Song, X.; Yang, Y. Arabidopsis WRKY28 transcription factor is required for resistance to necrotrophic pathogen, Botrytis cinerea. African Journal of Microbiology Research 2011, 5, 5481-5488.
43	Wu, L.; Zhong, G.; Wang, J.; Li, X.; Song, X.; Yang, Y. Functional analysis of an Arabidopsis transcription factor WRKY28 in resistance to Alternaria brassicicola. Journal of Agricultural Science and Technology (Beijing) 2012, 14, 65-71.
44	Babitha, K.; Ramu, S.; Pruthvi, V.; Mahesh, P.; Nataraja, K.N.; Udayakumar, M. Co-expression of AtbHLH17 and AtWRKY28 confers resistance to abiotic stress in Arabidopsis. Transgenic research 2013, 22, 327-341.
45	Chen, X.; Liu, J.; Lin, G.; Wang, A.; Wang, Z.; Lu, G. Overexpression of AtWRKY28 and AtWRKY75 in Arabidopsis enhances resistance to oxalic acid and Sclerotinia sclerotiorum. Plant cell reports 2013, 32, 1589-1599.
46	Zhao, L.; Cai, H.; Su, Z.; Wang, L.; Huang, X.; Zhang, M.; Chen, P.; Dai, X.; Zhao, H.; Palanivelu, R. KLU suppresses megasporocyte cell fate through SWR1-mediated activation of WRKY28 expression in Arabidopsis. Proceedings of the National Academy of Sciences 2018, 115, E526-E535.
47	Scarpeci, T.; Zanor, M.; Valle, E. The WRKY30 transcription factor: a node of convergence for abiotic and biotic signals in plant defence. Plant Biology (Rockville) 2009, 2009, 146.
48	Scarpeci, T.E.; Zanor, M.I.; Mueller-Roeber, B.; Valle, E.M. Overexpression of AtWRKY30 enhances abiotic stress tolerance during early growth stages in Arabidopsis thaliana. Plant Mol Biol 2013, 83, 265-277, doi:10.1007/s11103-013-0090-8.
49	Zou, L.; Yang, F.; Ma, Y.; Wu, Q.; Yi, K.; Zhang, D. Transcription factor WRKY30 mediates resistance to Cucumber mosaic virus in Arabidopsis. Biochemical and biophysical research communications 2019, 517, 118-124.
50	Wang Y.; Zhao X .; Niu F.; Guo X.;Yang B.; Jiang Y. Transcriptional activity and interaction protein analysis of WRKY31 transcription factor in Arabidopsis Thaliana. Bulletin of Biotechnology 2018, 34, 101-109.
51	Guo, X.-h.; Jiang, Y.-q.; Niu, F.-f.; Wang, Y.-q.; Yang, B.; Zhao, X.-j. Analysis of Transcriptional Activity and Interaction Proteins of WRKY31 Transcription Factor in Arabidopsis thaliana. Biotechnology Bulletin 2018, 34, 101-109, doi:10.13560/j.cnki.biotech.bull.1985.2017-0918.
52	Liu, S.; Kracher, B.; Ziegler, J.; Birkenbihl, R.P.; Somssich, I.E. Negative regulation of ABA signaling by WRKY33 is critical for Arabidopsis immunity towards Botrytis cinerea 2100. Elife 2015, 4, e07295.
53	Zheng, Z.; Qamar, S.A.; Chen, Z.; Mengiste, T. Arabidopsis WRKY33 transcription factor is required for resistance to necrotrophic fungal pathogens. The Plant Journal 2006, 48, 592-605.
54	Jiang, Y.; Deyholos, M.K. Functional characterization of Arabidopsis NaCl-inducible WRKY25 and WRKY33 transcription factors in abiotic stresses. Plant molecular biology 2009, 69, 91-105.
55	Lai, Z.; Li, Y.; Wang, F.; Cheng, Y.; Fan, B.; Yu, J.-Q.; Chen, Z. Arabidopsis sigma factor binding proteins are activators of the WRKY33 transcription factor in plant defense. The Plant Cell 2011, 23, 3824-3841.
56	Li, S.; Fu, Q.; Chen, L.; Huang, W.; Yu, D. Arabidopsis thaliana WRKY25, WRKY26, and WRKY33 coordinate induction of plant thermotolerance. Planta 2011, 233, 1237-1252.
57	Birkenbihl, R.P.; Diezel, C.; Somssich, I.E. Arabidopsis WRKY33 is a key transcriptional regulator of hormonal and metabolic responses toward Botrytis cinerea infection. Plant physiology 2012, 159, 266-285.
58	Wang, X.; Du, B.; Liu, M.; Sun, N.; Qi, X. Arabidopsis transcription factor WRKY33 is involved in drought by directly regulating the rxpression of CesA8. American Journal of Plant Sciences 2013, 04, 21-27, doi:10.4236/ajps.2013.46A004.
59	Yang, Y.; Liang, T.; Zhang, L.; Shao, K.; Gu, X.; Shang, R.; Shi, N.; Li, X.; Zhang, P.; Liu, H. UVR8 interacts with WRKY36 to regulate HY5 transcription and hypocotyl elongation in Arabidopsis. Nature Plants 2018, 4, 98-107.
60	Xu, X.; Chen, C.; Fan, B.; Chen, Z. Physical and functional interactions between pathogen-induced Arabidopsis WRKY18, WRKY40, and WRKY60 transcription factors. The Plant Cell 2006, 18, 1310-1326.
61	Chen, H.; Lai, Z.; Shi, J.; Xiao, Y.; Chen, Z.; Xu, X. Roles of Arabidopsis WRKY18, WRKY40 and WRKY60 transcription factors in plant responses to abscisic acid and abiotic stress. BMC plant biology 2010, 10, 1-15.
62	Pandey, S.P.; Roccaro, M.; Schön, M.; Logemann, E.; Somssich, I.E. Transcriptional reprogramming regulated by WRKY18 and WRKY40 facilitates powdery mildew infection of Arabidopsis. The Plant Journal 2010, 64, 912-923.
63	Liu, Z.-Q.; Yan, L.; Wu, Z.; Mei, C.; Lu, K.; Yu, Y.-T.; Liang, S.; Zhang, X.-F.; Wang, X.-F.; Zhang, D.-P. Cooperation of three WRKY-domain transcription factors WRKY18, WRKY40, and WRKY60 in repressing two ABA-responsive genes ABI4 and ABI5 in Arabidopsis. Journal of experimental botany 2012, 63, 6371-6392, doi:10.1093/jxb/ers293.
64	Schön, M. The role of Arabidopsis transcription factors WRKY18 and WRKY40 in plant immunity. Universitäts-und Stadtbibliothek Köln, 2012.
65	Yan, L.; Liu, Z.-Q.; Xu, Y.-H.; Lu, K.; Wang, X.-F.; Zhang, D.-P. Auto- and Cross-repression of Three Arabidopsis WRKY Transcription Factors WRKY18, WRKY40, and WRKY60 Negatively Involved in ABA Signaling. Journal of Plant Growth Regulation 2012, 32, 399-416, doi:10.1007/s00344-012-9310-8.
66	Schön, M.; Töller, A.; Diezel, C.; Roth, C.; Westphal, L.; Wiermer, M.; Somssich, I.E. Analyses of wrky18 wrky40 plants reveal critical roles of SA/EDS1 signaling and indole-glucosinolate biosynthesis for Golovinomyces orontii resistance and a loss-of resistance towards Pseudomonas syringae pv. tomato AvrRPS4. Molecular Plant-Microbe Interactions 2013, 26, 758-767.
67	Mirabella, R.; Rauwerda, H.; Allmann, S.; Scala, A.; Spyropoulou, E.A.; de Vries, M.; Boersma, M.R.; Breit, T.M.; Haring, M.A.; Schuurink, R.C. WRKY40 and WRKY6 act downstream of the green leaf volatile E‐2‐hexenal in Arabidopsis. The Plant Journal 2015, 83, 1082-1096, doi:10.1111/tpj.12953.
68	Higashi, K.; Ishiga, Y.; Inagaki, Y.; Toyoda, K.; Shiraishi, T.; Ichinose, Y. Modulation of defense signal transduction by flagellin-induced WRKY41 transcription factor in Arabidopsis thaliana. Molecular Genetics and Genomics 2008, 279, 303-312.
69	Ding, Z.J.; Yan, J.Y.; Li, G.X.; Wu, Z.C.; Zhang, S.Q.; Zheng, S.J. WRKY41 controls Arabidopsis seed dormancy via direct regulation of ABI3 transcript levels not downstream of ABA. The Plant Journal 2014, 79, 810-823.
70	Su, T.; Xu, Q.; Zhang, F.-C.; Chen, Y.; Li, L.-Q.; Wu, W.-H.; Chen, Y.-F. WRKY42 modulates phosphate homeostasis through regulating phosphate translocation and acquisition in Arabidopsis. Plant Physiology 2015, 167, 1579-1591.
71	Niu, F.; Cui, X.; Zhao, P.; Sun, M.; Yang, B.; Deyholos, M.K.; Li, Y.; Zhao, X.; Jiang, Y.Q. WRKY42 transcription factor positively regulates leaf senescence through modulating SA and ROS synthesis in Arabidopsis thaliana. Plant J 2020, doi:10.1111/tpj.14914.
72	Geilen, K.; Heilmann, M.; Hillmer, S.; Böhmer, M. WRKY43 regulates polyunsaturated fatty acid content and seed germination under unfavourable growth conditions. Scientific reports 2017, 7, 1-14.
73	Han, Y.; Zhang, X.; Wang, Y.; Ming, F. The suppression of WRKY44 by GIGANTEA-miR172 pathway is involved in drought response of Arabidopsis thaliana. PLoS One 2013, 8, e73541.
74	Wang, H.; Xu, Q.; Kong, Y.-H.; Chen, Y.; Duan, J.-Y.; Wu, W.-H.; Chen, Y.-F. Arabidopsis WRKY45 transcription factor activates PHOSPHATE TRANSPORTER1; 1 expression in response to phosphate starvation. Plant physiology 2014, 164, 2020-2029.
75	Mutuku, J.M.; Yoshida, S.; Shimizu, T.; Ichihashi, Y.; Wakatake, T.; Takahashi, A.; Seo, M.; Shirasu, K. The WRKY45-dependent signaling pathway is required for resistance against Striga hermonthica parasitism. Plant physiology 2015, 168, 1152-1163.
76	Hu, Y.; Dong, Q.; Yu, D. Arabidopsis WRKY46 coordinates with WRKY70 and WRKY53 in basal resistance against pathogen Pseudomonas syringae. Plant Science 2012, 185, 288-297.
77	Ding, Z.J.; Yan, J.Y.; Xu, X.Y.; Li, G.X.; Zheng, S.J. WRKY46 functions as a transcriptional repressor of ALMT1, regulating aluminum‐induced malate secretion in Arabidopsis. The Plant Journal 2013, 76, 825-835.
78	Ding, Z.J.; Yan, J.Y.; Xu, X.Y.; Yu, D.Q.; Li, G.X.; Zhang, S.Q.; Zheng, S.J. Transcription factor WRKY46 regulates osmotic stress responses and stomatal movement independently in Arabidopsis. The Plant Journal 2014, 79, 13-27.
79	Chen, J.; Nolan, T.M.; Ye, H.; Zhang, M.; Tong, H.; Xin, P.; Chu, J.; Chu, C.; Li, Z.; Yin, Y. Arabidopsis WRKY46, WRKY54, and WRKY70 transcription factors are involved in brassinosteroid-regulated plant growth and drought responses. The Plant Cell 2017, 29, 1425-1439.
80	Wu, X.; Tao, M.; Meng, Y.; Zhu, X.; Qian, L.; Shah, A.; Wang, W.; Cao, S. The role of WRKY47 gene in regulating selenium tolerance in Arabidopsis thaliana. Plant Biotechnology Reports 2020, 14, 121-129.
81	Xing, D.H.; Lai, Z.B.; Zheng, Z.Y.; Vinod, K.M.; Fan, B.F.; Chen, Z.X. Stress- and pathogen-induced Arabidopsis WRKY48 is a transcriptional activator that represses plant basal defense. Mol Plant 2008, 1, 459-470, doi:10.1093/mp/ssn020.
82	Gao, Q.M.; Venugopal, S.; Navarre, D.; Kachroo, A. Low oleic acid-derived repression of jasmonic acid-inducible defense responses requires the WRKY50 and WRKY51 proteins. Plant Physiol 2011, 155, 464-476, doi:10.1104/pp.110.166876.
83	Yan, C.; Fan, M.; Yang, M.; Zhao, J.; Zhang, W.; Su, Y.; Xiao, L.; Deng, H.; Xie, D. Injury activates Ca2+/calmodulin-dependent phosphorylation of JAV1-JAZ8-WRKY51 complex for jasmonate biosynthesis. Molecular cell 2018, 70, 136-149. e137.
84	Miao, Y.; Laun, T.; Zimmermann, P.; Zentgraf, U. Targets of the WRKY53 transcription factor and its role during leaf senescence in Arabidopsis. Plant molecular biology 2004, 55, 853-867.
85	Miao, Y.; Zentgraf, U. The antagonist function of Arabidopsis WRKY53 and ESR/ESP in leaf senescence is modulated by the jasmonic and salicylic acid equilibrium. The Plant Cell 2007, 19, 819-830.
86	Ay, N.; Irmler, K.; Fischer, A.; Uhlemann, R.; Reuter, G.; Humbeck, K. Epigenetic programming via histone methylation at WRKY53 controls leaf senescence in Arabidopsis thaliana. The Plant Journal 2009, 58, 333-346.
87	Murray, S.L.; Ingle, R.A.; Petersen, L.N.; Denby, K.J. Basal resistance against Pseudomonas syringae in Arabidopsis involves WRKY53 and a protein with homology to a nematode resistance protein. Molecular Plant-Microbe Interactions 2007, 20, 1431-1438.
88	Zentgraf, U.; Laun, T.; Miao, Y. The complex regulation of WRKY53 during leaf senescence of Arabidopsis thaliana. European journal of cell biology 2010, 89, 133-137.
89	Hu, Y.; Dong, Q.; Yu, D. Arabidopsis WRKY46 coordinates with WRKY70 and WRKY53 in basal resistance against pathogen Pseudomonas syringae. Plant Science 2012, 185, 288-297.
90	Zheng, Y.; Ge, J.; Bao, C.; Chang, W.; Liu, J.; Shao, J.; Liu, X.; Su, L.; Pan, L.; Zhou, D.-X. Histone deacetylase HDA9 and WRKY53 transcription factor are mutual antagonists in regulation of plant stress response. Molecular Plant 2020, 13, 598-611, doi:https://doi.org/10.1016/j.molp.2019.12.011.
91	Besseau, S.; Li, J.; Palva, E.T. WRKY54 and WRKY70 co-operate as negative regulators of leaf senescence in Arabidopsis thaliana. Journal of experimental botany 2012, 63, 2667-2679.
92	Li, J.; Besseau, S.; Törönen, P.; Sipari, N.; Kollist, H.; Holm, L.; Palva, E.T. Defense-related transcription factors WRKY70 and WRKY54 modulate osmotic stress tolerance by regulating stomatal aperture in Arabidopsis. New Phytol 2013, 200, 457-472, doi:10.1111/nph.12378.
93	Chen, J.; Nolan, T.M.; Ye, H.; Zhang, M.; Tong, H.; Xin, P.; Chu, J.; Chu, C.; Li, Z.; Yin, Y. Arabidopsis WRKY46, WRKY54, and WRKY70 transcription factors are involved in brassinosteroid-regulated plant growth and drought responses. The Plant Cell 2017, 29, 1425-1439.
94	Li, J.; Zhong, R.; Palva, E.T. WRKY70 and its homolog WRKY54 negatively modulate the cell wall-associated defenses to necrotrophic pathogens in Arabidopsis. PLoS One 2017, 12, e0183731.
95	Wang, Y.; Cui, X.; Yang, B.; Xu, S.; Wei, X.; Zhao, P.; Niu, F.; Sun, M.; Wang, C.; Cheng, H.; et al. WRKY55 transcription factor positively regulates leaf senescence and the defense response by modulating the transcription of genes implicated in the biosynthesis of reactive oxygen species and salicylic acid in Arabidopsis. Development 2020, 147, doi:10.1242/dev.189647.
96	Jiang, Y.; Liang, G.; Yu, D. Activated expression of WRKY57 confers drought tolerance in Arabidopsis. Molecular plant 2012, 5, 1375-1388.
97	Jiang, Y.; Liang, G.; Yang, S.; Yu, D. Arabidopsis WRKY57 functions as a node of convergence for jasmonic acid–and auxin-mediated signaling in jasmonic acid–induced leaf senescence. The Plant Cell 2014, 26, 230-245.
98	Jiang, Y.; Yu, D. The WRKY57 transcription factor affects the expression of jasmonate ZIM-domain genes transcriptionally to compromise Botrytis cinerea resistance. Plant Physiology 2016, 171, 2771-2782.
99	Xu, X.; Chen, C.; Fan, B.; Chen, Z. Physical and functional interactions between pathogen-induced Arabidopsis WRKY18, WRKY40, and WRKY60 transcription factors. The Plant Cell 2006, 18, 1310-1326.
100	Chen, H.; Lai, Z.; Shi, J.; Xiao, Y.; Chen, Z.; Xu, X. Roles of Arabidopsis WRKY18, WRKY40 and WRKY60 transcription factors in plant responses to abscisic acid and abiotic stress. BMC plant biology 2010, 10, 1-15.
101	Liu, Z.-Q.; Yan, L.; Wu, Z.; Mei, C.; Lu, K.; Yu, Y.-T.; Liang, S.; Zhang, X.-F.; Wang, X.-F.; Zhang, D.-P. Cooperation of three WRKY-domain transcription factors WRKY18, WRKY40, and WRKY60 in repressing two ABA-responsive genes ABI4 and ABI5 in Arabidopsis. Journal of experimental botany 2012, 63, 6371-6392, doi:10.1093/jxb/ers293.
102	Yan, L.; Liu, Z.-Q.; Xu, Y.-H.; Lu, K.; Wang, X.-F.; Zhang, D.-P. Auto- and Cross-repression of Three Arabidopsis WRKY Transcription Factors WRKY18, WRKY40, and WRKY60 Negatively Involved in ABA Signaling. Journal of Plant Growth Regulation 2012, 32, 399-416, doi:10.1007/s00344-012-9310-8.
103	Mao, P.; Duan, M.; Wei, C.; Li, Y. WRKY62 transcription factor acts downstream of cytosolic NPR1 and negatively regulates jasmonate-responsive gene expression. 2007.
104	Kim, K.-C.; Lai, Z.; Fan, B.; Chen, Z. Arabidopsis WRKY38 and WRKY62 transcription factors interact with histone deacetylase 19 in basal defense. The Plant Cell 2008, 20, 2357-2371.
105	Liu J. Analysis of resistance of AtWRKY28, AtWRKY63 and AtWRKY75 to oxalic acid and oxalic acid-producing bacteria. Fujian Agriculture and Forestry University, 2012.
106	Lin P. The Arabidopsis transcription factor WRKY63 interplays with histone deacetylase HDA6 and regulates flowering time. 2017.
107	Wang, X.; Lin, L.; Yu, D. Expression profiles of Arabidopsis WRKY68 transcription factor. Plant Diversity and Resources 2013, 35, 41-47.
108	Li, J.; Brader, G.; Palva, E.T. The WRKY70 transcription factor: a node of convergence for jasmonate-mediated and salicylate-mediated signals in plant defense. Plant Cell 2004, 16, 319-331, doi:10.1105/tpc.016980.
109	Ülker, B.; Mukhtar, M.S.; Somssich, I.E. The WRKY70 transcription factor of Arabidopsis influences both the plant senescence and defense signaling pathways. Planta 2007, 226, 125-137.
110	Besseau, S.; Li, J.; Palva, E.T. WRKY54 and WRKY70 co-operate as negative regulators of leaf senescence in Arabidopsis thaliana. Journal of experimental botany 2012, 63, 2667-2679.
111	Hu, Y.; Dong, Q.; Yu, D. Arabidopsis WRKY46 coordinates with WRKY70 and WRKY53 in basal resistance against pathogen Pseudomonas syringae. Plant Science 2012, 185, 288-297.
112	Li, J.; Besseau, S.; Törönen, P.; Sipari, N.; Kollist, H.; Holm, L.; Palva, E.T. Defense-related transcription factors WRKY70 and WRKY54 modulate osmotic stress tolerance by regulating stomatal aperture in Arabidopsis. New Phytol 2013, 200, 457-472, doi:10.1111/nph.12378.
113	Jiang, C.-H.; Huang, Z.-Y.; Xie, P.; Gu, C.; Li, K.; Wang, D.-C.; Yu, Y.-Y.; Fan, Z.-H.; Wang, C.-J.; Wang, Y.-P. Transcription factors WRKY70 and WRKY11 served as regulators in rhizobacterium Bacillus cereus AR156-induced systemic resistance to Pseudomonas syringae pv. tomato DC3000 in Arabidopsis. Journal of experimental botany 2016, 67, 157-174.
114	Chen, J.; Nolan, T.M.; Ye, H.; Zhang, M.; Tong, H.; Xin, P.; Chu, J.; Chu, C.; Li, Z.; Yin, Y. Arabidopsis WRKY46, WRKY54, and WRKY70 transcription factors are involved in brassinosteroid-regulated plant growth and drought responses. The Plant Cell 2017, 29, 1425-1439.
115	Li, J.; Zhong, R.; Palva, E.T. WRKY70 and its homolog WRKY54 negatively modulate the cell wall-associated defenses to necrotrophic pathogens in Arabidopsis. PLoS One 2017, 12, e0183731.
116	Guo, D.; Zhang, J.; Wang, X.; Han, X.; Wei, B.; Wang, J.; Li, B.; Yu, H.; Huang, Q.; Gu, H. The WRKY transcription factor WRKY71/EXB1 controls shoot branching by transcriptionally regulating RAX genes in Arabidopsis. The Plant Cell 2015, 27, 3112-3127.
117	Yu, Y.; Liu, Z.; Wang, L.; Kim, S.G.; Seo, P.J.; Qiao, M.; Wang, N.; Li, S.; Cao, X.; Park, C.M.; et al. WRKY71 accelerates flowering via the direct activation of FLOWERING LOCUS T and LEAFY in Arabidopsis thaliana. Plant J 2016, 85, 96-106, doi:10.1111/tpj.13092.
118	Bhattarai, K.K.; Atamian, H.S.; Kaloshian, I.; Eulgem, T. WRKY72-type transcription factors contribute to basal immunity in tomato and Arabidopsis as well as gene-for-gene resistance mediated by the tomato R gene Mi-1. Plant J 2010, 63, 229-240, doi:10.1111/j.1365-313X.2010.04232.x.
119	Zhang, L.; Chen, L.; Yu, D. Transcription Factor WRKY75 Interacts with DELLA Proteins to Affect Flowering. Plant Physiology 2018, 176, 790-803, doi:10.1104/pp.17.00657.
120	Chen, X.; Liu, J.; Lin, G.; Wang, A.; Wang, Z.; Lu, G. Overexpression of AtWRKY28 and AtWRKY75 in Arabidopsis enhances resistance to oxalic acid and Sclerotinia sclerotiorum. Plant cell reports 2013, 32, 1589-1599.
121	Devaiah, B.N.; Karthikeyan, A.S.; Raghothama, K.G. WRKY75 transcription factor is a modulator of phosphate acquisition and root development in Arabidopsis. Plant physiology 2007, 143, 1789-1801.
122	Jeyasri, R.; Muthuramalingam, P.; Satish, L.; Adarshan, S.; Lakshmi, M.A.; Pandian, S.K.; Chen, J.-T.; Ahmar, S.; Wang, X.; Mora-Poblete, F. The role of OsWRKY genes in rice when faced with single and multiple abiotic stresses. Agronomy 2021, 11, 1301.
123	Liu, X.Q.; Bai, X.Q.; Qian, Q.; Wang, X.J.; Chen, M.S.; Chu, C.C. OsWRKY03, a rice transcriptional activator that functions in defense signaling pathway upstream of OsNPR1. Cell research 2005, 15, 593-603.
124	Wang, H.; Meng, J.; Peng, X.; Tang, X.; Zhou, P.; Xiang, J.; Deng, X. Rice WRKY4 acts as a transcriptional activator mediating defense responses toward Rhizoctonia solani, the causing agent of rice sheath blight. Plant molecular biology 2015, 89, 157-171.
125	Peng, X.; Wang, H.; Jang, J.-C.; Xiao, T.; He, H.; Jiang, D.; Tang, X. OsWRKY80-OsWRKY4 module as a positive regulatory circuit in rice resistance against Rhizoctonia solani. Rice 2016, 9, 1-14.
126	Gao, X.-q.; Sun, X.-y.; Peng, Y.-y.; Huang, Y.-y.; Liu, M.-Q.; Weng, X.-y. WRKY Transcription Factor Functions as a Transcriptional Regulator of Xylanase Inhibitor RIXI, Involved in Rice Disease Resistance to Magnaporthe oryzae. Journal of Plant Biology 2020, 63, 177-188.
127	Hwang, S.-H.; Yie, S.W.; Hwang, D.-J. Heterologous expression of OsWRKY6 gene in Arabidopsis activates the expression of defense related genes and enhances resistance to pathogens. Plant Science 2011, 181, 316-323.
128	Li, R.; Zhou, J.; Li, D.; Wang, X.; Yang, Y.; Yu, C.; Cheng, Y.; Yan, C.; Chen, J. Expression of OsWRKY7 in rice. Chinese Journal OF Rice Science 2015, 29, 559-570.
129	Song, Y.; Jing, S.; Yu, D. Overexpression of the stress-induced OsWRKY08 improves osmotic stress tolerance in Arabidopsis. Chinese Science Bulletin 2009, 54, 4671-4678.
130	Choi, N.; Im, J.H.; Lee, E.; Lee, J.; Choi, C.; Park, S.R.; Hwang, D.-J. WRKY10 transcriptional regulatory cascades in rice are involved in basal defense and Xa1-mediated resistance. Journal of experimental botany 2020, 71, 3735-3748.
131	Chen, S.; Cao, H.; Huang, B.; Zheng, X.; Liang, K.; Wang, G.L.; Sun, X. The WRKY10‐VQ8 module safely and effectively regulates rice thermotolerance. Plant, Cell & Environment 2022.
132	Lee, H.; Cha, J.; Choi, C.; Choi, N.; Ji, H.-S.; Park, S.R.; Lee, S.; Hwang, D.-J. Rice WRKY11 plays a role in pathogen defense and drought tolerance. Rice 2018, 11, 1-12.
133	Huang S. Identification of SA, MeJA and ET response elements in OsWRKY12 promoter sequence. Hunan Agricultural University, 2013.
134	Qiu, D.; Xiao, J.; Ding, X.; Xiong, M.; Cai, M.; Cao, Y.; Li, X.; Xu, C.; Wang, S. OsWRKY13 mediates rice disease resistance by regulating defense-related genes in salicylate-and jasmonate-dependent signaling. Molecular plant-microbe interactions 2007, 20, 492-499.
135	Lilly, J.J.; Subramanian, B. Gene network mediated by WRKY13 to regulate resistance against sheath infecting fungi in rice (Oryza sativa L.). Plant Science 2019, 280, 269-282.
136	Peng, X.; Bai, N.; Wang, H. Isolation and expression profiles of cadmium stress-responsive rice WRKY15 transcription factor gene. Chinese Journal OF Rice Science 2018, 32, 103.
137	Du, D.; Zhang, C.; Xing, Y.; Lu, X.; Cai, L.; Yun, H.; Zhang, Q.; Zhang, Y.; Chen, X.; Liu, M. The CC‐NB‐LRR OsRLR1 mediates rice disease resistance through interaction with OsWRKY19. Plant biotechnology journal 2021, 19, 1052-1064.
138	Zhang, J.; Gu, M.; Liang, R.; Shi, X.; Chen, L.; Hu, X.; Wang, S.; Dai, X.; Qu, H.; Li, H. OsWRKY21 and OsWRKY108 function redundantly to promote phosphate accumulation through maintaining the constitutive expression of OsPHT1; 1 under phosphate‐replete conditions. New Phytologist 2021, 229, 1598-1614.
139	Li, G.Z.; Wang, Z.Q.; Yokosho, K.; Ding, B.; Fan, W.; Gong, Q.Q.; Li, G.X.; Wu, Y.R.; Yang, J.L.; Ma, J.F.; et al. Transcription factor WRKY22 promotes aluminum tolerance via activation of OsFRDL4 expression and enhancement of citrate secretion in rice (Oryza sativa). New Phytologist 2018, 219, 149-162, doi:https://doi.org/10.1111/nph.15143.
140	Jing, S.; Zhou, X.; Song, Y.; Yu, D. Heterologous expression of OsWRKY23 gene enhances pathogen defense and dark-induced leaf senescence in Arabidopsis. Plant Growth Regulation 2009, 58, 181-190.
141	Yokotani, N.; Shikata, M.; Ichikawa, H.; Mitsuda, N.; Ohme-Takagi, M.; Minami, E.; Nishizawa, Y. OsWRKY24, a blast-disease responsive transcription factor, positively regulates rice disease resistance. Journal of General Plant Pathology 2018, 84, 85-91.
142	Zhang, T.; Huang, L.; Wang, Y.; Wang, W.; Zhao, X.; Zhang, S.; Zhang, J.; Hu, F.; Fu, B.; Li, Z. Differential transcriptome profiling of chilling stress response between shoots and rhizomes of Oryza longistaminata using RNA sequencing. PLoS One 2017, 12, e0188625.
143	Choi, N.Y.; Lee, E.; Lee, S.G.; Choi, C.H.; Park, S.R.; Ahn, I.; Bae, S.C.; Hwang, C.H.; Hwang, D.-J. Genome-wide expression profiling of OsWRKY superfamily genes during infection with Xanthomonas oryzae pv. oryzae using real-time PCR. Frontiers in plant science 2017, 8, 1628.
144	Chujo, T.; Miyamoto, K.; Shimogawa, T.; Shimizu, T.; Otake, Y.; Yokotani, N.; Nishizawa, Y.; Shibuya, N.; Nojiri, H.; Yamane, H.; et al. OsWRKY28, a PAMP-responsive transrepressor, negatively regulates innate immune responses in rice against rice blast fungus. Plant Molecular Biology 2013, 82, 23-37, doi:10.1007/s11103-013-0032-5.
145	Zhou, C.; Lin, Q.; Lan, J.; Zhang, T.; Liu, X.; Miao, R.; Mou, C.; Nguyen, T.; Wang, J.; Zhang, X. WRKY transcription factor OsWRKY29 represses seed dormancy in rice by weakening abscisic acid response. Frontiers in plant science 2020, 11, 691.
146	Shen, H.; Liu, C.; Zhang, Y.; Meng, X.; Zhou, X.; Chu, C.; Wang, X. OsWRKY30 is activated by MAP kinases to confer drought tolerance in rice. Plant molecular biology 2012, 80, 241-253.
147	Zhang, J.; Peng, Y.; Guo, Z. Constitutive expression of pathogen-inducible OsWRKY31 enhances disease resistance and affects root growth and auxin response in transgenic rice plants. Cell Research 2008, 18, 508-521.
148	Koo, S.C.; Moon, B.C.; Kim, J.K.; Kim, C.Y.; Sung, S.J.; Kim, M.C.; Cho, M.J.; Cheong, Y.H. OsBWMK1 mediates SA-dependent defense responses by activating the transcription factor OsWRKY33. Biochemical and biophysical research communications 2009, 387, 365-370.
149	Miyamoto, T.; Takada, R.; Tobimatsu, Y.; Suzuki, S.; Yamamura, M.; Osakabe, K.; Osakabe, Y.; Sakamoto, M.; Umezawa, T. Double knockout of OsWRKY36 and OsWRKY102 boosts lignification with altering culm morphology of rice. Plant Science 2020, 296, 110466.
150	Han, M.; Kim, C.-Y.; Lee, J.; Lee, S.-K.; Jeon, J.-S. OsWRKY42 represses OsMT1d and induces reactive oxygen species and leaf senescence in rice. Molecules and cells 2014, 37, 532.
151	Matsushita, A.; Inoue, H.; Goto, S.; Nakayama, A.; Sugano, S.; Hayashi, N.; Takatsuji, H. Nuclear ubiquitin proteasome degradation affects WRKY45 function in the rice defense program. The Plant Journal 2013, 73, 302-313, doi:https://doi.org/10.1111/tpj.12035.
152	Gao, X.-q.; Sun, X.-y.; Peng, Y.-y.; Huang, Y.-y.; Liu, M.-Q.; Weng, X.-y. WRKY Transcription Factor Functions as a Transcriptional Regulator of Xylanase Inhibitor RIXI, Involved in Rice Disease Resistance to Magnaporthe oryzae. Journal of Plant Biology 2020, 63, 177-188.
153	Raineri, J.; Wang, S.; Peleg, Z.; Blumwald, E.; Chan, R.L. The rice transcription factor OsWRKY47 is a positive regulator of the response to water deficit stress. Plant molecular biology 2015, 88, 401-413.
154	Ashwini, N.; Sajeevan, R.S.; Nataraja, K.N. Inhibition of ABA-mediated Responses by Dithiothreitol in Plants. Journal of Plant Growth Regulation 2022, 1-12.
155	Huang, S.; Hu, L.; Zhang, S.; Zhang, M.; Jiang, W.; Wu, T.; Du, X. Rice OsWRKY50 Mediates ABA-Dependent Seed Germination and Seedling Growth, and ABA-Independent Salt Stress Tolerance. International Journal of Molecular Sciences 2021, 22, 8625.
156	Hwang, S.-H.; Kwon, S.I.; Jang, J.-Y.; Fang, I.L.; Lee, H.; Choi, C.; Park, S.; Ahn, I.; Bae, S.-c.; Hwang, D.-J. OsWRKY51, a rice transcription factor, functions as a positive regulator in defense response against Xanthomonas oryzae pv. oryzae. Plant cell reports 2016, 35, 1975-1985.
157	Wang, H.; Xie, K.; WU, K.; Guo, Z. Isolation of a rice WRKY gene OsWRKY52, whose expression is induced by Magnaporthe grisea. Progress in Biochemistry and Biophysics 2005, 937-946.
158	Tian, X.; Li, X.; Zhou, W.; Ren, Y.; Wang, Z.; Liu, Z.; Tang, J.; Tong, H.; Fang, J.; Bu, Q. Transcription factor OsWRKY53 positively regulates brassinosteroid signaling and plant architecture. Plant physiology 2017, 175, 1337-1349.
159	Liu, Z.; Mei, E.; Tian, X.; He, M.; Tang, J.; Xu, M.; Liu, J.; Song, L.; Li, X.; Wang, Z. OsMKKK70 regulates grain size and leaf angle in rice through the OsMKK4‐OsMAPK6‐OsWRKY53 signaling pathway. Journal of Integrative Plant Biology 2021, 63, 2043-2057.
160	Xie, W.; Li, X.; Wang, S.; Yuan, M. OsWRKY53 Promotes Abscisic Acid Accumulation to Accelerate Leaf Senescence and Inhibit Seed Germination by Downregulating Abscisic Acid Catabolic Genes in Rice. Frontiers in plant science 2021, 12.
161	Huang, K.; Wu, T.; Ma, Z.; Li, Z.; Chen, H.; Zhang, M.; Bian, M.; Bai, H.; Jiang, W.; Du, X. Rice transcription factor OsWRKY55 is involved in the drought response and regulation of plant growth. International journal of molecular sciences 2021, 22, 4337.
162	Viana, V.; Marini, N.; Busanello, C.; Pegoraro, C.; Fernando, J.; Da Maia, L.; Costa de Oliveira, A. Regulation of rice responses to submergence by WRKY transcription factors. Biologia plantarum 2018, 62, 551-560.
163	Yang, X.; Wang, J.; Xia, X.; Zhang, Z.; He, J.; Nong, B.; Luo, T.; Feng, R.; Wu, Y.; Pan, Y. OsTTG1, a WD40 repeat gene, regulates anthocyanin biosynthesis in rice. The Plant Journal 2021, 107, 198-214.
164	Ding C Q. Molecular mechanism of spikelets per panicle regulated by nitrogen panicle fertilizer in rice.Nanjing Agricultural University 2012.
165	Peng, Y.; Bartley, L.E.; Chen, X.; Dardick, C.; Chern, M.; Ruan, R.; Canlas, P.E.; Ronald, P.C. OsWRKY62 is a negative regulator of basal and Xa21-mediated defense against Xanthomonas oryzae pv. oryzae in rice. Molecular plant 2008, 1, 446-458.
166	Zhang, M.; Zhao, R.; Huang, K.; Huang, S.; Wang, H.; Wei, Z.; Li, Z.; Bian, M.; Jiang, W.; Wu, T. The OsWRKY63–OsWRKY76–OsDREB1B module regulates chilling tolerance in rice. The Plant Journal 2022.
167	Liu, Q.; Li, X.; Yan, S.; Yu, T.; Yang, J.; Dong, J.; Zhang, S.; Zhao, J.; Yang, T.; Mao, X. OsWRKY67 positively regulates blast and bacteria blight resistance by direct activation of PR genes in rice. BMC plant biology 2018, 18, 1-13.
168	Chen, Y.; Wang, T.; Yang, S.; Zhang, T.; Ma, J.; Yan, G.; Liu, Y.; Zhou, Y.; Shi, J.; Lan, J. Expression profiling and functional characterization of rice transcription factor OsWRKY68. Scientia Agricultura Sinica 2019, 52, 2021-2032.
169	Han, Y.; Zhang, K.; Yang, J.; Zhang, N.; Fang, A.; Zhang, Y.; Liu, Y.; Chen, Z.; Hsiang, T.; Sun, W. Differential expression profiling of the early response to Ustilaginoidea virens between false smut resistant and susceptible rice varieties. BMC Genomics 2015, 16, 955, doi:10.1186/s12864-015-2193-x.
170	Viana, V.E.; Carlos da Maia, L.; Busanello, C.; Pegoraro, C.; Costa de Oliveira, A. When rice gets the chills: comparative transcriptome profiling at germination shows WRKY transcription factor responses. Plant Biology 2021, 23 Suppl 1, 100-112, doi:10.1111/plb.13262.
171	Kim, C.-Y.; Vo, K.T.X.; Nguyen, C.D.; Jeong, D.-H.; Lee, S.-K.; Kumar, M.; Kim, S.-R.; Park, S.-H.; Kim, J.-K.; Jeon, J.-S. Functional analysis of a cold-responsive rice WRKY gene, OsWRKY71. Plant Biotechnology Reports 2016, 10, 13-23, doi:10.1007/s11816-015-0383-2.
172	Song, Y.; Chen, L.; Zhang, L.; Yu, D. Overexpression of OsWRKY72 gene interferes in the abscisic acid signal and auxin transport pathway of Arabidopsis. Journal of biosciences 2010, 35, 459-471.
173	Ashwini, N.; Sajeevan, R.S.; Udayakumar, M.; Nataraja, K.N. Identification and characterization of OsWRKY72 variant in indica genotypes. Rice Science 2016, 23, 297-305.
174	Dai, X.; Wang, Y.; Zhang, W.-H. OsWRKY74, a WRKY transcription factor, modulates tolerance to phosphate starvation in rice. Journal of Experimental Botany 2015, 67, 947-960, doi:10.1093/jxb/erv515.
175	Zhang, M.; Zhao, R.; Huang, K.; Huang, S.; Wang, H.; Wei, Z.; Li, Z.; Bian, M.; Jiang, W.; Wu, T. The OsWRKY63–OsWRKY76–OsDREB1B module regulates chilling tolerance in rice. The Plant Journal 2022.
176	Xie, Z.; Zhang, Z.-L.; Zou, X.; Huang, J.; Ruas, P.; Thompson, D.; Shen, Q.J. Annotations and Functional Analyses of the Rice WRKY Gene Superfamily Reveal Positive and Negative Regulators of Abscisic Acid Signaling in Aleurone Cells Plant Physiology 2005, 137, 176-189, doi:10.1104/pp.104.054312.
177	Zhang, C.-Q.; Xu, Y.; Lu, Y.; Yu, H.-X.; Gu, M.-H.; Liu, Q.-Q. The WRKY transcription factor OsWRKY78 regulates stem elongation and seed development in rice. Planta 2011, 234, 541-554.
178	Ricachenevsky, F.K.; Sperotto, R.A.; Menguer, P.K.; Fett, J.P. Identification of Fe-excess-induced genes in rice shoots reveals a WRKY transcription factor responsive to Fe, drought and senescence. Molecular Biology Reports 2010, 37, 3735-3745, doi:10.1007/s11033-010-0027-0.
179	Peng, X.-x.; TANG, X.-k.; ZHOU, P.-l.; HU, Y.-j.; DENG, X.-b.; Yan, H.; WANG, H.-h. Isolation and expression patterns of rice WRKY82 transcription factor gene responsive to both biotic and abiotic stresses. Agricultural Sciences in China 2011, 10, 893-901.
180	Ryu, H.-S.; Han, M.; Lee, S.-K.; Cho, J.-I.; Ryoo, N.; Heu, S.; Lee, Y.-H.; Bhoo, S.H.; Wang, G.-L.; Hahn, T.-R. A comprehensive expression analysis of the WRKY gene superfamily in rice plants during defense response. Plant cell reports 2006, 25, 836-847.
181	Wang, H.; Hao, J.; Chen, X.; Hao, Z.; Wang, X.; Lou, Y.; Peng, Y.; Guo, Z. Overexpression of rice WRKY89 enhances ultraviolet B tolerance and disease resistance in rice plants. Plant molecular biology 2007, 65, 799-815.
182	Dangol, S.; Nguyen, N.K.; Singh, R.; Chen, Y.; Wang, J.; Lee, H.-G.; Hwang, B.K.; Jwa, N.-S. Mitogen-activated protein kinase OsMEK2 and OsMPK1 signaling Is required for ferroptotic cell death in rice–magnaporthe oryzae interactions. Frontiers in Plant Science 2021, 1572.
183	Li, Y.; Liao, S.; Mei, P.; Pan, Y.; Zhang, Y.; Zheng, X.; Xie, Y.; Miao, Y. OsWRKY93 Dually Functions Between Leaf Senescence and in Response to Biotic Stress in Rice. Front Plant Sci 2021, 12, 643011, doi:10.3389/fpls.2021.643011.
184	Chen, L.; Zhao, Y.; Xu, S.; Zhang, Z.; Xu, Y.; Zhang, J.; Chong, K. OsMADS57 together with OsTB1 coordinates transcription of its target OsWRKY94 and D14 to switch its organogenesis to defense for cold adaptation in rice. New Phytol 2018, 218, 219-231, doi:10.1111/nph.14977.
185	Hou, D.; Ye, T.; Zhang, L.; Fan, J.; Li, C.; Dong, Y.; Chen, W.; Rong, S.; Sun, Y.; Xu, J. Overexpressing the WRKY transcription factor OsWRKY97 improves drought tolerance in rice. 2020.
186	Miyamoto, T.; Takada, R.; Tobimatsu, Y.; Suzuki, S.; Yamamura, M.; Osakabe, K.; Osakabe, Y.; Sakamoto, M.; Umezawa, T. Double knockout of OsWRKY36 and OsWRKY102 boosts lignification with altering culm morphology of rice. Plant Science 2020, 296, 110466.
187	Zhang, J.; Gu, M.; Liang, R.; Shi, X.; Chen, L.; Hu, X.; Wang, S.; Dai, X.; Qu, H.; Li, H. OsWRKY21 and OsWRKY108 function redundantly to promote phosphate accumulation through maintaining the constitutive expression of OsPHT1; 1 under phosphate‐replete conditions. New Phytologist 2021, 229, 1598-1614.
188	Wang, S.; Zhang, J.; Gu, M.; Xu, G. OsWRKY108 is an integrative regulator of phosphorus homeostasis and leaf inclination in rice. Plant Signaling & Behavior 2021, 16, 1976545.
189	Viana, V.; Marini, N.; Finatto, T.; GARIN, J.E.; Busanello, C.; Dos Santos, R.; Pegoraro, C.; Colombo, L.; De Oliveira, A.C. Iron excess in rice: From phenotypic changes to functional genomics of WRKY transcription factors. Genetics and Molecular Research 2017.
190	Son, S.; An, H.-K.; Seol, Y.-J.; Park, S.R.; Im, J.H. Rice transcription factor WRKY114 directly regulates the expression of OsPR1a and Chitinase to enhance resistance against Xanthomonas oryzae pv. oryzae. Biochemical and Biophysical Research Communications 2020, 533, 1262-1268.
191	Song, G.; Son, S.; Lee, K.S.; Park, Y.J.; Suh, E.J.; Lee, S.I.; Park, S.R. OsWRKY114 Negatively Regulates Drought Tolerance by Restricting Stomatal Closure in Rice. Plants 2022, 11, 1938.
192	Liu, H.; Yang, L.; Xu, S.; Lyu, M.J.; Wang, J.; Wang, H.; Zheng, H.; Xin, W.; Liu, J.; Zou, D. OsWRKY115 on qCT7 links to cold tolerance in rice. Theor Appl Genet 2022, 135, 2353-2367, doi:10.1007/s00122-022-04117-9.
